# Supplementary material for: Nurses’ high valuation of palliative care versus patient and family misconceptions: A mixed-approach study of Advanced Care Planning implementation in China
Source: PLoS One. 2025 Oct 7;20(10):e0333739. doi: 10.1371/journal.pone.0333739 (PMC12503265; doi:10.1371/journal.pone.0333739)
Supplement: S3 File — (XLSX) [file pone.0333739.s003.xlsx]

## Sheet: Sheet1
No.	time of submission	Answering time (Seconds)	source	Current department	Have you ever had a serious illness affecting work and life	Have you ever been hospitalized	Have your close relatives ever been hospitalized	Have you ever experienced bereavement	Number of terminally ill patients cared for in the past 3 months	Have you ever handled end-of-life cases	Source of your knowledge about ACP	Are you willing to promote ACP	ACP is commonly applied to patients with dementia or advanced malignant tumors	Patients must have decision-making capacity when making an ACP	ACP is only implemented when the patient is at the terminal stage, the condition is irreversible, and the patient is incapable of making decisions	ACP should be a legally valid written document or oral statement	Advance directives must be signed by patients only when they fully understand their meaning	Through a healthcare proxy, ACP conveys the patient’s preferences for medical and nursing care when the patient cannot decide	ACP includes advance directives and healthcare proxy	ACP can be revised	Patients can sign a refusal-of-treatment agreement in ACP	As a healthcare professional, I support the use of ACP	ACP respects patients’ fundamental rights	Broad acceptance of ACP reduces the physical and psychological suffering caused by excessive or futile medical treatment	ACP prevents unnecessary financial burden for patients	ACP avoids inconsistency in rescue decisions among patient relatives	ACP reduces the ethical burden of family members in decision-making	ACP prevents the waste of medical resources and allocates them to patients with greater needs	ACP helps more people realize that medicine is not omnipotent and that modern medicine is patient-centered	Have you ever discussed ACP with elderly patients or their families	Have you made your own ACP	Have you ever discussed end-of-life or death-related issues	Have you discussed with your family what kind of end-of-life care they want	Have you made your own Five Wishes (1. medical services I want or not; 2. life support I want or not; 3. how I want to be treated; 4. what I want my family and friends to know; 5. whom I want to help me)	Total score
1	2023/12/8 11:15:06	98S	wechat	Oncology	Yes	Yes	Yes	No	11–15 cases	Yes	Media (Internet, TV, etc.)	Willing	Fully understand	Fully understand	Fully understand	Fully understand	Fully understand	Fully understand	Fully understand	Fully understand	Fully understand	Strongly agree	Strongly agree	Strongly agree	Strongly agree	Strongly agree	Strongly agree	Strongly agree	Strongly agree	No, but intend to do now or in the future	No, and do not intend to do now or in the future	No, but intend to do now or in the future	No, but intend to do now or in the future	No, but intend to do now or in the future	36
2	2023/12/8 11:15:07	279S	wechat	Neurosurgery	No	No	Yes	No	≤5 cases	No	Scientific publications (books, journals, etc.)	Willing	Understand	Understand	Understand	Understand	Understand	Understand	Understand	Partly understand	Partly understand	Agree	Agree	Agree	Agree	Agree	Agree	Agree	Strongly disagree	No, but intend to do now or in the future	No, but intend to do now or in the future	No, but intend to do now or in the future	No, but intend to do now or in the future	No, but intend to do now or in the future	25
3	2023/12/8 11:15:08	99S	wechat	Other departments	No	Yes	Yes	Yes	≤5 cases	No	Others (friends’ explanation)	Willing	Understand	Understand	Understand	Understand	Understand	Understand	Understand	Understand	Partly understand	Agree	Agree	Agree	Agree	Agree	Agree	Agree	Agree	No, but intend to do now or in the future	No, but intend to do now or in the future	No, but intend to do now or in the future	No, but intend to do now or in the future	No, but intend to do now or in the future	26
4	2023/12/8 11:15:09	122S	wechat	Other departments	No	Yes	Yes	Yes	≤5 cases	No	Experienced nurses	Willing	Understand	Understand	Understand	Understand	Understand	Understand	Understand	Understand	Understand	Agree	Agree	Agree	Agree	Agree	Agree	Unclear	Agree	Yes	Yes	Yes	Yes	Yes	27
5	2023/12/8 11:15:10	380S	wechat	Other departments	No	Yes	Yes	No	≤5 cases	No	Basic nursing education	Unwilling	Partly understand	Partly understand	Partly understand	Partly understand	Partly understand	Partly understand	Partly understand	Partly understand	Partly understand	Agree	Agree	Agree	Agree	Agree	Agree	Agree	Agree	No, but intend to do now or in the future	No, but intend to do now or in the future	No, but intend to do now or in the future	No, but intend to do now or in the future	No, but intend to do now or in the future	18
6	2023/12/8 11:15:11	292S	wechat	Other departments	No	Yes	Yes	No	≤5 cases	Yes	Basic nursing education; Experienced nurses	Willing	Fully understand	Fully understand	Fully understand	Fully understand	Fully understand	Fully understand	Fully understand	Fully understand	Fully understand	Strongly agree	Strongly agree	Strongly agree	Strongly agree	Strongly agree	Strongly agree	Agree	Agree	No, but intend to do now or in the future	No, but intend to do now or in the future	No, but intend to do now or in the future	No, but intend to do now or in the future	No, but intend to do now or in the future	36
7	2023/12/8 11:15:12	316S	wechat	Oncology	No	Yes	Yes	Yes	≤5 cases	Yes	Scientific publications (books, journals, etc.)	Willing	Fully understand	Fully understand	Partly understand	Fully understand	Fully understand	Fully understand	Fully understand	Fully understand	Fully understand	Strongly agree	Strongly agree	Strongly agree	Strongly agree	Strongly agree	Strongly agree	Strongly agree	Strongly agree	Yes	No, but intend to do now or in the future	Yes	No, but intend to do now or in the future	No, but intend to do now or in the future	34
8	2023/12/8 11:15:13	334S	wechat	Oncology	Yes	Yes	Yes	Yes	≤5 cases	Yes	Experienced nurses; Doctors	Willing	Partly understand	Partly understand	Partly understand	Fully understand	Fully understand	Understand	Understand	Partly understand	Partly understand	Agree	Strongly agree	Agree	Strongly agree	Strongly agree	Strongly agree	Strongly agree	Strongly agree	No, but intend to do now or in the future	No, but intend to do now or in the future	Yes	No, but intend to do now or in the future	No, but intend to do now or in the future	24
9	2023/12/8 11:15:14	312S	wechat	Oncology	No	Yes	Yes	No	≤5 cases	Yes	Experienced nurses	Willing	Partly understand	Fully understand	Fully understand	Fully understand	Fully understand	Understand	Understand	Partly understand	Understand	Strongly agree	Strongly agree	Strongly agree	Strongly agree	Strongly agree	Strongly agree	Strongly agree	Strongly agree	No, but intend to do now or in the future	No, but intend to do now or in the future	Yes	No, but intend to do now or in the future	No, but intend to do now or in the future	29
10	2023/12/8 11:15:15	310S	wechat	General surgery	No	Yes	Yes	Yes	≤5 cases	Yes	Basic nursing education; Experienced nurses	Willing	Partly understand	Partly understand	Partly understand	Partly understand	Partly understand	Partly understand	Do not understand at all	Partly understand	Partly understand	Strongly agree	Agree	Strongly agree	Unclear	Agree	Unclear	Agree	Agree	No, but intend to do now or in the future	No, but intend to do now or in the future	Yes	No, but intend to do now or in the future	No, but intend to do now or in the future	17
11	2023/12/8 11:15:16	573S	wechat	Cardiology	No	No	Yes	No	≤5 cases	No	Basic nursing education	Willing	Partly understand	Partly understand	Partly understand	Partly understand	Partly understand	Partly understand	Partly understand	Do not understand at all	Understand	Agree	Strongly agree	Strongly agree	Strongly agree	Strongly agree	Strongly agree	Strongly agree	Strongly agree	No, and do not intend to do now or in the future	No, and do not intend to do now or in the future	Yes	No, and do not intend to do now or in the future	No, and do not intend to do now or in the future	18
12	2023/12/8 11:15:17	457S	wechat	Oncology	No	Yes	Yes	No	≥16 cases	Yes	Basic nursing education	Willing	Partly understand	Partly understand	Partly understand	Partly understand	Partly understand	Partly understand	Partly understand	Partly understand	Partly understand	Agree	Agree	Agree	Agree	Agree	Agree	Unclear	Agree	Yes	No, but intend to do now or in the future	Yes	Yes	Yes	18
13	2023/12/8 11:15:18	539S	wechat	Oncology	No	Yes	Yes	Yes	≥16 cases	Yes	Experienced nurses; Scientific publications (books, journals, etc.); Media (Internet, TV, etc.)	Willing	Fully understand	Fully understand	Fully understand	Fully understand	Fully understand	Fully understand	Fully understand	Fully understand	Fully understand	Strongly agree	Strongly agree	Strongly agree	Strongly agree	Strongly agree	Strongly agree	Strongly agree	Strongly agree	No, but intend to do now or in the future	No, but intend to do now or in the future	Yes	Yes	No, but intend to do now or in the future	36
14	2023/12/8 11:15:19	356S	wechat	Orthopedics	No	Yes	Yes	No	≤5 cases	No	Basic nursing education; Scientific publications (books, journals, etc.)	Willing	Understand	Fully understand	Fully understand	Fully understand	Fully understand	Understand	Understand	Understand	Understand	Strongly agree	Strongly agree	Strongly agree	Strongly agree	Strongly agree	Strongly agree	Strongly agree	Strongly agree	Yes	Yes	Yes	Yes	Yes	31
15	2023/12/8 11:15:20	193S	wechat	Other departments	Yes	Yes	Yes	Yes	≤5 cases	Yes	Scientific publications (books, journals, etc.)	Willing	Fully understand	Fully understand	Fully understand	Fully understand	Fully understand	Fully understand	Fully understand	Fully understand	Fully understand	Strongly agree	Strongly agree	Strongly agree	Strongly agree	Strongly agree	Strongly agree	Strongly agree	Strongly agree	Yes	No, but intend to do now or in the future	Yes	Yes	No, but intend to do now or in the future	36
16	2023/12/8 11:15:21	435S	wechat	Oncology	No	No	No	No	≤5 cases	Yes	Basic nursing education; Experienced nurses; Doctors; Scientific publications (books, journals, etc.)	Willing	Understand	Understand	Partly understand	Understand	Understand	Understand	Understand	Understand	Understand	Agree	Agree	Agree	Agree	Agree	Agree	Agree	Agree	Yes	Yes	Yes	No, but intend to do now or in the future	No, but intend to do now or in the future	26
17	2023/12/8 11:15:22	259S	wechat	Other departments	Yes	Yes	Yes	Yes	≤5 cases	Yes	Others (today’s survey instruction)	Willing	Partly understand	Understand	Partly understand	Partly understand	Partly understand	Partly understand	Partly understand	Do not understand at all	Do not understand at all	Agree	Agree	Agree	Agree	Agree	Strongly agree	Agree	Agree	No, but intend to do now or in the future	No, but intend to do now or in the future	No, but intend to do now or in the future	No, but intend to do now or in the future	No, but intend to do now or in the future	17
18	2023/12/8 11:15:23	213S	wechat	Other departments	Yes	Yes	Yes	Yes	≤5 cases	No	Scientific publications (books, journals, etc.)	Willing	Partly understand	Understand	Partly understand	Understand	Understand	Understand	Understand	Partly understand	Partly understand	Unclear	Agree	Agree	Strongly agree	Strongly agree	Strongly agree	Agree	Strongly agree	No, but intend to do now or in the future	No, but intend to do now or in the future	No, but intend to do now or in the future	No, but intend to do now or in the future	No, but intend to do now or in the future	23
19	2023/12/8 11:15:24	244S	wechat	Other departments	Yes	Yes	Yes	Yes	≤5 cases	No	Scientific publications (books, journals, etc.)	Willing	Understand	Understand	Understand	Understand	Understand	Understand	Partly understand	Do not understand at all	Partly understand	Strongly agree	Strongly agree	Agree	Unclear	Agree	Strongly agree	Agree	Agree	No, but intend to do now or in the future	Yes	Yes	No, but intend to do now or in the future	No, but intend to do now or in the future	23
20	2023/12/8 11:15:25	287S	wechat	Other departments	No	Yes	Yes	Yes	≤5 cases	Yes	Media (Internet, TV, etc.)	Willing	Do not understand at all	Partly understand	Partly understand	Partly understand	Partly understand	Partly understand	Partly understand	Partly understand	Partly understand	Agree	Agree	Agree	Agree	Unclear	Unclear	Disagree	Unclear	No, but intend to do now or in the future	No, but intend to do now or in the future	No, but intend to do now or in the future	No, but intend to do now or in the future	No, but intend to do now or in the future	17
21	2023/12/8 11:15:26	143S	wechat	Oncology	No	Yes	Yes	No	≤5 cases	Yes	Basic nursing education; Experienced nurses	Willing	Understand	Understand	Understand	Understand	Understand	Understand	Understand	Understand	Understand	Agree	Agree	Agree	Agree	Agree	Agree	Agree	Agree	No, but intend to do now or in the future	No, but intend to do now or in the future	No, but intend to do now or in the future	No, but intend to do now or in the future	No, but intend to do now or in the future	27
22	2023/12/8 11:15:27	416S	wechat	Other departments	No	Yes	Yes	Yes	≤5 cases	Yes	Experienced nurses; Scientific publications (books, journals, etc.); Media (Internet, TV, etc.)	Willing	Partly understand	Understand	Understand	Partly understand	Fully understand	Understand	Understand	Understand	Understand	Agree	Agree	Agree	Agree	Agree	Agree	Agree	Agree	No, and do not intend to do now or in the future	No, but intend to do now or in the future	No, but intend to do now or in the future	No, but intend to do now or in the future	No, but intend to do now or in the future	26
23	2023/12/8 11:15:28	225S	wechat	Other departments	No	No	Yes	No	≤5 cases	Yes	Media (Internet, TV, etc.)	Willing	Partly understand	Partly understand	Partly understand	Partly understand	Partly understand	Partly understand	Partly understand	Partly understand	Partly understand	Agree	Unclear	Agree	Agree	Agree	Agree	Unclear	Agree	No, but intend to do now or in the future	Yes	No, but intend to do now or in the future	No, but intend to do now or in the future	No, but intend to do now or in the future	18
24	2023/12/8 11:15:29	313S	wechat	Other departments	Yes	Yes	Yes	No	≤5 cases	Yes	Experienced nurses	Willing	Do not understand at all	Do not understand at all	Do not understand at all	Do not understand at all	Do not understand at all	Do not understand at all	Do not understand at all	Do not understand at all	Do not understand at all	Strongly agree	Strongly agree	Strongly agree	Strongly agree	Strongly agree	Strongly agree	Strongly agree	Strongly agree	No, but intend to do now or in the future	No, but intend to do now or in the future	No, but intend to do now or in the future	No, but intend to do now or in the future	No, but intend to do now or in the future	9
25	2023/12/8 11:15:30	208S	wechat	Other departments	No	Yes	Yes	Yes	≤5 cases	Yes	Basic nursing education	Unwilling	Understand	Understand	Understand	Understand	Understand	Understand	Understand	Understand	Understand	Agree	Strongly agree	Strongly agree	Strongly agree	Strongly agree	Strongly agree	Strongly agree	Strongly agree	No, but intend to do now or in the future	No, but intend to do now or in the future	No, but intend to do now or in the future	No, but intend to do now or in the future	No, but intend to do now or in the future	27
26	2023/12/8 11:15:31	383S	wechat	Oncology	No	Yes	Yes	Yes	6–10 cases	Yes	Basic nursing education; Experienced nurses; Doctors	Willing	Fully understand	Understand	Understand	Understand	Understand	Understand	Understand	Understand	Understand	Agree	Agree	Agree	Unclear	Agree	Agree	Agree	Agree	Yes	Yes	Yes	Yes	No, but intend to do now or in the future	28
27	2023/12/8 11:15:32	268S	wechat	Oncology	No	Yes	Yes	Yes	≤5 cases	Yes	Basic nursing education; Experienced nurses	Willing	Understand	Understand	Fully understand	Understand	Understand	Understand	Understand	Fully understand	Fully understand	Strongly agree	Strongly agree	Strongly agree	Strongly agree	Strongly agree	Strongly agree	Strongly agree	Strongly agree	No, but intend to do now or in the future	No, but intend to do now or in the future	Yes	No, but intend to do now or in the future	No, but intend to do now or in the future	30
28	2023/12/8 11:15:33	207S	wechat	Oncology	No	No	Yes	No	≤5 cases	Yes	Basic nursing education; Experienced nurses; Doctors; Scientific publications (books, journals, etc.); Media (Internet, TV, etc.); Others (work experience)	Willing	Partly understand	Understand	Partly understand	Fully understand	Fully understand	Understand	Fully understand	Fully understand	Fully understand	Strongly agree	Strongly agree	Strongly agree	Strongly agree	Strongly agree	Strongly agree	Strongly agree	Strongly agree	No, but intend to do now or in the future	No, but intend to do now or in the future	No, but intend to do now or in the future	No, but intend to do now or in the future	No, but intend to do now or in the future	30
29	2023/12/8 11:15:34	390S	wechat	Other departments	No	Yes	Yes	No	≤5 cases	Yes	Basic nursing education	Willing	Partly understand	Do not understand at all	Do not understand at all	Do not understand at all	Partly understand	Partly understand	Partly understand	Partly understand	Partly understand	Strongly agree	Strongly agree	Strongly agree	Strongly agree	Strongly agree	Strongly agree	Strongly agree	Strongly agree	No, but intend to do now or in the future	No, but intend to do now or in the future	Yes	No, but intend to do now or in the future	Yes	15
30	2023/12/8 11:15:35	588S	wechat	Oncology	No	Yes	Yes	Yes	≤5 cases	Yes	Scientific publications (books, journals, etc.)	Willing	Fully understand	Fully understand	Understand	Understand	Understand	Understand	Understand	Understand	Understand	Agree	Agree	Agree	Agree	Agree	Agree	Agree	Agree	No, but intend to do now or in the future	No, but intend to do now or in the future	Yes	No, but intend to do now or in the future	No, but intend to do now or in the future	29
31	2023/12/8 11:15:36	126S	wechat	Oncology	No	No	Yes	No	≤5 cases	Yes	Basic nursing education; Experienced nurses; Doctors	Willing	Understand	Partly understand	Understand	Partly understand	Partly understand	Partly understand	Partly understand	Partly understand	Partly understand	Agree	Agree	Agree	Strongly agree	Strongly agree	Strongly agree	Strongly agree	Strongly agree	No, but intend to do now or in the future	No, but intend to do now or in the future	No, but intend to do now or in the future	No, but intend to do now or in the future	No, but intend to do now or in the future	20
32	2023/12/8 11:15:37	137S	wechat	Oncology	No	No	No	No	≤5 cases	Yes	Basic nursing education; Experienced nurses	Willing	Partly understand	Partly understand	Partly understand	Partly understand	Partly understand	Partly understand	Partly understand	Partly understand	Partly understand	Agree	Agree	Agree	Agree	Agree	Agree	Agree	Agree	No, but intend to do now or in the future	No, but intend to do now or in the future	No, but intend to do now or in the future	No, but intend to do now or in the future	No, but intend to do now or in the future	18
33	2023/12/8 11:15:38	219S	wechat	Oncology	No	Yes	Yes	Yes	≤5 cases	Yes	Basic nursing education; Experienced nurses; Doctors	Willing	Understand	Understand	Understand	Understand	Understand	Understand	Understand	Understand	Fully understand	Agree	Strongly agree	Agree	Agree	Strongly agree	Agree	Agree	Agree	No, but intend to do now or in the future	No, but intend to do now or in the future	No, but intend to do now or in the future	Yes	No, but intend to do now or in the future	28
34	2023/12/8 11:15:39	235S	wechat	Oncology	No	Yes	Yes	No	≤5 cases	Yes	Experienced nurses	Willing	Partly understand	Partly understand	Partly understand	Partly understand	Understand	Understand	Understand	Partly understand	Understand	Agree	Agree	Agree	Agree	Agree	Agree	Agree	Agree	No, but intend to do now or in the future	No, but intend to do now or in the future	No, but intend to do now or in the future	No, but intend to do now or in the future	No, but intend to do now or in the future	22
35	2023/12/8 11:15:40	3946S	wechat	Oncology	No	Yes	Yes	No	≤5 cases	No	Basic nursing education; Experienced nurses; Scientific publications (books, journals, etc.)	Willing	Partly understand	Partly understand	Partly understand	Partly understand	Do not understand at all	Partly understand	Partly understand	Partly understand	Partly understand	Strongly agree	Strongly agree	Strongly agree	Strongly agree	Strongly agree	Strongly agree	Strongly agree	Strongly agree	No, but intend to do now or in the future	No, but intend to do now or in the future	No, but intend to do now or in the future	No, and do not intend to do now or in the future	No, but intend to do now or in the future	17
36	2023/12/8 11:15:41	267S	wechat	Oncology	No	No	Yes	Yes	≤5 cases	Yes	Basic nursing education; Experienced nurses; Scientific publications (books, journals, etc.)	Willing	Partly understand	Partly understand	Partly understand	Partly understand	Partly understand	Do not understand at all	Do not understand at all	Do not understand at all	Do not understand at all	Strongly agree	Strongly agree	Strongly agree	Strongly agree	Strongly agree	Strongly agree	Strongly agree	Strongly agree	No, but intend to do now or in the future	No, but intend to do now or in the future	No, but intend to do now or in the future	No, and do not intend to do now or in the future	No, and do not intend to do now or in the future	14
37	2023/12/8 11:15:42	800S	wechat	Orthopedics	Yes	Yes	Yes	Yes	≤5 cases	Yes	Experienced nurses	Willing	Partly understand	Understand	Partly understand	Understand	Partly understand	Partly understand	Understand	Partly understand	Understand	Disagree	Agree	Agree	Agree	Agree	Agree	Agree	Agree	No, but intend to do now or in the future	No, but intend to do now or in the future	No, but intend to do now or in the future	No, but intend to do now or in the future	No, but intend to do now or in the future	22
38	2023/12/8 11:15:43	388S	wechat	Neurosurgery	No	No	Yes	No	≤5 cases	No	Basic nursing education; Experienced nurses; Scientific publications (books, journals, etc.); Media (Internet, TV, etc.)	Willing	Partly understand	Partly understand	Partly understand	Partly understand	Understand	Understand	Partly understand	Do not understand at all	Partly understand	Strongly agree	Strongly agree	Agree	Agree	Agree	Agree	Agree	Agree	No, but intend to do now or in the future	No, but intend to do now or in the future	Yes	No, but intend to do now or in the future	No, but intend to do now or in the future	19
39	2023/12/8 11:15:44	143S	wechat	Orthopedics	No	Yes	Yes	No	≤5 cases	No	Basic nursing education; Media (Internet, TV, etc.)	Willing	Partly understand	Partly understand	Understand	Fully understand	Fully understand	Understand	Understand	Do not understand at all	Do not understand at all	Unclear	Agree	Agree	Agree	Agree	Agree	Agree	Strongly agree	No, and do not intend to do now or in the future	No, but intend to do now or in the future	No, and do not intend to do now or in the future	No, and do not intend to do now or in the future	No, and do not intend to do now or in the future	23
40	2023/12/8 11:15:45	98S	wechat	Other departments	No	Yes	Yes	Yes	≤5 cases	Yes	Media (Internet, TV, etc.)	Willing	Understand	Partly understand	Partly understand	Partly understand	Partly understand	Partly understand	Partly understand	Partly understand	Partly understand	Agree	Agree	Agree	Agree	Agree	Agree	Agree	Agree	No, but intend to do now or in the future	No, but intend to do now or in the future	No, but intend to do now or in the future	No, but intend to do now or in the future	No, but intend to do now or in the future	19
41	2023/12/8 11:15:46	238S	wechat	Gastroenterology	No	Yes	Yes	No	≤5 cases	Yes	Scientific publications (books, journals, etc.); Media (Internet, TV, etc.)	Unwilling	Partly understand	Understand	Partly understand	Partly understand	Understand	Understand	Partly understand	Do not understand at all	Do not understand at all	Strongly agree	Unclear	Unclear	Strongly agree	Strongly agree	Strongly agree	Strongly agree	Strongly agree	No, and do not intend to do now or in the future	No, and do not intend to do now or in the future	No, but intend to do now or in the future	No, and do not intend to do now or in the future	No, and do not intend to do now or in the future	19
42	2023/12/8 11:15:47	249S	wechat	Hemodialysis center	No	Yes	Yes	No	≤5 cases	No	Scientific publications (books, journals, etc.)	Willing	Understand	Fully understand	Understand	Partly understand	Understand	Understand	Fully understand	Fully understand	Fully understand	Strongly agree	Agree	Agree	Agree	Agree	Agree	Unclear	Agree	No, but intend to do now or in the future	No, but intend to do now or in the future	No, but intend to do now or in the future	No, but intend to do now or in the future	No, and do not intend to do now or in the future	30
43	2023/12/8 11:15:48	515S	wechat	Intensive care unit	No	No	Yes	Yes	11–15 cases	Yes	Basic nursing education; Experienced nurses; Doctors; Scientific publications (books, journals, etc.); Media (Internet, TV, etc.)	Willing	Do not understand at all	Fully understand	Partly understand	Do not understand at all	Fully understand	Partly understand	Do not understand at all	Do not understand at all	Do not understand at all	Strongly agree	Strongly agree	Strongly agree	Strongly agree	Strongly agree	Strongly agree	Strongly agree	Strongly agree	No, but intend to do now or in the future	No, but intend to do now or in the future	Yes	No, but intend to do now or in the future	No, but intend to do now or in the future	17
44	2023/12/8 11:15:49	196S	wechat	Oncology	No	Yes	Yes	No	≤5 cases	Yes	Basic nursing education; Experienced nurses; Doctors; Scientific publications (books, journals, etc.); Media (Internet, TV, etc.)	Willing	Fully understand	Fully understand	Fully understand	Fully understand	Fully understand	Fully understand	Fully understand	Fully understand	Fully understand	Strongly agree	Strongly agree	Strongly agree	Strongly agree	Strongly agree	Strongly agree	Strongly agree	Strongly agree	No, but intend to do now or in the future	No, but intend to do now or in the future	No, but intend to do now or in the future	No, but intend to do now or in the future	No, but intend to do now or in the future	36
45	2023/12/8 11:15:50	151S	wechat	Oncology	Yes	No	Yes	No	≤5 cases	Yes	Basic nursing education; Experienced nurses	Willing	Understand	Understand	Understand	Understand	Understand	Understand	Understand	Partly understand	Partly understand	Agree	Agree	Agree	Unclear	Unclear	Unclear	Unclear	Agree	No, but intend to do now or in the future	Yes	Yes	No, but intend to do now or in the future	Yes	25
46	2023/12/8 11:15:51	199S	wechat	Oncology	Yes	Yes	No	No	≤5 cases	Yes	Experienced nurses; Media (Internet, TV, etc.)	Willing	Understand	Understand	Understand	Fully understand	Fully understand	Understand	Understand	Understand	Fully understand	Strongly agree	Strongly agree	Strongly agree	Strongly agree	Agree	Strongly agree	Strongly agree	Strongly agree	No, but intend to do now or in the future	No, but intend to do now or in the future	Yes	Yes	No, but intend to do now or in the future	30
47	2023/12/8 11:15:52	264S	wechat	Other departments	No	Yes	Yes	Yes	≤5 cases	Yes	Basic nursing education; Experienced nurses	Willing	Partly understand	Partly understand	Partly understand	Partly understand	Partly understand	Understand	Understand	Partly understand	Partly understand	Agree	Unclear	Unclear	Unclear	Unclear	Agree	Unclear	Unclear	No, but intend to do now or in the future	No, but intend to do now or in the future	No, but intend to do now or in the future	No, but intend to do now or in the future	No, but intend to do now or in the future	20
48	2023/12/8 11:15:53	260S	wechat	Orthopedics	No	Yes	Yes	Yes	≤5 cases	Yes	Scientific publications (books, journals, etc.)	Willing	Fully understand	Fully understand	Fully understand	Fully understand	Fully understand	Fully understand	Fully understand	Fully understand	Fully understand	Strongly agree	Strongly agree	Strongly agree	Strongly agree	Strongly agree	Strongly agree	Strongly agree	Strongly agree	No, but intend to do now or in the future	No, but intend to do now or in the future	Yes	No, but intend to do now or in the future	No, but intend to do now or in the future	36
49	2023/12/8 11:15:54	174S	wechat	Cardiothoracic surgery	No	Yes	Yes	Yes	≤5 cases	Yes	Scientific publications (books, journals, etc.); Media (Internet, TV, etc.)	Willing	Understand	Partly understand	Partly understand	Partly understand	Understand	Partly understand	Partly understand	Partly understand	Partly understand	Agree	Agree	Strongly agree	Agree	Strongly agree	Agree	Strongly agree	Strongly agree	No, but intend to do now or in the future	No, but intend to do now or in the future	No, but intend to do now or in the future	No, but intend to do now or in the future	No, but intend to do now or in the future	20
50	2023/12/8 11:15:55	192S	wechat	Neurology	No	No	Yes	No	≤5 cases	No	Experienced nurses	Willing	Partly understand	Partly understand	Partly understand	Partly understand	Partly understand	Partly understand	Partly understand	Partly understand	Partly understand	Agree	Strongly agree	Agree	Agree	Agree	Agree	Agree	Agree	Yes	Yes	Yes	Yes	Yes	18
51	2023/12/8 11:15:56	224S	wechat	Oncology	Yes	No	Yes	No	≤5 cases	No	Basic nursing education; Experienced nurses; Media (Internet, TV, etc.)	Willing	Understand	Understand	Do not understand at all	Partly understand	Partly understand	Partly understand	Partly understand	Understand	Understand	Agree	Agree	Agree	Agree	Agree	Agree	Agree	Agree	No, but intend to do now or in the future	No, but intend to do now or in the future	Yes	Yes	Yes	21
52	2023/12/8 11:15:57	117S	wechat	Oncology	No	No	Yes	No	≤5 cases	Yes	Basic nursing education; Experienced nurses; Doctors	Willing	Partly understand	Partly understand	Partly understand	Partly understand	Partly understand	Partly understand	Partly understand	Partly understand	Partly understand	Strongly agree	Strongly agree	Agree	Agree	Agree	Strongly agree	Strongly agree	Strongly agree	No, but intend to do now or in the future	No, but intend to do now or in the future	Yes	No, but intend to do now or in the future	No, but intend to do now or in the future	18
53	2023/12/8 11:15:58	137S	wechat	Urology	No	Yes	Yes	Yes	≤5 cases	No	Basic nursing education; Experienced nurses; Media (Internet, TV, etc.)	Willing	Fully understand	Fully understand	Fully understand	Fully understand	Fully understand	Fully understand	Fully understand	Fully understand	Fully understand	Strongly agree	Strongly agree	Strongly agree	Strongly agree	Strongly agree	Strongly agree	Strongly agree	Strongly agree	No, but intend to do now or in the future	No, but intend to do now or in the future	No, but intend to do now or in the future	No, but intend to do now or in the future	No, but intend to do now or in the future	36
54	2023/12/8 11:15:59	512S	wechat	Other departments	No	Yes	Yes	Yes	≤5 cases	Yes	Experienced nurses; Doctors; Scientific publications (books, journals, etc.)	Willing	Fully understand	Fully understand	Fully understand	Fully understand	Fully understand	Fully understand	Fully understand	Fully understand	Fully understand	Strongly agree	Strongly agree	Strongly agree	Strongly agree	Strongly agree	Strongly agree	Strongly agree	Strongly agree	No, but intend to do now or in the future	No, but intend to do now or in the future	No, but intend to do now or in the future	No, but intend to do now or in the future	No, but intend to do now or in the future	36
55	2023/12/8 11:15:60	179S	wechat	Oncology	Yes	Yes	Yes	Yes	6–10 cases	Yes	Experienced nurses; Doctors	Willing	Fully understand	Understand	Understand	Understand	Fully understand	Understand	Understand	Understand	Fully understand	Agree	Agree	Agree	Agree	Agree	Strongly agree	Agree	Strongly agree	No, but intend to do now or in the future	No, but intend to do now or in the future	Yes	No, and do not intend to do now or in the future	No, but intend to do now or in the future	30
56	2023/12/8 11:15:61	144S	wechat	Respiratory medicine	No	Yes	Yes	No	6–10 cases	Yes	Basic nursing education	Willing	Fully understand	Fully understand	Fully understand	Fully understand	Fully understand	Fully understand	Fully understand	Do not understand at all	Fully understand	Strongly agree	Strongly agree	Strongly agree	Strongly agree	Strongly agree	Strongly agree	Strongly agree	Strongly agree	No, but intend to do now or in the future	No, but intend to do now or in the future	Yes	No, but intend to do now or in the future	No, but intend to do now or in the future	33
57	2023/12/8 11:15:62	169S	wechat	Other departments	No	Yes	Yes	No	≤5 cases	No	Basic nursing education; Experienced nurses; Doctors; Media (Internet, TV, etc.)	Willing	Partly understand	Partly understand	Partly understand	Partly understand	Partly understand	Partly understand	Partly understand	Partly understand	Partly understand	Strongly agree	Strongly agree	Agree	Strongly agree	Agree	Agree	Agree	Strongly agree	No, but intend to do now or in the future	No, but intend to do now or in the future	No, and do not intend to do now or in the future	No, but intend to do now or in the future	No, but intend to do now or in the future	18
58	2023/12/8 11:15:63	159S	wechat	Oncology	No	No	Yes	No	≤5 cases	Yes	Basic nursing education; Experienced nurses	Willing	Do not understand at all	Do not understand at all	Partly understand	Partly understand	Partly understand	Partly understand	Partly understand	Partly understand	Understand	Strongly agree	Strongly agree	Strongly agree	Strongly agree	Strongly agree	Strongly agree	Strongly agree	Strongly agree	No, but intend to do now or in the future	No, but intend to do now or in the future	Yes	No, but intend to do now or in the future	No, but intend to do now or in the future	17
59	2023/12/8 11:15:64	144S	wechat	Oncology	No	Yes	Yes	Yes	≤5 cases	Yes	Basic nursing education; Experienced nurses; Doctors; Scientific publications (books, journals, etc.); Media (Internet, TV, etc.)	Willing	Fully understand	Understand	Understand	Understand	Understand	Understand	Understand	Understand	Understand	Strongly agree	Strongly agree	Strongly agree	Strongly agree	Strongly agree	Strongly agree	Strongly agree	Strongly agree	No, but intend to do now or in the future	No, but intend to do now or in the future	No, but intend to do now or in the future	No, but intend to do now or in the future	No, but intend to do now or in the future	28
60	2023/12/8 11:15:65	154S	wechat	Oncology	No	No	No	No	≥16 cases	Yes	Experienced nurses	Willing	Understand	Understand	Understand	Understand	Understand	Understand	Understand	Partly understand	Fully understand	Strongly agree	Strongly agree	Strongly agree	Strongly agree	Strongly agree	Strongly agree	Strongly agree	Strongly agree	No, but intend to do now or in the future	No, but intend to do now or in the future	Yes	Yes	No, but intend to do now or in the future	27
61	2023/12/8 11:15:66	106S	wechat	Hematology	No	Yes	Yes	Yes	6–10 cases	Yes	Basic nursing education; Experienced nurses; Doctors	Willing	Understand	Understand	Understand	Understand	Understand	Understand	Understand	Understand	Understand	Strongly agree	Strongly agree	Strongly agree	Strongly agree	Strongly agree	Strongly agree	Strongly agree	Strongly agree	Yes	Yes	Yes	Yes	Yes	27
62	2023/12/8 11:15:67	313S	wechat	Other departments	No	Yes	Yes	Yes	≤5 cases	Yes	Scientific publications (books, journals, etc.); Media (Internet, TV, etc.)	Willing	Fully understand	Fully understand	Partly understand	Understand	Understand	Partly understand	Understand	Partly understand	Partly understand	Strongly agree	Strongly agree	Strongly agree	Strongly agree	Strongly agree	Strongly agree	Strongly agree	Agree	No, but intend to do now or in the future	No, but intend to do now or in the future	No, but intend to do now or in the future	No, but intend to do now or in the future	No, but intend to do now or in the future	25
63	2023/12/8 11:15:68	138S	wechat	Other departments	No	No	Yes	No	≤5 cases	Yes	Basic nursing education; Experienced nurses; Doctors	Willing	Understand	Understand	Understand	Understand	Understand	Understand	Understand	Understand	Understand	Agree	Agree	Agree	Agree	Agree	Agree	Agree	Agree	No, but intend to do now or in the future	No, but intend to do now or in the future	Yes	No, but intend to do now or in the future	No, but intend to do now or in the future	27
64	2023/12/8 11:15:69	219S	wechat	Oncology	No	No	Yes	Yes	≤5 cases	Yes	Basic nursing education; Experienced nurses; Media (Internet, TV, etc.)	Willing	Partly understand	Partly understand	Fully understand	Fully understand	Fully understand	Fully understand	Fully understand	Fully understand	Fully understand	Agree	Agree	Strongly agree	Strongly agree	Strongly agree	Strongly agree	Strongly agree	Strongly agree	No, but intend to do now or in the future	No, but intend to do now or in the future	No, but intend to do now or in the future	No, but intend to do now or in the future	No, but intend to do now or in the future	32
65	2023/12/8 11:15:70	98S	wechat	Hematology	No	Yes	Yes	No	≤5 cases	No	Scientific publications (books, journals, etc.)	Willing	Do not understand at all	Do not understand at all	Do not understand at all	Do not understand at all	Do not understand at all	Do not understand at all	Do not understand at all	Do not understand at all	Do not understand at all	Strongly agree	Strongly agree	Strongly agree	Strongly agree	Strongly agree	Strongly agree	Strongly agree	Strongly agree	No, but intend to do now or in the future	No, but intend to do now or in the future	Yes	No, but intend to do now or in the future	No, but intend to do now or in the future	9
66	2023/12/8 11:15:71	230S	wechat	Other departments	Yes	Yes	Yes	Yes	≤5 cases	Yes	Basic nursing education	Willing	Understand	Partly understand	Partly understand	Partly understand	Partly understand	Partly understand	Do not understand at all	Do not understand at all	Do not understand at all	Agree	Agree	Agree	Agree	Agree	Agree	Strongly agree	Agree	No, but intend to do now or in the future	No, and do not intend to do now or in the future	No, and do not intend to do now or in the future	No, but intend to do now or in the future	No, but intend to do now or in the future	16
67	2023/12/8 11:15:72	337S	wechat	Neurology	No	Yes	Yes	Yes	≤5 cases	No	Basic nursing education; Experienced nurses; Media (Internet, TV, etc.)	Willing	Understand	Understand	Partly understand	Do not understand at all	Do not understand at all	Do not understand at all	Understand	Do not understand at all	Do not understand at all	Strongly agree	Strongly agree	Strongly agree	Agree	Strongly agree	Strongly agree	Strongly agree	Agree	No, but intend to do now or in the future	No, but intend to do now or in the future	No, but intend to do now or in the future	No, but intend to do now or in the future	No, but intend to do now or in the future	16
68	2023/12/8 11:15:73	231S	wechat	Gastroenterology	No	Yes	Yes	Yes	≤5 cases	Yes	Scientific publications (books, journals, etc.); Media (Internet, TV, etc.)	Willing	Understand	Understand	Fully understand	Fully understand	Fully understand	Fully understand	Fully understand	Fully understand	Fully understand	Strongly agree	Strongly agree	Strongly agree	Strongly agree	Strongly agree	Strongly agree	Strongly agree	Strongly agree	No, but intend to do now or in the future	No, but intend to do now or in the future	Yes	No, but intend to do now or in the future	No, but intend to do now or in the future	34
69	2023/12/8 11:15:74	114S	wechat	Oncology	No	Yes	Yes	Yes	≤5 cases	No	Basic nursing education; Experienced nurses; Doctors; Scientific publications (books, journals, etc.); Media (Internet, TV, etc.)	Willing	Fully understand	Fully understand	Fully understand	Fully understand	Fully understand	Fully understand	Fully understand	Fully understand	Fully understand	Strongly agree	Strongly agree	Strongly agree	Strongly agree	Strongly agree	Strongly agree	Strongly agree	Strongly agree	Yes	Yes	Yes	Yes	Yes	36
70	2023/12/8 11:15:75	236S	wechat	Oncology	No	No	Yes	Yes	≤5 cases	Yes	Basic nursing education; Experienced nurses	Willing	Understand	Understand	Partly understand	Partly understand	Partly understand	Partly understand	Partly understand	Partly understand	Partly understand	Agree	Agree	Agree	Agree	Agree	Agree	Disagree	Disagree	No, but intend to do now or in the future	No, but intend to do now or in the future	Yes	No, and do not intend to do now or in the future	Yes	20
71	2023/12/8 11:15:76	228S	wechat	Neurology	No	No	Yes	No	≤5 cases	Yes	Basic nursing education; Experienced nurses	Willing	Understand	Understand	Fully understand	Fully understand	Understand	Fully understand	Fully understand	Fully understand	Fully understand	Agree	Agree	Agree	Unclear	Agree	Strongly agree	Strongly agree	Strongly agree	Yes	No, and do not intend to do now or in the future	No, and do not intend to do now or in the future	No, and do not intend to do now or in the future	No, and do not intend to do now or in the future	33
72	2023/12/8 11:15:06	234S	wechat	Gastroenterology	No	Yes	Yes	No	≤5 cases	No	Basic nursing education; Experienced nurses; Scientific publications (books, journals, etc.)	Willing	Partly understand	Partly understand	Partly understand	Partly understand	Partly understand	Partly understand	Partly understand	Understand	Understand	Agree	Agree	Agree	Agree	Agree	Agree	Agree	Agree	No, but intend to do now or in the future	No, but intend to do now or in the future	Yes	Yes	No, but intend to do now or in the future	20
73	2023/12/16 10:16:07	401S	wechat	Gastroenterology	No	Yes	Yes	No	≤5 cases	Yes	Experienced nurses	Willing	Do not understand at all	Understand	Understand	Understand	Understand	Partly understand	Understand	Partly understand	Do not understand at all	Strongly agree	Strongly agree	Strongly agree	Strongly agree	Strongly agree	Strongly agree	Strongly agree	Strongly agree	No, but intend to do now or in the future	No, but intend to do now or in the future	Yes	No, but intend to do now or in the future	No, but intend to do now or in the future	21
74	2023/12/21 21:28:04	204S	wechat	Urology	No	Yes	Yes	No	6–10 cases	Yes	Basic nursing education; Experienced nurses; Doctors; Scientific publications (books, journals, etc.); Media (Internet, TV, etc.)	Willing	Fully understand	Understand	Fully understand	Fully understand	Understand	Fully understand	Fully understand	Fully understand	Fully understand	Strongly agree	Strongly agree	Strongly agree	Strongly agree	Agree	Strongly agree	Strongly agree	Strongly agree	No, but intend to do now or in the future	Yes	Yes	No, but intend to do now or in the future	Yes	34
75	2023/12/21 21:28:21	160S	wechat	Respiratory medicine	No	No	Yes	No	≤5 cases	Yes	Basic nursing education; Experienced nurses; Doctors; Scientific publications (books, journals, etc.); Media (Internet, TV, etc.)	Willing	Fully understand	Fully understand	Fully understand	Fully understand	Fully understand	Fully understand	Fully understand	Fully understand	Fully understand	Strongly agree	Strongly agree	Strongly agree	Strongly agree	Strongly agree	Strongly agree	Strongly agree	Strongly agree	Yes	Yes	Yes	No, but intend to do now or in the future	Yes	36
76	2023/12/21 21:31:13	110S	wechat	Respiratory medicine	No	No	No	No	≤5 cases	No	Basic nursing education	Willing	Partly understand	Partly understand	Partly understand	Partly understand	Partly understand	Partly understand	Partly understand	Partly understand	Partly understand	Strongly agree	Strongly agree	Strongly agree	Strongly agree	Strongly agree	Strongly agree	Strongly agree	Strongly agree	No, but intend to do now or in the future	No, but intend to do now or in the future	No, but intend to do now or in the future	No, but intend to do now or in the future	No, but intend to do now or in the future	18
77	2023/12/21 21:34:49	128S	wechat	Respiratory medicine	No	Yes	Yes	No	6–10 cases	Yes	Basic nursing education; Experienced nurses; Scientific publications (books, journals, etc.); Media (Internet, TV, etc.)	Willing	Fully understand	Fully understand	Fully understand	Fully understand	Fully understand	Fully understand	Fully understand	Fully understand	Fully understand	Strongly agree	Strongly agree	Strongly agree	Strongly agree	Strongly agree	Strongly agree	Strongly agree	Strongly agree	No, but intend to do now or in the future	No, but intend to do now or in the future	No, but intend to do now or in the future	No, but intend to do now or in the future	No, but intend to do now or in the future	36
78	2023/12/21 21:35:25	95S	wechat	Respiratory medicine	No	No	Yes	Yes	≤5 cases	Yes	Basic nursing education; Experienced nurses; Scientific publications (books, journals, etc.); Media (Internet, TV, etc.)	Willing	Understand	Understand	Understand	Understand	Understand	Understand	Understand	Understand	Understand	Agree	Agree	Agree	Agree	Agree	Agree	Agree	Agree	Yes	Yes	Yes	Yes	Yes	27
79	2023/12/21 21:39:06	173S	wechat	Respiratory medicine	No	No	No	No	≤5 cases	No	Basic nursing education	Willing	Partly understand	Partly understand	Understand	Partly understand	Understand	Understand	Understand	Partly understand	Understand	Strongly agree	Strongly agree	Strongly agree	Strongly agree	Strongly agree	Strongly agree	Strongly agree	Strongly agree	No, and do not intend to do now or in the future	No, and do not intend to do now or in the future	No, but intend to do now or in the future	No, but intend to do now or in the future	No, but intend to do now or in the future	23
80	2023/12/21 21:42:21	203S	wechat	Other departments	Yes	Yes	Yes	Yes	6–10 cases	Yes	Basic nursing education; Experienced nurses; Doctors; Scientific publications (books, journals, etc.); Media (Internet, TV, etc.)	Willing	Fully understand	Fully understand	Fully understand	Fully understand	Fully understand	Fully understand	Fully understand	Fully understand	Fully understand	Strongly agree	Strongly agree	Strongly agree	Strongly agree	Agree	Strongly agree	Strongly agree	Strongly agree	No, but intend to do now or in the future	No, but intend to do now or in the future	Yes	Yes	Yes	36
81	2023/12/21 21:42:36	369S	wechat	Gastrointestinal surgery	No	Yes	Yes	Yes	≤5 cases	Yes	Basic nursing education; Experienced nurses; Doctors; Scientific publications (books, journals, etc.); Media (Internet, TV, etc.)	Willing	Understand	Understand	Understand	Partly understand	Fully understand	Partly understand	Fully understand	Do not understand at all	Fully understand	Unclear	Strongly agree	Strongly agree	Strongly agree	Strongly agree	Strongly agree	Strongly agree	Strongly agree	Yes	No, but intend to do now or in the future	No, but intend to do now or in the future	No, but intend to do now or in the future	No, but intend to do now or in the future	26
82	2023/12/21 21:49:58	169S	wechat	Respiratory medicine	No	Yes	Yes	Yes	≤5 cases	Yes	Experienced nurses	Willing	Partly understand	Partly understand	Understand	Partly understand	Understand	Partly understand	Partly understand	Do not understand at all	Do not understand at all	Agree	Agree	Agree	Agree	Agree	Agree	Agree	Strongly agree	No, but intend to do now or in the future	No, but intend to do now or in the future	Yes	No, but intend to do now or in the future	No, but intend to do now or in the future	18
83	2023/12/21 21:50:59	368S	wechat	Respiratory medicine	No	Yes	No	Yes	≤5 cases	Yes	Scientific publications (books, journals, etc.); Media (Internet, TV, etc.)	Willing	Understand	Partly understand	Understand	Partly understand	Do not understand at all	Partly understand	Do not understand at all	Understand	Understand	Agree	Strongly agree	Strongly agree	Strongly agree	Strongly agree	Strongly agree	Strongly agree	Strongly agree	No, but intend to do now or in the future	No, but intend to do now or in the future	No, and do not intend to do now or in the future	No, and do not intend to do now or in the future	No, but intend to do now or in the future	20
84	2023/12/21 21:51:13	202S	wechat	Respiratory medicine	Yes	Yes	Yes	No	≤5 cases	Yes	Basic nursing education	Willing	Do not understand at all	Do not understand at all	Do not understand at all	Do not understand at all	Do not understand at all	Do not understand at all	Do not understand at all	Do not understand at all	Do not understand at all	Agree	Agree	Agree	Agree	Agree	Agree	Agree	Agree	No, but intend to do now or in the future	No, but intend to do now or in the future	No, but intend to do now or in the future	No, but intend to do now or in the future	No, but intend to do now or in the future	9
85	2023/12/21 22:02:50	282S	wechat	Oncology	No	Yes	Yes	No	≥16 cases	Yes	Basic nursing education; Experienced nurses; Scientific publications (books, journals, etc.); Media (Internet, TV, etc.)	Willing	Fully understand	Fully understand	Fully understand	Understand	Fully understand	Fully understand	Fully understand	Fully understand	Fully understand	Strongly agree	Strongly agree	Strongly agree	Strongly agree	Strongly agree	Strongly agree	Strongly agree	Strongly agree	No, but intend to do now or in the future	No, but intend to do now or in the future	Yes	No, but intend to do now or in the future	No, but intend to do now or in the future	35
86	2023/12/21 22:07:06	1650S	wechat	Respiratory medicine	No	Yes	Yes	No	6–10 cases	Yes	Basic nursing education; Experienced nurses	Willing	Understand	Understand	Understand	Fully understand	Understand	Understand	Understand	Understand	Understand	Strongly agree	Strongly agree	Strongly agree	Strongly agree	Strongly agree	Strongly agree	Agree	Agree	No, but intend to do now or in the future	No, but intend to do now or in the future	No, but intend to do now or in the future	Yes	Yes	28
87	2023/12/21 22:07:08	270S	wechat	Other departments	No	Yes	Yes	No	≤5 cases	Yes	Basic nursing education; Scientific publications (books, journals, etc.)	Willing	Understand	Understand	Understand	Understand	Understand	Understand	Understand	Understand	Understand	Strongly agree	Strongly agree	Strongly agree	Strongly agree	Strongly agree	Strongly agree	Strongly agree	Strongly agree	Yes	Yes	Yes	Yes	Yes	27
88	2023/12/21 22:11:43	124S	wechat	Respiratory medicine	No	No	Yes	Yes	≤5 cases	No	Basic nursing education; Experienced nurses; Media (Internet, TV, etc.)	Willing	Understand	Understand	Understand	Understand	Understand	Understand	Understand	Understand	Understand	Agree	Agree	Agree	Agree	Agree	Agree	Agree	Agree	No, but intend to do now or in the future	No, but intend to do now or in the future	No, but intend to do now or in the future	No, but intend to do now or in the future	Yes	27
89	2023/12/21 22:23:20	158S	wechat	General surgery	No	No	No	Yes	≤5 cases	Yes	Basic nursing education; Experienced nurses; Doctors	Willing	Understand	Partly understand	Partly understand	Do not understand at all	Understand	Partly understand	Partly understand	Partly understand	Partly understand	Strongly agree	Agree	Agree	Agree	Agree	Agree	Agree	Disagree	No, but intend to do now or in the future	No, but intend to do now or in the future	No, but intend to do now or in the future	No, but intend to do now or in the future	No, but intend to do now or in the future	19
90	2023/12/21 22:38:28	242S	wechat	Oncology	No	Yes	Yes	Yes	≤5 cases	Yes	Basic nursing education; Scientific publications (books, journals, etc.); Media (Internet, TV, etc.)	Willing	Fully understand	Fully understand	Fully understand	Understand	Fully understand	Fully understand	Fully understand	Fully understand	Fully understand	Strongly agree	Strongly agree	Strongly agree	Strongly agree	Strongly agree	Strongly agree	Strongly agree	Strongly agree	No, but intend to do now or in the future	No, but intend to do now or in the future	Yes	Yes	Yes	35
91	2023/12/22 1:06:10	235S	wechat	Intensive care unit	Yes	Yes	Yes	Yes	≤5 cases	Yes	Basic nursing education; Experienced nurses; Doctors	Willing	Understand	Understand	Partly understand	Understand	Partly understand	Understand	Partly understand	Partly understand	Fully understand	Agree	Agree	Agree	Strongly agree	Agree	Disagree	Strongly disagree	Strongly agree	No, but intend to do now or in the future	No, but intend to do now or in the future	Yes	Yes	No, but intend to do now or in the future	24
92	2023/12/22 6:23:27	197S	wechat	Respiratory medicine	No	No	Yes	No	6–10 cases	No	Experienced nurses; Doctors; Scientific publications (books, journals, etc.); Media (Internet, TV, etc.)	Willing	Understand	Understand	Understand	Understand	Understand	Partly understand	Partly understand	Understand	Partly understand	Agree	Agree	Agree	Agree	Agree	Agree	Agree	Agree	No, but intend to do now or in the future	No, but intend to do now or in the future	No, but intend to do now or in the future	No, but intend to do now or in the future	No, but intend to do now or in the future	24
93	2023/12/22 6:26:51	94S	wechat	Gastrointestinal surgery	No	No	Yes	Yes	≤5 cases	Yes	Basic nursing education; Experienced nurses	Willing	Fully understand	Fully understand	Fully understand	Fully understand	Fully understand	Fully understand	Fully understand	Fully understand	Fully understand	Strongly agree	Strongly agree	Strongly agree	Strongly agree	Strongly agree	Strongly agree	Strongly agree	Strongly agree	No, but intend to do now or in the future	No, but intend to do now or in the future	No, but intend to do now or in the future	No, but intend to do now or in the future	No, but intend to do now or in the future	36
94	2023/12/22 6:59:44	299S	wechat	Hepatobiliary & pancreatic surgery	No	Yes	Yes	No	≤5 cases	Yes	Basic nursing education; Experienced nurses; Doctors; Scientific publications (books, journals, etc.); Media (Internet, TV, etc.)	Willing	Fully understand	Fully understand	Fully understand	Fully understand	Fully understand	Fully understand	Fully understand	Fully understand	Fully understand	Strongly agree	Agree	Strongly agree	Strongly agree	Strongly agree	Strongly agree	Strongly agree	Strongly agree	No, but intend to do now or in the future	No, but intend to do now or in the future	No, but intend to do now or in the future	No, but intend to do now or in the future	No, but intend to do now or in the future	36
95	2023/12/22 7:10:32	125S	wechat	General surgery	No	No	Yes	Yes	≤5 cases	Yes	Basic nursing education; Experienced nurses; Doctors	Willing	Understand	Understand	Understand	Understand	Understand	Understand	Understand	Understand	Understand	Agree	Agree	Agree	Strongly agree	Strongly agree	Agree	Agree	Agree	No, but intend to do now or in the future	No, but intend to do now or in the future	Yes	No, but intend to do now or in the future	Yes	27
96	2023/12/22 7:22:14	676S	wechat	General surgery	No	Yes	No	No	≤5 cases	Yes	Basic nursing education; Scientific publications (books, journals, etc.); Media (Internet, TV, etc.)	Willing	Fully understand	Fully understand	Fully understand	Fully understand	Fully understand	Fully understand	Fully understand	Fully understand	Fully understand	Strongly agree	Strongly agree	Strongly agree	Strongly agree	Strongly agree	Strongly agree	Strongly agree	Strongly agree	No, but intend to do now or in the future	No, but intend to do now or in the future	Yes	No, but intend to do now or in the future	No, but intend to do now or in the future	36
97	2023/12/22 7:22:50	132S	wechat	General surgery	No	No	Yes	Yes	≤5 cases	No	Basic nursing education; Experienced nurses	Willing	Understand	Understand	Understand	Understand	Understand	Understand	Understand	Understand	Understand	Agree	Agree	Agree	Agree	Agree	Agree	Agree	Agree	Yes	Yes	Yes	Yes	Yes	27
98	2023/12/22 7:39:41	188S	wechat	General surgery	No	Yes	Yes	Yes	≤5 cases	Yes	Basic nursing education; Scientific publications (books, journals, etc.); Media (Internet, TV, etc.)	Willing	Fully understand	Fully understand	Fully understand	Fully understand	Fully understand	Fully understand	Fully understand	Fully understand	Fully understand	Strongly agree	Strongly agree	Strongly agree	Strongly agree	Strongly agree	Strongly agree	Strongly agree	Strongly agree	No, but intend to do now or in the future	No, but intend to do now or in the future	No, but intend to do now or in the future	No, but intend to do now or in the future	No, but intend to do now or in the future	36
99	2023/12/22 8:25:18	119S	wechat	General surgery	Yes	Yes	Yes	Yes	≤5 cases	No	Basic nursing education; Experienced nurses; Doctors; Scientific publications (books, journals, etc.)	Willing	Fully understand	Fully understand	Fully understand	Fully understand	Fully understand	Understand	Understand	Understand	Understand	Agree	Agree	Agree	Agree	Agree	Agree	Agree	Strongly agree	Yes	Yes	Yes	Yes	Yes	32
100	2023/12/22 8:30:00	135S	wechat	Respiratory medicine	No	No	Yes	No	≤5 cases	Yes	Basic nursing education; Experienced nurses; Doctors; Scientific publications (books, journals, etc.); Media (Internet, TV, etc.)	Willing	Understand	Understand	Understand	Understand	Understand	Understand	Understand	Understand	Understand	Strongly agree	Agree	Agree	Agree	Agree	Agree	Agree	Agree	Yes	No, but intend to do now or in the future	No, but intend to do now or in the future	No, but intend to do now or in the future	No, but intend to do now or in the future	27
101	2023/12/22 8:36:22	291S	wechat	Pediatrics	No	Yes	Yes	Yes	≤5 cases	No	Basic nursing education; Experienced nurses; Doctors	Unwilling	Partly understand	Partly understand	Partly understand	Partly understand	Partly understand	Partly understand	Partly understand	Partly understand	Partly understand	Agree	Strongly agree	Strongly agree	Strongly agree	Strongly agree	Strongly agree	Strongly agree	Strongly agree	No, but intend to do now or in the future	No, but intend to do now or in the future	Yes	No, but intend to do now or in the future	No, but intend to do now or in the future	18
102	2023/12/22 8:36:47	128S	wechat	General internal medicine	No	No	Yes	Yes	≤5 cases	No	Basic nursing education; Experienced nurses; Scientific publications (books, journals, etc.)	Willing	Partly understand	Partly understand	Understand	Understand	Understand	Understand	Understand	Understand	Understand	Agree	Agree	Agree	Agree	Agree	Agree	Agree	Agree	No, but intend to do now or in the future	Yes	Yes	Yes	No, but intend to do now or in the future	25
103	2023/12/22 8:39:12	150S	wechat	Other departments	No	Yes	Yes	Yes	≤5 cases	Yes	Basic nursing education; Experienced nurses; Doctors	Willing	Understand	Understand	Understand	Understand	Understand	Understand	Understand	Understand	Understand	Agree	Agree	Strongly agree	Strongly agree	Strongly agree	Strongly agree	Strongly agree	Strongly agree	No, but intend to do now or in the future	No, but intend to do now or in the future	No, but intend to do now or in the future	No, but intend to do now or in the future	No, but intend to do now or in the future	27
104	2023/12/22 8:41:46	204S	wechat	Other departments	Yes	Yes	Yes	No	≤5 cases	Yes	Scientific publications (books, journals, etc.)	Willing	Partly understand	Partly understand	Partly understand	Partly understand	Partly understand	Partly understand	Partly understand	Partly understand	Partly understand	Strongly agree	Strongly agree	Strongly agree	Strongly agree	Strongly agree	Strongly agree	Strongly agree	Strongly agree	No, but intend to do now or in the future	No, but intend to do now or in the future	No, but intend to do now or in the future	No, but intend to do now or in the future	No, but intend to do now or in the future	18
105	2023/12/22 8:52:40	95S	wechat	Infectious diseases	No	Yes	Yes	No	≤5 cases	Yes	Basic nursing education; Experienced nurses; Doctors	Willing	Fully understand	Fully understand	Fully understand	Fully understand	Fully understand	Fully understand	Fully understand	Fully understand	Fully understand	Strongly agree	Strongly agree	Strongly agree	Strongly agree	Strongly agree	Strongly agree	Strongly agree	Strongly agree	Yes	Yes	No, but intend to do now or in the future	No, but intend to do now or in the future	Yes	36
106	2023/12/22 8:53:01	165S	wechat	Hemodialysis center	No	No	No	No	≤5 cases	No	Experienced nurses	Willing	Fully understand	Fully understand	Fully understand	Fully understand	Fully understand	Fully understand	Fully understand	Fully understand	Fully understand	Strongly agree	Strongly agree	Strongly agree	Strongly agree	Strongly agree	Strongly agree	Strongly agree	Strongly agree	Yes	Yes	Yes	Yes	Yes	36
107	2023/12/22 8:53:51	121S	wechat	Oncology	No	Yes	Yes	Yes	6–10 cases	No	Basic nursing education; Experienced nurses; Media (Internet, TV, etc.)	Willing	Fully understand	Understand	Fully understand	Fully understand	Fully understand	Fully understand	Fully understand	Fully understand	Fully understand	Strongly agree	Strongly agree	Strongly agree	Strongly agree	Strongly agree	Strongly agree	Strongly agree	Strongly agree	No, but intend to do now or in the future	No, but intend to do now or in the future	No, but intend to do now or in the future	No, but intend to do now or in the future	No, but intend to do now or in the future	35
108	2023/12/22 8:54:45	194S	wechat	Oncology	No	Yes	Yes	Yes	≤5 cases	Yes	Basic nursing education	Willing	Partly understand	Understand	Partly understand	Understand	Understand	Understand	Understand	Understand	Understand	Strongly agree	Agree	Agree	Agree	Agree	Agree	Agree	Agree	No, but intend to do now or in the future	No, but intend to do now or in the future	Yes	Yes	Yes	25
109	2023/12/22 8:56:39	101S	wechat	Oncology	No	No	No	No	≤5 cases	No	Basic nursing education; Experienced nurses; Doctors; Scientific publications (books, journals, etc.); Media (Internet, TV, etc.)	Willing	Fully understand	Fully understand	Fully understand	Fully understand	Fully understand	Fully understand	Fully understand	Fully understand	Fully understand	Strongly agree	Strongly agree	Strongly agree	Strongly agree	Strongly agree	Strongly agree	Strongly agree	Strongly agree	No, but intend to do now or in the future	No, but intend to do now or in the future	No, but intend to do now or in the future	No, but intend to do now or in the future	No, but intend to do now or in the future	36
110	2023/12/22 9:02:27	186S	wechat	Oncology	No	No	Yes	No	≤5 cases	Yes	Experienced nurses; Scientific publications (books, journals, etc.)	Willing	Understand	Understand	Understand	Understand	Understand	Understand	Understand	Understand	Understand	Strongly agree	Strongly agree	Strongly agree	Strongly agree	Strongly agree	Strongly agree	Strongly agree	Strongly agree	Yes	Yes	Yes	Yes	Yes	27
111	2023/12/22 9:03:12	316S	wechat	General internal medicine	No	No	No	No	≤5 cases	Yes	Basic nursing education	Willing	Understand	Understand	Fully understand	Fully understand	Fully understand	Fully understand	Fully understand	Fully understand	Fully understand	Agree	Agree	Agree	Agree	Agree	Agree	Agree	Agree	No, but intend to do now or in the future	No, but intend to do now or in the future	No, but intend to do now or in the future	No, but intend to do now or in the future	Yes	34
112	2023/12/22 9:07:37	465S	wechat	Obstetrics	Yes	Yes	Yes	No	≤5 cases	No	Scientific publications (books, journals, etc.); Media (Internet, TV, etc.)	Willing	Partly understand	Fully understand	Partly understand	Understand	Understand	Understand	Fully understand	Fully understand	Fully understand	Strongly agree	Agree	Agree	Agree	Agree	Agree	Agree	Agree	No, but intend to do now or in the future	No, but intend to do now or in the future	No, but intend to do now or in the future	No, but intend to do now or in the future	No, but intend to do now or in the future	29
113	2023/12/22 9:08:22	207S	wechat	Obstetrics	No	Yes	Yes	No	≤5 cases	Yes	Basic nursing education; Experienced nurses; Doctors	Willing	Understand	Fully understand	Understand	Understand	Understand	Understand	Understand	Fully understand	Fully understand	Agree	Agree	Agree	Agree	Agree	Strongly agree	Strongly agree	Strongly agree	No, but intend to do now or in the future	No, but intend to do now or in the future	No, but intend to do now or in the future	No, but intend to do now or in the future	No, but intend to do now or in the future	30
114	2023/12/22 9:08:34	186S	wechat	Oncology	No	No	Yes	No	≤5 cases	Yes	Basic nursing education; Experienced nurses; Doctors; Scientific publications (books, journals, etc.); Media (Internet, TV, etc.)	Willing	Understand	Understand	Understand	Understand	Understand	Understand	Understand	Partly understand	Understand	Agree	Agree	Agree	Agree	Agree	Agree	Agree	Agree	No, but intend to do now or in the future	No, but intend to do now or in the future	No, but intend to do now or in the future	No, but intend to do now or in the future	No, but intend to do now or in the future	26
115	2023/12/22 9:14:49	268S	wechat	Intensive care unit	No	Yes	Yes	No	≤5 cases	Yes	Basic nursing education; Experienced nurses; Doctors	Willing	Understand	Understand	Understand	Understand	Understand	Understand	Understand	Understand	Understand	Strongly agree	Strongly agree	Strongly agree	Strongly agree	Strongly agree	Strongly agree	Strongly agree	Strongly agree	Yes	Yes	Yes	No, and do not intend to do now or in the future	Yes	27
116	2023/12/22 9:24:33	410S	wechat	Oncology	No	Yes	Yes	Yes	6–10 cases	Yes	Basic nursing education; Experienced nurses; Scientific publications (books, journals, etc.); Media (Internet, TV, etc.)	Willing	Fully understand	Fully understand	Fully understand	Fully understand	Fully understand	Fully understand	Fully understand	Fully understand	Fully understand	Strongly agree	Strongly agree	Strongly agree	Strongly agree	Strongly agree	Strongly agree	Strongly agree	Strongly agree	Yes	Yes	Yes	Yes	Yes	36
117	2023/12/22 9:28:13	521S	wechat	Oncology	No	Yes	Yes	No	11–15 cases	No	Doctors; Scientific publications (books, journals, etc.)	Willing	Understand	Partly understand	Partly understand	Partly understand	Partly understand	Partly understand	Partly understand	Partly understand	Partly understand	Strongly agree	Strongly agree	Strongly agree	Strongly agree	Strongly agree	Strongly agree	Strongly agree	Strongly agree	No, but intend to do now or in the future	No, but intend to do now or in the future	No, but intend to do now or in the future	No, but intend to do now or in the future	No, but intend to do now or in the future	19
118	2023/12/22 9:30:27	136S	wechat	Oncology	No	No	Yes	Yes	≤5 cases	No	Basic nursing education; Experienced nurses; Scientific publications (books, journals, etc.)	Willing	Fully understand	Fully understand	Fully understand	Fully understand	Fully understand	Fully understand	Fully understand	Fully understand	Fully understand	Agree	Agree	Agree	Agree	Agree	Agree	Agree	Agree	Yes	Yes	Yes	Yes	Yes	36
119	2023/12/22 9:30:30	94S	wechat	Oncology	No	No	Yes	Yes	≤5 cases	No	Basic nursing education; Experienced nurses; Doctors; Scientific publications (books, journals, etc.); Media (Internet, TV, etc.)	Willing	Understand	Understand	Understand	Understand	Understand	Understand	Understand	Understand	Understand	Agree	Agree	Agree	Agree	Agree	Agree	Agree	Agree	Yes	Yes	Yes	Yes	Yes	27
120	2023/12/22 9:30:40	138S	wechat	Oncology	No	No	Yes	No	≤5 cases	No	Basic nursing education; Experienced nurses	Willing	Fully understand	Understand	Understand	Understand	Understand	Understand	Understand	Understand	Understand	Agree	Agree	Agree	Agree	Agree	Agree	Agree	Agree	No, but intend to do now or in the future	No, but intend to do now or in the future	No, but intend to do now or in the future	No, but intend to do now or in the future	No, but intend to do now or in the future	28
121	2023/12/22 9:31:52	320S	wechat	Oncology	No	Yes	Yes	Yes	6–10 cases	Yes	Experienced nurses; Doctors; Scientific publications (books, journals, etc.); Media (Internet, TV, etc.)	Willing	Understand	Understand	Understand	Understand	Understand	Understand	Understand	Understand	Understand	Strongly agree	Strongly agree	Strongly agree	Strongly agree	Strongly agree	Strongly agree	Strongly agree	Strongly agree	Yes	Yes	Yes	Yes	No, but intend to do now or in the future	27
122	2023/12/22 9:33:34	122S	wechat	Oncology	Yes	Yes	Yes	Yes	≥16 cases	Yes	Basic nursing education; Experienced nurses; Doctors; Scientific publications (books, journals, etc.); Media (Internet, TV, etc.)	Willing	Understand	Understand	Understand	Understand	Understand	Understand	Understand	Understand	Understand	Strongly agree	Strongly agree	Strongly agree	Strongly agree	Strongly agree	Strongly agree	Agree	Agree	No, but intend to do now or in the future	No, but intend to do now or in the future	No, but intend to do now or in the future	No, but intend to do now or in the future	No, but intend to do now or in the future	27
123	2023/12/22 9:35:58	144S	wechat	Oncology	No	No	Yes	Yes	≤5 cases	Yes	Basic nursing education; Experienced nurses; Doctors	Willing	Do not understand at all	Partly understand	Partly understand	Partly understand	Partly understand	Partly understand	Partly understand	Partly understand	Partly understand	Strongly agree	Strongly agree	Strongly agree	Strongly agree	Strongly agree	Strongly agree	Strongly agree	Strongly agree	No, but intend to do now or in the future	No, and do not intend to do now or in the future	No, but intend to do now or in the future	No, and do not intend to do now or in the future	No, and do not intend to do now or in the future	17
124	2023/12/22 9:37:41	345S	wechat	Oncology	No	Yes	Yes	No	≤5 cases	Yes	Basic nursing education; Experienced nurses; Doctors; Scientific publications (books, journals, etc.)	Willing	Understand	Understand	Understand	Understand	Understand	Understand	Understand	Understand	Understand	Agree	Agree	Agree	Agree	Agree	Agree	Agree	Agree	No, but intend to do now or in the future	No, but intend to do now or in the future	No, and do not intend to do now or in the future	No, and do not intend to do now or in the future	No, but intend to do now or in the future	27
125	2023/12/22 9:47:40	157S	wechat	Oncology	No	Yes	Yes	No	≤5 cases	No	Basic nursing education; Experienced nurses	Willing	Understand	Understand	Understand	Understand	Understand	Understand	Understand	Understand	Partly understand	Agree	Agree	Agree	Agree	Agree	Agree	Agree	Agree	No, but intend to do now or in the future	No, but intend to do now or in the future	No, but intend to do now or in the future	No, but intend to do now or in the future	No, but intend to do now or in the future	26
126	2023/12/22 10:00:09	148S	wechat	Oncology	No	Yes	Yes	Yes	≤5 cases	Yes	Basic nursing education; Scientific publications (books, journals, etc.); Media (Internet, TV, etc.)	Willing	Understand	Understand	Understand	Understand	Fully understand	Fully understand	Fully understand	Understand	Understand	Strongly agree	Strongly agree	Strongly agree	Strongly agree	Agree	Agree	Agree	Strongly agree	No, but intend to do now or in the future	No, but intend to do now or in the future	Yes	Yes	Yes	30
127	2023/12/22 10:03:15	142S	wechat	Oncology	No	No	Yes	Yes	≤5 cases	No	Basic nursing education; Experienced nurses	Willing	Partly understand	Partly understand	Partly understand	Partly understand	Partly understand	Partly understand	Partly understand	Partly understand	Partly understand	Strongly agree	Strongly agree	Strongly agree	Strongly agree	Strongly agree	Strongly agree	Strongly agree	Strongly agree	No, but intend to do now or in the future	No, but intend to do now or in the future	No, but intend to do now or in the future	No, but intend to do now or in the future	No, but intend to do now or in the future	18
128	2023/12/22 10:17:49	106S	wechat	Oncology	No	Yes	Yes	No	6–10 cases	Yes	Experienced nurses	Willing	Fully understand	Fully understand	Fully understand	Fully understand	Fully understand	Fully understand	Fully understand	Fully understand	Fully understand	Strongly agree	Strongly agree	Strongly agree	Strongly agree	Strongly agree	Strongly agree	Strongly agree	Strongly agree	Yes	Yes	Yes	Yes	Yes	36
129	2023/12/22 10:21:40	434S	wechat	Oncology	No	Yes	Yes	No	≤5 cases	Yes	Basic nursing education; Experienced nurses; Doctors	Willing	Understand	Understand	Understand	Understand	Understand	Understand	Understand	Understand	Understand	Agree	Agree	Agree	Agree	Agree	Agree	Agree	Agree	Yes	Yes	Yes	Yes	Yes	27
130	2023/12/22 10:38:02	258S	wechat	Oncology	No	No	Yes	No	≤5 cases	Yes	Scientific publications (books, journals, etc.)	Willing	Do not understand at all	Do not understand at all	Do not understand at all	Do not understand at all	Do not understand at all	Do not understand at all	Do not understand at all	Do not understand at all	Do not understand at all	Unclear	Unclear	Unclear	Unclear	Unclear	Unclear	Unclear	Unclear	No, and do not intend to do now or in the future	No, and do not intend to do now or in the future	No, and do not intend to do now or in the future	No, and do not intend to do now or in the future	No, and do not intend to do now or in the future	9
131	2023/12/22 10:45:41	179S	wechat	Oncology	No	No	Yes	Yes	≤5 cases	Yes	Basic nursing education; Experienced nurses; Doctors	Willing	Understand	Partly understand	Fully understand	Fully understand	Fully understand	Fully understand	Fully understand	Fully understand	Fully understand	Strongly agree	Strongly agree	Strongly agree	Strongly agree	Strongly agree	Strongly agree	Strongly agree	Strongly agree	No, and do not intend to do now or in the future	No, and do not intend to do now or in the future	No, but intend to do now or in the future	No, but intend to do now or in the future	No, but intend to do now or in the future	33
132	2023/12/22 10:51:47	240S	wechat	Oncology	No	Yes	Yes	No	≤5 cases	Yes	Basic nursing education; Scientific publications (books, journals, etc.); Media (Internet, TV, etc.)	Willing	Understand	Fully understand	Understand	Fully understand	Fully understand	Fully understand	Fully understand	Fully understand	Fully understand	Strongly agree	Strongly agree	Strongly agree	Strongly agree	Strongly agree	Strongly agree	Strongly agree	Strongly agree	No, but intend to do now or in the future	Yes	Yes	No, but intend to do now or in the future	Yes	34
133	2023/12/22 11:03:48	168S	wechat	Oncology	No	No	No	Yes	≤5 cases	Yes	Basic nursing education; Experienced nurses; Doctors; Scientific publications (books, journals, etc.); Media (Internet, TV, etc.)	Willing	Fully understand	Fully understand	Fully understand	Fully understand	Fully understand	Fully understand	Fully understand	Fully understand	Fully understand	Strongly agree	Strongly agree	Strongly agree	Strongly agree	Strongly agree	Strongly agree	Strongly agree	Strongly agree	Yes	Yes	Yes	Yes	Yes	36
134	2023/12/22 11:12:08	151S	wechat	Oncology	No	No	No	No	6–10 cases	Yes	Basic nursing education; Experienced nurses; Doctors; Scientific publications (books, journals, etc.); Media (Internet, TV, etc.)	Willing	Understand	Understand	Understand	Understand	Understand	Understand	Understand	Understand	Understand	Agree	Agree	Agree	Agree	Agree	Agree	Agree	Agree	Yes	Yes	Yes	Yes	Yes	27
135	2023/12/22 11:12:20	127S	wechat	Oncology	No	No	No	No	≤5 cases	No	Media (Internet, TV, etc.)	Willing	Understand	Understand	Understand	Understand	Understand	Understand	Understand	Understand	Understand	Unclear	Agree	Agree	Agree	Agree	Agree	Agree	Agree	Yes	Yes	Yes	Yes	Yes	27
136	2023/12/22 11:13:29	141S	wechat	Oncology	No	No	No	No	≤5 cases	Yes	Doctors	Willing	Fully understand	Fully understand	Fully understand	Fully understand	Fully understand	Fully understand	Fully understand	Fully understand	Fully understand	Strongly agree	Strongly agree	Strongly agree	Strongly agree	Strongly agree	Strongly agree	Strongly agree	Strongly agree	Yes	Yes	Yes	Yes	Yes	36
137	2023/12/22 11:37:26	302S	wechat	Oncology	No	Yes	Yes	No	≤5 cases	Yes	Basic nursing education; Experienced nurses; Doctors; Scientific publications (books, journals, etc.); Media (Internet, TV, etc.)	Willing	Understand	Understand	Understand	Understand	Understand	Understand	Understand	Understand	Understand	Agree	Agree	Agree	Agree	Agree	Agree	Agree	Agree	Yes	Yes	Yes	Yes	Yes	27
138	2023/12/22 11:45:41	204S	wechat	Oncology	No	Yes	Yes	Yes	≤5 cases	Yes	Basic nursing education; Experienced nurses; Doctors; Scientific publications (books, journals, etc.); Media (Internet, TV, etc.)	Willing	Partly understand	Partly understand	Partly understand	Partly understand	Partly understand	Partly understand	Partly understand	Partly understand	Partly understand	Unclear	Unclear	Unclear	Unclear	Unclear	Unclear	Unclear	Unclear	No, but intend to do now or in the future	No, but intend to do now or in the future	No, but intend to do now or in the future	No, but intend to do now or in the future	No, but intend to do now or in the future	18
139	2023/12/22 11:48:29	162S	wechat	Oncology	No	Yes	Yes	Yes	≤5 cases	Yes	Basic nursing education; Experienced nurses; Doctors; Scientific publications (books, journals, etc.); Media (Internet, TV, etc.)	Willing	Understand	Understand	Understand	Understand	Understand	Understand	Understand	Understand	Understand	Strongly agree	Strongly agree	Strongly agree	Strongly agree	Strongly agree	Strongly agree	Strongly agree	Strongly agree	Yes	Yes	Yes	Yes	Yes	27
140	2023/12/22 12:07:25	241S	wechat	Oncology	No	No	Yes	Yes	≤5 cases	No	Basic nursing education; Doctors; Scientific publications (books, journals, etc.)	Willing	Understand	Understand	Understand	Partly understand	Understand	Partly understand	Partly understand	Partly understand	Partly understand	Agree	Agree	Agree	Agree	Agree	Agree	Agree	Agree	No, but intend to do now or in the future	No, but intend to do now or in the future	No, but intend to do now or in the future	No, but intend to do now or in the future	No, but intend to do now or in the future	22
141	2023/12/22 12:07:30	274S	wechat	Oncology	No	Yes	Yes	No	≤5 cases	No	Basic nursing education; Experienced nurses; Scientific publications (books, journals, etc.); Media (Internet, TV, etc.)	Willing	Understand	Understand	Understand	Understand	Understand	Understand	Understand	Understand	Understand	Strongly agree	Strongly agree	Strongly agree	Strongly agree	Strongly agree	Strongly agree	Strongly agree	Strongly agree	No, but intend to do now or in the future	No, but intend to do now or in the future	No, but intend to do now or in the future	No, but intend to do now or in the future	No, but intend to do now or in the future	27
142	2023/12/22 13:08:07	78S	wechat	Oncology	No	No	No	No	≤5 cases	Yes	Basic nursing education; Experienced nurses; Doctors	Willing	Fully understand	Fully understand	Fully understand	Fully understand	Fully understand	Fully understand	Fully understand	Fully understand	Fully understand	Strongly agree	Strongly agree	Strongly agree	Strongly agree	Strongly agree	Strongly agree	Strongly agree	Strongly agree	Yes	Yes	Yes	Yes	Yes	36
143	2023/12/22 14:04:44	215S	wechat	Hematology	No	Yes	Yes	Yes	≥16 cases	Yes	Basic nursing education; Experienced nurses	Willing	Understand	Understand	Understand	Fully understand	Fully understand	Fully understand	Fully understand	Fully understand	Fully understand	Strongly agree	Strongly agree	Strongly agree	Strongly agree	Strongly agree	Strongly agree	Strongly agree	Strongly agree	No, but intend to do now or in the future	No, but intend to do now or in the future	No, but intend to do now or in the future	No, but intend to do now or in the future	No, but intend to do now or in the future	33
144	2023/12/22 14:06:15	266S	wechat	Hematology	No	Yes	Yes	Yes	≤5 cases	Yes	Experienced nurses; Scientific publications (books, journals, etc.); Media (Internet, TV, etc.)	Willing	Partly understand	Partly understand	Fully understand	Understand	Fully understand	Understand	Understand	Understand	Understand	Strongly agree	Strongly agree	Strongly agree	Strongly agree	Strongly agree	Strongly agree	Strongly agree	Strongly agree	Yes	No, but intend to do now or in the future	Yes	Yes	Yes	27
145	2023/12/22 14:06:30	251S	wechat	Hematology	No	Yes	Yes	No	≤5 cases	Yes	Experienced nurses	Willing	Partly understand	Partly understand	Partly understand	Partly understand	Partly understand	Partly understand	Partly understand	Partly understand	Partly understand	Agree	Agree	Agree	Agree	Agree	Agree	Agree	Agree	No, but intend to do now or in the future	No, but intend to do now or in the future	No, but intend to do now or in the future	No, but intend to do now or in the future	No, but intend to do now or in the future	18
146	2023/12/22 14:06:54	103S	wechat	Hematology	No	No	No	No	≤5 cases	Yes	Basic nursing education; Experienced nurses; Doctors; Scientific publications (books, journals, etc.)	Willing	Partly understand	Partly understand	Partly understand	Partly understand	Partly understand	Partly understand	Partly understand	Partly understand	Partly understand	Agree	Agree	Agree	Agree	Agree	Agree	Agree	Agree	No, but intend to do now or in the future	No, but intend to do now or in the future	No, but intend to do now or in the future	No, but intend to do now or in the future	No, but intend to do now or in the future	18
147	2023/12/22 14:35:23	176S	wechat	Hematology	No	Yes	Yes	No	6–10 cases	No	Experienced nurses; Scientific publications (books, journals, etc.)	Willing	Fully understand	Fully understand	Fully understand	Fully understand	Fully understand	Fully understand	Fully understand	Fully understand	Fully understand	Strongly agree	Strongly agree	Strongly agree	Strongly agree	Strongly agree	Strongly agree	Strongly agree	Strongly agree	No, but intend to do now or in the future	No, but intend to do now or in the future	Yes	Yes	No, but intend to do now or in the future	36
148	2023/12/22 15:06:10	111S	wechat	Hematology	No	Yes	Yes	No	6–10 cases	No	Basic nursing education; Experienced nurses; Doctors	Willing	Understand	Understand	Fully understand	Fully understand	Fully understand	Fully understand	Fully understand	Understand	Understand	Agree	Agree	Agree	Disagree	Agree	Agree	Agree	Agree	No, but intend to do now or in the future	No, but intend to do now or in the future	No, and do not intend to do now or in the future	No, but intend to do now or in the future	No, but intend to do now or in the future	32
149	2023/12/22 15:10:49	186S	wechat	Hematology	No	No	No	No	≤5 cases	Yes	Scientific publications (books, journals, etc.); Media (Internet, TV, etc.)	Willing	Understand	Fully understand	Fully understand	Fully understand	Fully understand	Fully understand	Fully understand	Fully understand	Fully understand	Strongly agree	Strongly agree	Strongly agree	Strongly agree	Strongly agree	Strongly agree	Strongly agree	Strongly agree	No, but intend to do now or in the future	No, but intend to do now or in the future	No, but intend to do now or in the future	No, but intend to do now or in the future	No, but intend to do now or in the future	35
150	2023/12/22 15:13:30	490S	wechat	Hematology	No	Yes	No	No	≤5 cases	Yes	Basic nursing education; Experienced nurses	Willing	Partly understand	Understand	Fully understand	Fully understand	Fully understand	Fully understand	Fully understand	Fully understand	Fully understand	Strongly agree	Strongly agree	Strongly agree	Strongly agree	Strongly agree	Strongly agree	Strongly agree	Strongly agree	No, but intend to do now or in the future	No, and do not intend to do now or in the future	No, but intend to do now or in the future	No, but intend to do now or in the future	No, but intend to do now or in the future	33
151	2023/12/22 15:16:07	676S	wechat	Hematology	No	Yes	Yes	Yes	≤5 cases	Yes	Basic nursing education; Experienced nurses; Media (Internet, TV, etc.)	Willing	Partly understand	Understand	Partly understand	Partly understand	Fully understand	Fully understand	Fully understand	Fully understand	Fully understand	Agree	Agree	Agree	Agree	Agree	Agree	Agree	Agree	Yes	Yes	Yes	No, and do not intend to do now or in the future	Yes	29
152	2023/12/22 15:19:30	98S	wechat	Hematology	No	Yes	Yes	No	≤5 cases	No	Basic nursing education; Experienced nurses; Doctors	Willing	Understand	Understand	Understand	Understand	Understand	Understand	Understand	Understand	Understand	Agree	Agree	Agree	Agree	Agree	Agree	Agree	Agree	No, but intend to do now or in the future	Yes	No, but intend to do now or in the future	No, but intend to do now or in the future	Yes	27
153	2023/12/22 15:23:31	2338S	wechat	Hematology	No	No	No	No	≤5 cases	Yes	Basic nursing education; Experienced nurses	Willing	Partly understand	Partly understand	Partly understand	Understand	Understand	Understand	Understand	Partly understand	Partly understand	Agree	Agree	Agree	Agree	Agree	Agree	Agree	Agree	No, but intend to do now or in the future	No, but intend to do now or in the future	Yes	No, but intend to do now or in the future	No, but intend to do now or in the future	22
154	2023/12/22 16:08:41	83S	wechat	General surgery	No	Yes	Yes	No	≤5 cases	Yes	Basic nursing education; Experienced nurses; Doctors; Scientific publications (books, journals, etc.); Media (Internet, TV, etc.)	Willing	Fully understand	Fully understand	Fully understand	Fully understand	Fully understand	Fully understand	Fully understand	Fully understand	Fully understand	Strongly agree	Strongly agree	Strongly agree	Strongly agree	Strongly agree	Strongly agree	Strongly agree	Strongly agree	Yes	Yes	Yes	Yes	Yes	36
155	2023/12/22 17:01:36	132S	wechat	Hematology	No	Yes	No	No	≤5 cases	No	Experienced nurses	Unwilling	Do not understand at all	Do not understand at all	Do not understand at all	Do not understand at all	Do not understand at all	Do not understand at all	Do not understand at all	Do not understand at all	Do not understand at all	Unclear	Unclear	Unclear	Unclear	Unclear	Unclear	Unclear	Unclear	No, but intend to do now or in the future	No, but intend to do now or in the future	No, but intend to do now or in the future	No, but intend to do now or in the future	No, but intend to do now or in the future	9
156	2023/12/22 17:32:13	239S	wechat	Oncology	No	No	Yes	Yes	≤5 cases	Yes	Basic nursing education; Experienced nurses	Willing	Understand	Understand	Fully understand	Fully understand	Fully understand	Fully understand	Fully understand	Fully understand	Fully understand	Strongly agree	Strongly agree	Strongly agree	Strongly agree	Strongly agree	Strongly agree	Strongly agree	Strongly agree	No, but intend to do now or in the future	No, but intend to do now or in the future	No, but intend to do now or in the future	No, but intend to do now or in the future	No, but intend to do now or in the future	34
157	2023/12/22 17:43:52	153S	wechat	Hematology	No	Yes	Yes	Yes	≤5 cases	Yes	Basic nursing education; Experienced nurses; Doctors; Media (Internet, TV, etc.)	Willing	Partly understand	Fully understand	Partly understand	Partly understand	Understand	Understand	Understand	Understand	Understand	Strongly agree	Strongly agree	Strongly agree	Strongly agree	Strongly agree	Strongly agree	Strongly agree	Strongly agree	No, but intend to do now or in the future	No, but intend to do now or in the future	No, but intend to do now or in the future	No, but intend to do now or in the future	No, but intend to do now or in the future	25
158	2023/12/22 17:55:31	99S	wechat	Other departments	No	No	Yes	Yes	≤5 cases	No	Basic nursing education; Experienced nurses	Willing	Understand	Understand	Understand	Understand	Understand	Understand	Understand	Understand	Understand	Strongly agree	Strongly agree	Strongly agree	Strongly agree	Strongly agree	Strongly agree	Strongly agree	Strongly agree	Yes	Yes	Yes	Yes	Yes	27
159	2023/12/22 21:20:19	117S	wechat	Hematology	No	No	Yes	Yes	≤5 cases	Yes	Experienced nurses	Willing	Fully understand	Fully understand	Fully understand	Fully understand	Fully understand	Fully understand	Fully understand	Fully understand	Fully understand	Strongly agree	Strongly agree	Strongly agree	Strongly agree	Strongly agree	Strongly agree	Strongly agree	Strongly agree	Yes	Yes	Yes	Yes	Yes	36
160	2023/12/22 21:22:13	173S	wechat	General internal medicine	No	No	No	No	≤5 cases	Yes	Basic nursing education; Experienced nurses; Doctors; Scientific publications (books, journals, etc.); Media (Internet, TV, etc.)	Willing	Understand	Understand	Understand	Understand	Understand	Partly understand	Partly understand	Partly understand	Partly understand	Agree	Strongly agree	Strongly agree	Agree	Agree	Strongly agree	Strongly agree	Strongly agree	Yes	No, but intend to do now or in the future	Yes	Yes	No, but intend to do now or in the future	23
161	2023/12/22 21:23:03	251S	wechat	General internal medicine	No	Yes	Yes	No	≤5 cases	Yes	Basic nursing education; Experienced nurses	Willing	Partly understand	Partly understand	Partly understand	Partly understand	Partly understand	Partly understand	Partly understand	Partly understand	Partly understand	Strongly agree	Strongly agree	Strongly agree	Strongly agree	Strongly agree	Strongly agree	Strongly agree	Strongly agree	No, but intend to do now or in the future	No, but intend to do now or in the future	No, but intend to do now or in the future	No, but intend to do now or in the future	No, but intend to do now or in the future	18
162	2023/12/22 21:25:48	140S	wechat	Intensive care unit	No	No	No	No	≤5 cases	No	Basic nursing education; Experienced nurses; Scientific publications (books, journals, etc.); Media (Internet, TV, etc.)	Willing	Fully understand	Fully understand	Fully understand	Fully understand	Fully understand	Fully understand	Fully understand	Fully understand	Fully understand	Strongly agree	Strongly agree	Strongly agree	Strongly agree	Strongly agree	Strongly agree	Strongly agree	Strongly agree	No, but intend to do now or in the future	No, but intend to do now or in the future	No, but intend to do now or in the future	No, but intend to do now or in the future	No, but intend to do now or in the future	36
163	2023/12/22 21:35:11	168S	wechat	General internal medicine	No	No	No	No	≥16 cases	Yes	Basic nursing education; Experienced nurses; 其他〖，〗	Willing	Fully understand	Fully understand	Fully understand	Fully understand	Fully understand	Fully understand	Fully understand	Fully understand	Fully understand	Strongly agree	Strongly agree	Strongly agree	Strongly agree	Strongly agree	Strongly agree	Strongly agree	Strongly agree	Yes	Yes	No, and do not intend to do now or in the future	No, but intend to do now or in the future	No, but intend to do now or in the future	36
164	2023/12/22 21:41:40	124S	wechat	Other departments	No	Yes	Yes	No	≤5 cases	No	Experienced nurses; Doctors; Scientific publications (books, journals, etc.); Media (Internet, TV, etc.)	Willing	Fully understand	Understand	Understand	Understand	Understand	Understand	Understand	Understand	Understand	Agree	Agree	Agree	Agree	Agree	Strongly agree	Strongly agree	Agree	No, and do not intend to do now or in the future	No, but intend to do now or in the future	No, but intend to do now or in the future	No, and do not intend to do now or in the future	No, and do not intend to do now or in the future	28
165	2023/12/22 21:55:21	111S	wechat	General internal medicine	Yes	Yes	Yes	No	≤5 cases	Yes	Basic nursing education; Experienced nurses; Doctors	Willing	Understand	Understand	Understand	Understand	Understand	Understand	Understand	Understand	Understand	Strongly agree	Strongly agree	Strongly agree	Strongly agree	Strongly agree	Strongly agree	Strongly agree	Strongly agree	No, but intend to do now or in the future	No, but intend to do now or in the future	Yes	Yes	Yes	27
166	2023/12/22 23:35:21	233S	wechat	General internal medicine	No	Yes	Yes	No	≤5 cases	Yes	Basic nursing education; Experienced nurses; Doctors; Scientific publications (books, journals, etc.); Media (Internet, TV, etc.)	Willing	Fully understand	Fully understand	Fully understand	Fully understand	Fully understand	Fully understand	Fully understand	Fully understand	Fully understand	Strongly agree	Strongly agree	Strongly agree	Strongly agree	Strongly agree	Strongly agree	Strongly agree	Strongly agree	No, but intend to do now or in the future	No, but intend to do now or in the future	No, but intend to do now or in the future	No, but intend to do now or in the future	Yes	36
167	2023/12/23 7:08:34	134S	wechat	General internal medicine	No	No	Yes	No	≤5 cases	Yes	Basic nursing education; Scientific publications (books, journals, etc.); Media (Internet, TV, etc.)	Willing	Fully understand	Fully understand	Fully understand	Fully understand	Fully understand	Fully understand	Fully understand	Fully understand	Fully understand	Strongly agree	Strongly agree	Strongly agree	Strongly agree	Strongly agree	Strongly agree	Strongly agree	Strongly agree	No, but intend to do now or in the future	No, but intend to do now or in the future	No, but intend to do now or in the future	No, but intend to do now or in the future	No, but intend to do now or in the future	36
168	2023/12/23 11:50:46	138S	wechat	General internal medicine	No	No	No	No	≤5 cases	Yes	Basic nursing education; Experienced nurses	Willing	Understand	Understand	Understand	Understand	Understand	Understand	Understand	Partly understand	Understand	Agree	Agree	Agree	Agree	Agree	Agree	Agree	Agree	Yes	Yes	Yes	Yes	Yes	26
169	2023/12/24 19:52:50	275S	wechat	General internal medicine	No	No	Yes	Yes	≤5 cases	No	Basic nursing education; Experienced nurses	Willing	Understand	Understand	Understand	Understand	Understand	Understand	Understand	Understand	Understand	Strongly agree	Strongly agree	Strongly agree	Strongly agree	Strongly agree	Strongly agree	Strongly agree	Strongly agree	No, but intend to do now or in the future	No, but intend to do now or in the future	No, but intend to do now or in the future	No, but intend to do now or in the future	No, but intend to do now or in the future	27
170	2023/12/27 13:47:05	95S	wechat	General internal medicine	No	No	Yes	Yes	≤5 cases	Yes	Basic nursing education; Experienced nurses; Doctors; Scientific publications (books, journals, etc.); Media (Internet, TV, etc.)	Willing	Understand	Understand	Understand	Understand	Understand	Understand	Understand	Understand	Understand	Strongly agree	Strongly agree	Strongly agree	Strongly agree	Strongly agree	Strongly agree	Strongly agree	Strongly agree	No, but intend to do now or in the future	No, but intend to do now or in the future	No, but intend to do now or in the future	No, but intend to do now or in the future	No, but intend to do now or in the future	27
171	2023/12/28 20:46:14	164S	wechat	General internal medicine	No	Yes	Yes	No	≤5 cases	Yes	Basic nursing education; Experienced nurses; Doctors; Scientific publications (books, journals, etc.); Media (Internet, TV, etc.)	Willing	Fully understand	Fully understand	Fully understand	Fully understand	Fully understand	Fully understand	Fully understand	Fully understand	Fully understand	Strongly agree	Strongly agree	Strongly agree	Strongly agree	Strongly agree	Strongly agree	Strongly agree	Strongly agree	Yes	Yes	Yes	No, but intend to do now or in the future	Yes	36
172	2023/12/28 20:48:33	162S	wechat	General internal medicine	No	Yes	Yes	Yes	≤5 cases	Yes	Basic nursing education; Experienced nurses; Doctors	Willing	Understand	Understand	Understand	Understand	Understand	Understand	Understand	Understand	Understand	Agree	Agree	Agree	Agree	Agree	Agree	Agree	Agree	No, but intend to do now or in the future	No, but intend to do now or in the future	No, but intend to do now or in the future	No, but intend to do now or in the future	No, but intend to do now or in the future	27
173	2023/12/28 20:51:12	220S	wechat	General internal medicine	No	Yes	Yes	No	≤5 cases	Yes	Basic nursing education; Experienced nurses; Scientific publications (books, journals, etc.)	Willing	Fully understand	Fully understand	Fully understand	Fully understand	Understand	Fully understand	Fully understand	Partly understand	Understand	Strongly agree	Strongly agree	Strongly agree	Strongly agree	Strongly agree	Strongly agree	Strongly agree	Strongly agree	No, but intend to do now or in the future	No, but intend to do now or in the future	No, but intend to do now or in the future	No, but intend to do now or in the future	Yes	32
174	2023/12/28 20:55:18	191S	wechat	General internal medicine	No	Yes	Yes	Yes	≤5 cases	Yes	Basic nursing education; Experienced nurses; Doctors; Scientific publications (books, journals, etc.); Media (Internet, TV, etc.)	Willing	Fully understand	Fully understand	Fully understand	Fully understand	Understand	Understand	Partly understand	Partly understand	Understand	Agree	Strongly agree	Strongly agree	Strongly agree	Strongly agree	Strongly agree	Strongly agree	Strongly agree	Yes	No, but intend to do now or in the future	Yes	No, but intend to do now or in the future	No, but intend to do now or in the future	29
175	2023/12/28 21:27:23	240S	wechat	Neurology	No	Yes	No	No	≤5 cases	No	Experienced nurses	Willing	Fully understand	Fully understand	Fully understand	Fully understand	Fully understand	Fully understand	Fully understand	Fully understand	Fully understand	Strongly agree	Strongly agree	Strongly agree	Strongly agree	Strongly agree	Strongly agree	Strongly agree	Strongly agree	No, but intend to do now or in the future	No, but intend to do now or in the future	No, and do not intend to do now or in the future	No, but intend to do now or in the future	No, but intend to do now or in the future	36
176	2023/12/28 21:27:29	302S	wechat	General internal medicine	No	Yes	Yes	No	6–10 cases	Yes	Basic nursing education; Experienced nurses	Willing	Partly understand	Partly understand	Partly understand	Partly understand	Partly understand	Partly understand	Partly understand	Partly understand	Partly understand	Agree	Agree	Agree	Agree	Agree	Agree	Agree	Agree	No, but intend to do now or in the future	No, but intend to do now or in the future	No, but intend to do now or in the future	No, but intend to do now or in the future	No, but intend to do now or in the future	18
177	2023/12/28 21:33:36	144S	wechat	Pediatrics	No	No	Yes	No	≤5 cases	No	Basic nursing education; Experienced nurses; Scientific publications (books, journals, etc.); Media (Internet, TV, etc.)	Willing	Understand	Understand	Understand	Understand	Understand	Understand	Understand	Understand	Understand	Agree	Agree	Agree	Unclear	Unclear	Unclear	Agree	Agree	No, and do not intend to do now or in the future	No, and do not intend to do now or in the future	No, and do not intend to do now or in the future	No, and do not intend to do now or in the future	No, but intend to do now or in the future	27
178	2023/12/28 21:35:08	123S	wechat	Intensive care unit	No	No	Yes	No	≤5 cases	Yes	Basic nursing education; Experienced nurses	Willing	Fully understand	Fully understand	Fully understand	Fully understand	Fully understand	Fully understand	Fully understand	Fully understand	Fully understand	Strongly agree	Strongly agree	Strongly agree	Strongly agree	Strongly agree	Strongly agree	Strongly agree	Strongly agree	Yes	Yes	No, but intend to do now or in the future	No, but intend to do now or in the future	No, but intend to do now or in the future	36
179	2023/12/28 21:37:13	334S	wechat	Cardiology	No	Yes	Yes	Yes	6–10 cases	No	Basic nursing education; Experienced nurses; Doctors	Willing	Partly understand	Partly understand	Partly understand	Partly understand	Understand	Partly understand	Do not understand at all	Partly understand	Partly understand	Agree	Agree	Strongly agree	Strongly agree	Strongly agree	Strongly agree	Strongly agree	Strongly agree	No, but intend to do now or in the future	Yes	No, but intend to do now or in the future	No, and do not intend to do now or in the future	No, but intend to do now or in the future	18
180	2023/12/28 21:41:42	205S	wechat	Cardiology	Yes	No	No	Yes	≤5 cases	Yes	Basic nursing education; Experienced nurses; Media (Internet, TV, etc.)	Willing	Do not understand at all	Partly understand	Do not understand at all	Do not understand at all	Understand	Partly understand	Do not understand at all	Do not understand at all	Understand	Agree	Agree	Agree	Agree	Agree	Agree	Agree	Agree	No, and do not intend to do now or in the future	No, and do not intend to do now or in the future	No, and do not intend to do now or in the future	No, and do not intend to do now or in the future	No, and do not intend to do now or in the future	15
181	2023/12/28 21:42:59	164S	wechat	Oncology	No	Yes	Yes	Yes	≤5 cases	Yes	Experienced nurses	Willing	Understand	Partly understand	Partly understand	Partly understand	Fully understand	Understand	Understand	Partly understand	Understand	Agree	Agree	Agree	Agree	Agree	Agree	Agree	Agree	No, and do not intend to do now or in the future	No, and do not intend to do now or in the future	No, and do not intend to do now or in the future	No, and do not intend to do now or in the future	No, and do not intend to do now or in the future	24
182	2023/12/28 21:44:49	158S	wechat	Oncology	No	No	No	No	≤5 cases	Yes	Doctors; Scientific publications (books, journals, etc.); Media (Internet, TV, etc.)	Willing	Understand	Understand	Understand	Understand	Understand	Understand	Understand	Understand	Understand	Strongly agree	Strongly agree	Strongly agree	Strongly agree	Strongly agree	Strongly agree	Strongly agree	Strongly agree	Yes	No, but intend to do now or in the future	Yes	No, but intend to do now or in the future	No, but intend to do now or in the future	27
183	2023/12/28 21:54:57	575S	wechat	Cardiology	No	Yes	Yes	No	≤5 cases	Yes	Basic nursing education; Experienced nurses; Scientific publications (books, journals, etc.); Media (Internet, TV, etc.)	Willing	Partly understand	Partly understand	Partly understand	Partly understand	Partly understand	Partly understand	Partly understand	Partly understand	Partly understand	Strongly agree	Strongly agree	Strongly agree	Strongly agree	Strongly agree	Strongly agree	Strongly agree	Strongly agree	No, but intend to do now or in the future	No, but intend to do now or in the future	No, but intend to do now or in the future	No, but intend to do now or in the future	No, but intend to do now or in the future	18
184	2023/12/28 21:57:34	137S	wechat	General internal medicine	No	Yes	Yes	Yes	≤5 cases	Yes	Experienced nurses; Media (Internet, TV, etc.)	Willing	Partly understand	Partly understand	Partly understand	Partly understand	Partly understand	Partly understand	Partly understand	Partly understand	Partly understand	Strongly agree	Strongly agree	Strongly agree	Strongly agree	Strongly agree	Strongly agree	Strongly agree	Strongly agree	No, but intend to do now or in the future	No, but intend to do now or in the future	No, but intend to do now or in the future	No, but intend to do now or in the future	No, but intend to do now or in the future	18
185	2023/12/28 22:13:03	214S	wechat	Oncology	Yes	Yes	Yes	No	≤5 cases	Yes	Basic nursing education; Experienced nurses; Doctors	Willing	Partly understand	Partly understand	Understand	Partly understand	Partly understand	Partly understand	Partly understand	Partly understand	Partly understand	Strongly agree	Strongly agree	Strongly agree	Strongly agree	Strongly agree	Strongly agree	Strongly agree	Strongly agree	Yes	Yes	Yes	Yes	No, but intend to do now or in the future	19
186	2023/12/28 22:18:00	87S	wechat	Oncology	No	Yes	Yes	Yes	≤5 cases	Yes	Basic nursing education; Experienced nurses; Doctors; Scientific publications (books, journals, etc.); Media (Internet, TV, etc.)	Willing	Understand	Understand	Understand	Understand	Partly understand	Understand	Understand	Partly understand	Partly understand	Strongly agree	Strongly agree	Strongly agree	Strongly agree	Strongly agree	Strongly agree	Strongly agree	Strongly agree	Yes	No, but intend to do now or in the future	No, but intend to do now or in the future	No, but intend to do now or in the future	No, but intend to do now or in the future	24
187	2023/12/28 23:07:22	125S	wechat	Oncology	No	Yes	Yes	Yes	≤5 cases	Yes	Doctors	Willing	Understand	Understand	Understand	Understand	Understand	Understand	Understand	Understand	Understand	Agree	Agree	Agree	Agree	Agree	Agree	Agree	Agree	No, but intend to do now or in the future	No, but intend to do now or in the future	Yes	No, but intend to do now or in the future	No, but intend to do now or in the future	27
188	2023/12/29 0:42:52	219S	wechat	Infectious diseases	Yes	Yes	Yes	Yes	≤5 cases	Yes	Basic nursing education; Experienced nurses; Doctors; Media (Internet, TV, etc.)	Willing	Partly understand	Partly understand	Do not understand at all	Partly understand	Understand	Understand	Understand	Understand	Understand	Strongly agree	Strongly agree	Strongly agree	Strongly agree	Strongly agree	Strongly agree	Strongly agree	Strongly agree	Yes	No, but intend to do now or in the future	Yes	No, but intend to do now or in the future	No, but intend to do now or in the future	22
189	2023/12/29 7:16:08	142S	wechat	Oncology	No	Yes	Yes	Yes	6–10 cases	Yes	Basic nursing education; Experienced nurses	Willing	Fully understand	Fully understand	Fully understand	Fully understand	Fully understand	Fully understand	Fully understand	Fully understand	Fully understand	Strongly agree	Strongly agree	Strongly agree	Strongly agree	Strongly agree	Strongly agree	Strongly agree	Strongly agree	Yes	Yes	Yes	Yes	Yes	36
190	2023/12/29 9:10:55	158S	wechat	Cardiology	No	No	Yes	Yes	≤5 cases	Yes	Basic nursing education; Experienced nurses; Scientific publications (books, journals, etc.); Media (Internet, TV, etc.)	Willing	Fully understand	Fully understand	Fully understand	Fully understand	Fully understand	Fully understand	Fully understand	Fully understand	Fully understand	Strongly agree	Strongly agree	Strongly agree	Strongly agree	Strongly agree	Strongly agree	Strongly agree	Strongly agree	No, but intend to do now or in the future	No, but intend to do now or in the future	Yes	No, but intend to do now or in the future	Yes	36
191	2023/12/29 9:53:06	167S	wechat	Intensive care unit	No	Yes	Yes	Yes	6–10 cases	Yes	Basic nursing education; Experienced nurses; Doctors; Scientific publications (books, journals, etc.); Media (Internet, TV, etc.)	Willing	Understand	Partly understand	Partly understand	Fully understand	Fully understand	Fully understand	Partly understand	Partly understand	Partly understand	Agree	Agree	Agree	Agree	Agree	Agree	Agree	Agree	No, but intend to do now or in the future	No, but intend to do now or in the future	Yes	No, but intend to do now or in the future	No, but intend to do now or in the future	25
192	2023/12/29 9:53:19	180S	wechat	Other departments	Yes	Yes	Yes	No	≤5 cases	Yes	Basic nursing education; Experienced nurses	Willing	Do not understand at all	Do not understand at all	Do not understand at all	Do not understand at all	Do not understand at all	Do not understand at all	Do not understand at all	Do not understand at all	Do not understand at all	Strongly agree	Strongly agree	Strongly agree	Strongly agree	Strongly agree	Strongly agree	Strongly agree	Strongly agree	No, but intend to do now or in the future	No, but intend to do now or in the future	No, but intend to do now or in the future	No, but intend to do now or in the future	No, but intend to do now or in the future	9
193	2023/12/29 10:02:41	246S	wechat	Intensive care unit	No	No	No	No	≤5 cases	Yes	Basic nursing education; Experienced nurses	Willing	Understand	Understand	Understand	Understand	Understand	Understand	Understand	Understand	Understand	Agree	Agree	Agree	Agree	Agree	Agree	Agree	Agree	No, but intend to do now or in the future	No, but intend to do now or in the future	No, but intend to do now or in the future	No, but intend to do now or in the future	No, but intend to do now or in the future	27
194	2023/12/29 10:20:53	131S	wechat	Intensive care unit	No	No	Yes	No	≤5 cases	Yes	Basic nursing education; Experienced nurses; Doctors	Willing	Understand	Understand	Understand	Fully understand	Fully understand	Fully understand	Fully understand	Understand	Fully understand	Strongly agree	Strongly agree	Strongly agree	Strongly agree	Strongly agree	Strongly agree	Strongly agree	Strongly agree	No, but intend to do now or in the future	No, but intend to do now or in the future	No, and do not intend to do now or in the future	No, and do not intend to do now or in the future	No, but intend to do now or in the future	32
195	2023/12/29 10:40:37	326S	wechat	Intensive care unit	No	No	Yes	No	≤5 cases	Yes	Basic nursing education; Experienced nurses; Doctors	Willing	Understand	Fully understand	Understand	Understand	Fully understand	Understand	Understand	Understand	Understand	Strongly agree	Strongly agree	Strongly agree	Strongly agree	Strongly agree	Strongly agree	Strongly agree	Strongly agree	No, but intend to do now or in the future	No, but intend to do now or in the future	Yes	Yes	No, but intend to do now or in the future	29
196	2023/12/29 11:01:02	162S	wechat	Intensive care unit	No	Yes	Yes	No	6–10 cases	Yes	Basic nursing education	Willing	Fully understand	Partly understand	Understand	Fully understand	Fully understand	Fully understand	Fully understand	Fully understand	Fully understand	Strongly agree	Strongly agree	Strongly agree	Unclear	Strongly agree	Strongly agree	Strongly agree	Strongly agree	No, but intend to do now or in the future	No, and do not intend to do now or in the future	No, and do not intend to do now or in the future	No, and do not intend to do now or in the future	No, and do not intend to do now or in the future	33
197	2023/12/29 11:45:25	225S	wechat	Intensive care unit	No	No	Yes	No	≤5 cases	Yes	Basic nursing education; Experienced nurses; Scientific publications (books, journals, etc.); Media (Internet, TV, etc.)	Willing	Partly understand	Partly understand	Partly understand	Partly understand	Partly understand	Partly understand	Partly understand	Partly understand	Partly understand	Agree	Agree	Agree	Agree	Agree	Agree	Agree	Strongly agree	No, but intend to do now or in the future	No, but intend to do now or in the future	Yes	No, and do not intend to do now or in the future	Yes	18
198	2023/12/29 15:05:54	260S	wechat	Intensive care unit	No	Yes	Yes	No	≤5 cases	Yes	Basic nursing education; Experienced nurses	Willing	Understand	Partly understand	Understand	Understand	Understand	Partly understand	Understand	Partly understand	Understand	Agree	Agree	Strongly agree	Agree	Agree	Agree	Agree	Agree	Yes	Yes	Yes	No, but intend to do now or in the future	Yes	24
199	2023/12/29 15:15:41	233S	wechat	Gastrointestinal surgery	No	No	Yes	No	≤5 cases	Yes	Experienced nurses; Doctors; Scientific publications (books, journals, etc.)	Willing	Partly understand	Partly understand	Partly understand	Do not understand at all	Do not understand at all	Do not understand at all	Partly understand	Do not understand at all	Do not understand at all	Agree	Agree	Agree	Unclear	Agree	Agree	Agree	Agree	No, but intend to do now or in the future	No, but intend to do now or in the future	No, but intend to do now or in the future	No, but intend to do now or in the future	No, but intend to do now or in the future	13
200	2023/12/30 7:10:56	178S	wechat	Other departments	No	Yes	Yes	Yes	≤5 cases	Yes	Experienced nurses	Unwilling	Do not understand at all	Do not understand at all	Do not understand at all	Do not understand at all	Do not understand at all	Do not understand at all	Do not understand at all	Do not understand at all	Do not understand at all	Unclear	Unclear	Unclear	Unclear	Unclear	Unclear	Unclear	Unclear	No, but intend to do now or in the future	No, but intend to do now or in the future	No, but intend to do now or in the future	No, but intend to do now or in the future	No, but intend to do now or in the future	9
201	2023/12/31 17:42:42	92S	wechat	Oncology	No	No	No	No	6–10 cases	Yes	Scientific publications (books, journals, etc.)	Willing	Fully understand	Fully understand	Fully understand	Fully understand	Fully understand	Fully understand	Fully understand	Fully understand	Fully understand	Strongly agree	Strongly agree	Strongly agree	Strongly agree	Strongly agree	Strongly agree	Strongly agree	Strongly agree	No, but intend to do now or in the future	Yes	Yes	Yes	Yes	36
202	2023/12/31 17:47:05	283S	wechat	Gastroenterology	No	No	Yes	No	≤5 cases	Yes	Basic nursing education; Experienced nurses; Scientific publications (books, journals, etc.); Media (Internet, TV, etc.)	Willing	Understand	Understand	Understand	Understand	Partly understand	Understand	Understand	Understand	Partly understand	Agree	Strongly agree	Strongly agree	Agree	Agree	Agree	Agree	Agree	No, but intend to do now or in the future	No, but intend to do now or in the future	No, but intend to do now or in the future	No, but intend to do now or in the future	No, but intend to do now or in the future	25
203	2023/12/31 17:49:47	113S	wechat	Gastroenterology	No	No	Yes	Yes	≤5 cases	No	Media (Internet, TV, etc.)	Willing	Partly understand	Partly understand	Partly understand	Partly understand	Partly understand	Partly understand	Partly understand	Partly understand	Partly understand	Agree	Agree	Agree	Agree	Agree	Agree	Agree	Agree	No, and do not intend to do now or in the future	No, and do not intend to do now or in the future	No, but intend to do now or in the future	No, but intend to do now or in the future	No, but intend to do now or in the future	18
204	2023/12/31 17:52:32	131S	wechat	Gastroenterology	No	Yes	Yes	No	≤5 cases	No	Basic nursing education; Experienced nurses; Doctors; Scientific publications (books, journals, etc.); Media (Internet, TV, etc.)	Willing	Understand	Fully understand	Fully understand	Fully understand	Fully understand	Fully understand	Fully understand	Understand	Fully understand	Strongly agree	Strongly agree	Strongly agree	Strongly agree	Strongly agree	Strongly agree	Strongly agree	Strongly agree	Yes	No, but intend to do now or in the future	No, and do not intend to do now or in the future	No, but intend to do now or in the future	No, but intend to do now or in the future	34
205	2023/12/31 18:10:11	111S	wechat	Gastroenterology	No	Yes	Yes	Yes	≤5 cases	No	Basic nursing education; Experienced nurses; Doctors	Willing	Fully understand	Fully understand	Fully understand	Fully understand	Fully understand	Fully understand	Fully understand	Fully understand	Fully understand	Strongly agree	Strongly agree	Strongly agree	Strongly agree	Strongly agree	Strongly agree	Strongly agree	Strongly agree	Yes	Yes	Yes	Yes	Yes	36
206	2023/12/31 18:12:54	151S	wechat	Gastroenterology	No	Yes	Yes	No	≤5 cases	Yes	Experienced nurses	Willing	Do not understand at all	Partly understand	Partly understand	Partly understand	Partly understand	Partly understand	Partly understand	Partly understand	Partly understand	Strongly agree	Strongly agree	Strongly agree	Strongly agree	Strongly agree	Strongly agree	Strongly agree	Strongly agree	No, but intend to do now or in the future	No, but intend to do now or in the future	No, but intend to do now or in the future	Yes	Yes	17
207	2023/12/31 18:35:09	145S	wechat	Gastroenterology	No	No	Yes	No	≤5 cases	Yes	Doctors	Willing	Understand	Understand	Fully understand	Fully understand	Fully understand	Fully understand	Fully understand	Fully understand	Fully understand	Agree	Agree	Agree	Agree	Agree	Agree	Agree	Agree	No, but intend to do now or in the future	No, but intend to do now or in the future	No, but intend to do now or in the future	No, but intend to do now or in the future	No, but intend to do now or in the future	34
208	2023/12/31 18:43:37	136S	wechat	Gastroenterology	No	No	Yes	No	≤5 cases	No	Doctors; Scientific publications (books, journals, etc.)	Willing	Do not understand at all	Partly understand	Do not understand at all	Do not understand at all	Do not understand at all	Do not understand at all	Do not understand at all	Do not understand at all	Do not understand at all	Unclear	Agree	Unclear	Agree	Agree	Unclear	Agree	Agree	No, and do not intend to do now or in the future	No, and do not intend to do now or in the future	No, but intend to do now or in the future	No, and do not intend to do now or in the future	No, and do not intend to do now or in the future	10
209	2023/12/31 18:46:20	201S	wechat	Gastroenterology	No	Yes	Yes	No	≤5 cases	No	Experienced nurses	Willing	Fully understand	Fully understand	Fully understand	Fully understand	Fully understand	Fully understand	Fully understand	Fully understand	Fully understand	Strongly agree	Strongly agree	Strongly agree	Strongly agree	Strongly agree	Strongly agree	Strongly agree	Strongly agree	No, but intend to do now or in the future	No, but intend to do now or in the future	No, but intend to do now or in the future	No, but intend to do now or in the future	No, but intend to do now or in the future	36
210	2023/12/31 18:47:27	172S	wechat	Gastroenterology	No	No	Yes	Yes	≤5 cases	Yes	Basic nursing education; Experienced nurses	Willing	Fully understand	Fully understand	Fully understand	Fully understand	Fully understand	Fully understand	Fully understand	Fully understand	Fully understand	Strongly agree	Strongly agree	Strongly agree	Strongly agree	Strongly agree	Strongly agree	Strongly agree	Strongly agree	No, but intend to do now or in the future	No, but intend to do now or in the future	No, but intend to do now or in the future	No, but intend to do now or in the future	No, but intend to do now or in the future	36
211	2023/12/31 19:26:25	226S	wechat	Gastroenterology	No	No	No	No	≤5 cases	Yes	Media (Internet, TV, etc.)	Willing	Partly understand	Partly understand	Partly understand	Partly understand	Partly understand	Partly understand	Partly understand	Partly understand	Partly understand	Agree	Agree	Agree	Agree	Agree	Agree	Agree	Agree	No, but intend to do now or in the future	No, but intend to do now or in the future	No, but intend to do now or in the future	No, but intend to do now or in the future	No, but intend to do now or in the future	18
212	2023/12/31 19:30:54	221S	wechat	Gastroenterology	No	Yes	Yes	Yes	≤5 cases	Yes	Experienced nurses; Doctors; Scientific publications (books, journals, etc.); Media (Internet, TV, etc.)	Willing	Understand	Understand	Fully understand	Understand	Fully understand	Fully understand	Fully understand	Fully understand	Fully understand	Strongly agree	Strongly agree	Strongly agree	Strongly agree	Strongly agree	Strongly agree	Strongly agree	Strongly agree	No, but intend to do now or in the future	No, but intend to do now or in the future	Yes	No, but intend to do now or in the future	No, but intend to do now or in the future	33
213	2023/12/31 19:33:38	138S	wechat	Gastroenterology	No	No	Yes	Yes	≤5 cases	Yes	Basic nursing education; Experienced nurses; Media (Internet, TV, etc.)	Willing	Partly understand	Partly understand	Partly understand	Partly understand	Partly understand	Partly understand	Partly understand	Partly understand	Partly understand	Strongly agree	Strongly agree	Strongly agree	Strongly agree	Strongly agree	Strongly agree	Strongly agree	Strongly agree	No, but intend to do now or in the future	No, but intend to do now or in the future	Yes	No, but intend to do now or in the future	No, but intend to do now or in the future	18
214	2023/12/31 19:34:41	188S	wechat	Gastroenterology	Yes	Yes	Yes	Yes	≤5 cases	Yes	Experienced nurses; Doctors; Scientific publications (books, journals, etc.)	Unwilling	Fully understand	Fully understand	Fully understand	Fully understand	Fully understand	Fully understand	Fully understand	Partly understand	Understand	Agree	Agree	Agree	Agree	Agree	Agree	Agree	Agree	No, but intend to do now or in the future	No, but intend to do now or in the future	No, but intend to do now or in the future	No, but intend to do now or in the future	No, but intend to do now or in the future	33
215	2023/12/31 20:03:26	119S	wechat	Gastroenterology	No	Yes	Yes	Yes	≤5 cases	Yes	Basic nursing education; Experienced nurses; Doctors	Willing	Understand	Understand	Partly understand	Partly understand	Understand	Partly understand	Understand	Partly understand	Understand	Agree	Agree	Agree	Agree	Agree	Agree	Agree	Agree	No, but intend to do now or in the future	No, but intend to do now or in the future	Yes	No, but intend to do now or in the future	Yes	23
216	2023/12/31 20:06:01	214S	wechat	Gastroenterology	No	No	Yes	Yes	6–10 cases	Yes	Basic nursing education; Experienced nurses; Media (Internet, TV, etc.)	Willing	Understand	Fully understand	Fully understand	Fully understand	Fully understand	Understand	Fully understand	Fully understand	Fully understand	Strongly agree	Strongly agree	Strongly agree	Agree	Strongly agree	Strongly agree	Strongly agree	Strongly agree	No, but intend to do now or in the future	No, but intend to do now or in the future	Yes	No, but intend to do now or in the future	No, but intend to do now or in the future	34
217	2023/12/31 21:24:38	149S	wechat	Gastroenterology	No	Yes	Yes	Yes	≤5 cases	Yes	Basic nursing education; Experienced nurses; Doctors	Willing	Partly understand	Partly understand	Partly understand	Partly understand	Understand	Understand	Partly understand	Partly understand	Partly understand	Unclear	Agree	Agree	Agree	Agree	Agree	Agree	Agree	No, and do not intend to do now or in the future	No, but intend to do now or in the future	No, but intend to do now or in the future	No, but intend to do now or in the future	No, but intend to do now or in the future	20
218	2024/1/1 7:15:49	143S	wechat	Gastroenterology	No	Yes	Yes	Yes	≤5 cases	Yes	Doctors	Willing	Understand	Understand	Understand	Understand	Partly understand	Partly understand	Partly understand	Partly understand	Partly understand	Strongly agree	Agree	Agree	Agree	Agree	Agree	Agree	Agree	No, but intend to do now or in the future	No, but intend to do now or in the future	Yes	No, but intend to do now or in the future	No, but intend to do now or in the future	22
219	2024/1/1 7:26:13	112S	wechat	General internal medicine	No	No	No	No	≤5 cases	Yes	Basic nursing education; Experienced nurses; Media (Internet, TV, etc.)	Willing	Fully understand	Fully understand	Fully understand	Fully understand	Fully understand	Fully understand	Fully understand	Fully understand	Fully understand	Strongly agree	Strongly agree	Strongly agree	Strongly agree	Strongly agree	Strongly agree	Strongly agree	Strongly agree	Yes	Yes	Yes	Yes	Yes	36
220	2024/1/2 13:54:26	255S	wechat	Cardiology	No	No	Yes	Yes	≤5 cases	Yes	Basic nursing education; Scientific publications (books, journals, etc.); Media (Internet, TV, etc.)	Willing	Fully understand	Understand	Partly understand	Fully understand	Understand	Fully understand	Fully understand	Fully understand	Fully understand	Strongly agree	Strongly agree	Strongly agree	Strongly agree	Strongly agree	Strongly agree	Agree	Agree	No, but intend to do now or in the future	No, but intend to do now or in the future	Yes	Yes	No, but intend to do now or in the future	32
221	2024/1/2 14:09:08	215S	wechat	Other departments	No	Yes	Yes	Yes	≤5 cases	Yes	Experienced nurses; Doctors; Scientific publications (books, journals, etc.); Media (Internet, TV, etc.)	Willing	Understand	Understand	Partly understand	Partly understand	Partly understand	Partly understand	Partly understand	Partly understand	Partly understand	Agree	Agree	Agree	Agree	Strongly agree	Strongly agree	Strongly agree	Strongly agree	No, but intend to do now or in the future	No, but intend to do now or in the future	No, but intend to do now or in the future	No, but intend to do now or in the future	No, but intend to do now or in the future	20
222	2024/1/2 14:10:56	110S	wechat	Cardiology	No	Yes	Yes	No	≤5 cases	No	Basic nursing education; Experienced nurses	Willing	Understand	Understand	Understand	Understand	Fully understand	Understand	Understand	Fully understand	Understand	Agree	Strongly agree	Strongly agree	Strongly agree	Strongly agree	Strongly agree	Strongly agree	Strongly agree	No, but intend to do now or in the future	No, but intend to do now or in the future	No, but intend to do now or in the future	No, but intend to do now or in the future	No, but intend to do now or in the future	29
223	2024/1/2 14:12:41	157S	wechat	Neurosurgery	Yes	Yes	Yes	Yes	≤5 cases	Yes	Basic nursing education; Experienced nurses; Scientific publications (books, journals, etc.); Media (Internet, TV, etc.)	Willing	Partly understand	Fully understand	Do not understand at all	Understand	Fully understand	Fully understand	Fully understand	Fully understand	Fully understand	Agree	Strongly agree	Strongly agree	Strongly agree	Strongly agree	Strongly agree	Strongly agree	Strongly agree	No, but intend to do now or in the future	Yes	Yes	No, but intend to do now or in the future	No, but intend to do now or in the future	30
224	2024/1/2 14:12:49	252S	wechat	Other departments	Yes	Yes	Yes	Yes	≤5 cases	Yes	Experienced nurses; Doctors; Scientific publications (books, journals, etc.)	Unwilling	Understand	Fully understand	Fully understand	Fully understand	Fully understand	Fully understand	Understand	Understand	Understand	Strongly agree	Agree	Strongly agree	Strongly agree	Strongly agree	Strongly agree	Strongly agree	Strongly agree	Yes	No, but intend to do now or in the future	Yes	Yes	No, but intend to do now or in the future	32
225	2024/1/2 14:13:00	137S	wechat	Neurosurgery	No	Yes	Yes	Yes	≤5 cases	No	Basic nursing education; Experienced nurses	Willing	Partly understand	Partly understand	Partly understand	Partly understand	Partly understand	Partly understand	Partly understand	Partly understand	Partly understand	Agree	Agree	Agree	Agree	Agree	Agree	Agree	Agree	No, but intend to do now or in the future	No, but intend to do now or in the future	No, but intend to do now or in the future	No, but intend to do now or in the future	No, but intend to do now or in the future	18
226	2024/1/2 14:13:03	222S	wechat	Obstetrics	Yes	No	Yes	Yes	≤5 cases	No	Experienced nurses	Willing	Fully understand	Fully understand	Fully understand	Understand	Fully understand	Understand	Fully understand	Fully understand	Fully understand	Strongly agree	Strongly agree	Strongly agree	Strongly agree	Strongly agree	Strongly agree	Strongly agree	Strongly agree	No, but intend to do now or in the future	No, but intend to do now or in the future	No, but intend to do now or in the future	No, but intend to do now or in the future	No, but intend to do now or in the future	34
227	2024/1/2 14:13:51	102S	wechat	Neurosurgery	No	Yes	Yes	No	≤5 cases	Yes	Basic nursing education; Experienced nurses; Doctors; Media (Internet, TV, etc.)	Willing	Partly understand	Partly understand	Partly understand	Partly understand	Partly understand	Partly understand	Partly understand	Partly understand	Partly understand	Unclear	Unclear	Unclear	Unclear	Unclear	Unclear	Unclear	Unclear	No, but intend to do now or in the future	No, and do not intend to do now or in the future	No, and do not intend to do now or in the future	No, but intend to do now or in the future	No, but intend to do now or in the future	18
228	2024/1/2 14:16:18	111S	wechat	Neurosurgery	No	No	No	Yes	≤5 cases	No	Basic nursing education; Experienced nurses; Doctors; Scientific publications (books, journals, etc.); Media (Internet, TV, etc.)	Willing	Understand	Understand	Understand	Understand	Understand	Understand	Understand	Understand	Understand	Strongly agree	Strongly agree	Strongly agree	Strongly agree	Strongly agree	Strongly agree	Strongly agree	Strongly agree	No, but intend to do now or in the future	Yes	Yes	No, but intend to do now or in the future	Yes	27
229	2024/1/2 14:17:16	160S	wechat	Hepatobiliary & pancreatic surgery	No	Yes	Yes	No	≤5 cases	Yes	Scientific publications (books, journals, etc.); Media (Internet, TV, etc.)	Willing	Understand	Understand	Understand	Understand	Understand	Understand	Understand	Partly understand	Understand	Agree	Agree	Agree	Agree	Agree	Agree	Agree	Agree	Yes	No, but intend to do now or in the future	Yes	No, but intend to do now or in the future	No, but intend to do now or in the future	26
230	2024/1/2 14:19:03	381S	wechat	Other departments	No	Yes	Yes	Yes	≤5 cases	Yes	Media (Internet, TV, etc.)	Unwilling	Partly understand	Fully understand	Partly understand	Fully understand	Fully understand	Partly understand	Understand	Partly understand	Fully understand	Disagree	Strongly agree	Disagree	Disagree	Strongly disagree	Disagree	Disagree	Strongly agree	No, and do not intend to do now or in the future	No, and do not intend to do now or in the future	No, and do not intend to do now or in the future	No, but intend to do now or in the future	No, but intend to do now or in the future	27
231	2024/1/2 14:19:12	174S	wechat	Neurosurgery	No	No	Yes	No	≤5 cases	No	Experienced nurses	Willing	Do not understand at all	Partly understand	Partly understand	Partly understand	Partly understand	Partly understand	Partly understand	Partly understand	Partly understand	Agree	Agree	Agree	Agree	Agree	Agree	Agree	Agree	No, but intend to do now or in the future	No, but intend to do now or in the future	No, but intend to do now or in the future	No, but intend to do now or in the future	No, but intend to do now or in the future	17
232	2024/1/2 14:27:33	1229S	wechat	Gastroenterology	Yes	Yes	Yes	Yes	≤5 cases	Yes	Experienced nurses; Doctors	Willing	Do not understand at all	Do not understand at all	Do not understand at all	Do not understand at all	Do not understand at all	Do not understand at all	Do not understand at all	Do not understand at all	Do not understand at all	Agree	Agree	Agree	Agree	Agree	Agree	Agree	Agree	No, but intend to do now or in the future	No, but intend to do now or in the future	Yes	No, but intend to do now or in the future	No, but intend to do now or in the future	9
233	2024/1/2 14:28:23	146S	wechat	Obstetrics	No	No	Yes	No	≤5 cases	No	Basic nursing education; Experienced nurses	Willing	Partly understand	Partly understand	Partly understand	Partly understand	Partly understand	Partly understand	Partly understand	Partly understand	Partly understand	Unclear	Agree	Agree	Agree	Unclear	Unclear	Unclear	Unclear	No, but intend to do now or in the future	No, but intend to do now or in the future	No, but intend to do now or in the future	No, but intend to do now or in the future	No, but intend to do now or in the future	18
234	2024/1/2 14:29:13	196S	wechat	Neurosurgery	No	No	Yes	No	≤5 cases	Yes	Basic nursing education; Experienced nurses; Doctors; Scientific publications (books, journals, etc.); Media (Internet, TV, etc.)	Unwilling	Partly understand	Partly understand	Understand	Partly understand	Partly understand	Partly understand	Understand	Understand	Understand	Unclear	Unclear	Agree	Agree	Agree	Unclear	Agree	Agree	No, but intend to do now or in the future	No, but intend to do now or in the future	No, but intend to do now or in the future	No, but intend to do now or in the future	No, but intend to do now or in the future	22
235	2024/1/2 14:29:21	99S	wechat	Hepatobiliary & pancreatic surgery	No	Yes	Yes	Yes	≤5 cases	Yes	Basic nursing education; Experienced nurses	Willing	Understand	Understand	Understand	Understand	Understand	Understand	Understand	Understand	Understand	Agree	Agree	Unclear	Agree	Agree	Agree	Agree	Agree	No, but intend to do now or in the future	No, but intend to do now or in the future	Yes	No, but intend to do now or in the future	No, but intend to do now or in the future	27
236	2024/1/2 14:31:13	222S	wechat	Neurosurgery	No	No	Yes	Yes	≤5 cases	Yes	Basic nursing education; Experienced nurses	Willing	Understand	Understand	Understand	Understand	Understand	Understand	Understand	Understand	Understand	Strongly agree	Strongly agree	Agree	Agree	Agree	Agree	Agree	Agree	No, but intend to do now or in the future	No, but intend to do now or in the future	No, but intend to do now or in the future	No, but intend to do now or in the future	No, but intend to do now or in the future	27
237	2024/1/2 14:32:26	216S	wechat	Oncology	No	No	Yes	No	≤5 cases	Yes	Experienced nurses; Doctors	Willing	Do not understand at all	Understand	Partly understand	Fully understand	Fully understand	Fully understand	Fully understand	Fully understand	Fully understand	Strongly agree	Strongly agree	Strongly agree	Unclear	Strongly agree	Strongly agree	Strongly agree	Strongly agree	No, but intend to do now or in the future	No, but intend to do now or in the future	No, but intend to do now or in the future	No, but intend to do now or in the future	No, but intend to do now or in the future	30
238	2024/1/2 14:33:42	111S	wechat	Intensive care unit	No	No	Yes	No	≤5 cases	Yes	Media (Internet, TV, etc.)	Willing	Understand	Understand	Understand	Understand	Understand	Understand	Understand	Understand	Understand	Agree	Agree	Agree	Agree	Agree	Agree	Agree	Agree	No, but intend to do now or in the future	No, but intend to do now or in the future	No, but intend to do now or in the future	No, but intend to do now or in the future	No, but intend to do now or in the future	27
239	2024/1/2 14:36:04	74S	wechat	General internal medicine	No	No	No	No	≤5 cases	No	Basic nursing education	Unwilling	Do not understand at all	Do not understand at all	Do not understand at all	Do not understand at all	Do not understand at all	Do not understand at all	Do not understand at all	Do not understand at all	Do not understand at all	Strongly agree	Strongly agree	Strongly agree	Strongly agree	Strongly agree	Strongly agree	Strongly agree	Strongly agree	No, and do not intend to do now or in the future	No, but intend to do now or in the future	No, and do not intend to do now or in the future	No, but intend to do now or in the future	No, and do not intend to do now or in the future	9
240	2024/1/2 14:37:05	113S	wechat	Neurosurgery	No	No	Yes	Yes	≤5 cases	Yes	Basic nursing education; Experienced nurses; Doctors; Scientific publications (books, journals, etc.); Media (Internet, TV, etc.)	Willing	Understand	Partly understand	Partly understand	Partly understand	Understand	Partly understand	Partly understand	Do not understand at all	Do not understand at all	Unclear	Unclear	Unclear	Unclear	Agree	Agree	Agree	Agree	No, but intend to do now or in the future	No, but intend to do now or in the future	No, but intend to do now or in the future	Yes	Yes	18
241	2024/1/2 14:37:47	749S	wechat	Other departments	Yes	Yes	Yes	Yes	≤5 cases	Yes	Scientific publications (books, journals, etc.); Media (Internet, TV, etc.); 其他〖学术会议〗	Willing	Fully understand	Fully understand	Understand	Fully understand	Fully understand	Fully understand	Fully understand	Fully understand	Fully understand	Strongly agree	Strongly agree	Strongly agree	Strongly agree	Strongly agree	Strongly agree	Strongly agree	Strongly agree	No, but intend to do now or in the future	No, but intend to do now or in the future	Yes	No, but intend to do now or in the future	No, but intend to do now or in the future	35
242	2024/1/2 14:37:49	90S	wechat	Intensive care unit	No	No	Yes	No	≤5 cases	No	Basic nursing education; Experienced nurses	Willing	Do not understand at all	Do not understand at all	Do not understand at all	Do not understand at all	Do not understand at all	Do not understand at all	Do not understand at all	Do not understand at all	Do not understand at all	Strongly agree	Strongly agree	Strongly agree	Strongly agree	Strongly agree	Strongly agree	Strongly agree	Strongly agree	No, but intend to do now or in the future	No, but intend to do now or in the future	No, but intend to do now or in the future	No, but intend to do now or in the future	No, but intend to do now or in the future	9
243	2024/1/2 14:40:52	306S	wechat	Cardiothoracic surgery	No	Yes	Yes	No	≤5 cases	Yes	Basic nursing education; Experienced nurses	Willing	Partly understand	Understand	Understand	Understand	Understand	Understand	Understand	Understand	Understand	Strongly agree	Strongly agree	Strongly agree	Strongly agree	Strongly agree	Strongly agree	Strongly agree	Strongly agree	No, but intend to do now or in the future	No, but intend to do now or in the future	No, but intend to do now or in the future	No, but intend to do now or in the future	No, but intend to do now or in the future	26
244	2024/1/2 14:44:45	93S	wechat	Neurosurgery	No	No	Yes	Yes	≤5 cases	Yes	Basic nursing education	Willing	Understand	Understand	Understand	Understand	Understand	Partly understand	Partly understand	Understand	Understand	Agree	Agree	Unclear	Unclear	Agree	Agree	Agree	Agree	No, but intend to do now or in the future	No, but intend to do now or in the future	No, but intend to do now or in the future	No, but intend to do now or in the future	No, but intend to do now or in the future	25
245	2024/1/2 14:48:46	594S	wechat	Intensive care unit	No	Yes	No	No	≤5 cases	Yes	Basic nursing education	Willing	Do not understand at all	Partly understand	Do not understand at all	Do not understand at all	Partly understand	Do not understand at all	Do not understand at all	Partly understand	Partly understand	Agree	Agree	Agree	Agree	Unclear	Agree	Agree	Agree	No, but intend to do now or in the future	No, but intend to do now or in the future	Yes	No, but intend to do now or in the future	No, but intend to do now or in the future	13
246	2024/1/2 14:49:04	193S	wechat	Cardiology	No	Yes	Yes	No	≤5 cases	Yes	Scientific publications (books, journals, etc.); Media (Internet, TV, etc.)	Willing	Partly understand	Understand	Partly understand	Do not understand at all	Do not understand at all	Do not understand at all	Partly understand	Partly understand	Partly understand	Unclear	Agree	Unclear	Unclear	Unclear	Unclear	Unclear	Agree	No, but intend to do now or in the future	No, but intend to do now or in the future	No, but intend to do now or in the future	No, but intend to do now or in the future	No, but intend to do now or in the future	16
247	2024/1/2 14:50:10	234S	wechat	Neurosurgery	No	No	No	Yes	≤5 cases	Yes	Experienced nurses; Doctors; Media (Internet, TV, etc.)	Willing	Partly understand	Partly understand	Partly understand	Partly understand	Partly understand	Partly understand	Partly understand	Partly understand	Partly understand	Agree	Strongly agree	Strongly agree	Strongly agree	Strongly agree	Strongly agree	Strongly agree	Strongly agree	No, but intend to do now or in the future	No, but intend to do now or in the future	No, but intend to do now or in the future	No, but intend to do now or in the future	No, but intend to do now or in the future	18
248	2024/1/2 14:54:38	209S	wechat	Neurosurgery	No	Yes	Yes	Yes	≤5 cases	Yes	Scientific publications (books, journals, etc.)	Willing	Do not understand at all	Partly understand	Partly understand	Partly understand	Partly understand	Partly understand	Partly understand	Partly understand	Partly understand	Agree	Agree	Agree	Agree	Agree	Agree	Agree	Agree	No, but intend to do now or in the future	Yes	Yes	No, but intend to do now or in the future	Yes	17
249	2024/1/2 15:03:54	166S	wechat	Neurosurgery	No	Yes	Yes	No	≤5 cases	No	Basic nursing education; Media (Internet, TV, etc.)	Willing	Partly understand	Partly understand	Partly understand	Partly understand	Partly understand	Partly understand	Partly understand	Partly understand	Partly understand	Agree	Agree	Agree	Agree	Agree	Agree	Agree	Agree	No, and do not intend to do now or in the future	No, and do not intend to do now or in the future	No, and do not intend to do now or in the future	No, and do not intend to do now or in the future	No, and do not intend to do now or in the future	18
250	2024/1/2 15:04:46	485S	wechat	Neurosurgery	No	No	Yes	No	≤5 cases	Yes	Basic nursing education; Experienced nurses; Doctors; Scientific publications (books, journals, etc.)	Willing	Understand	Fully understand	Fully understand	Understand	Fully understand	Fully understand	Fully understand	Fully understand	Fully understand	Agree	Strongly agree	Strongly agree	Strongly agree	Agree	Strongly agree	Strongly agree	Strongly agree	No, but intend to do now or in the future	No, but intend to do now or in the future	No, but intend to do now or in the future	No, but intend to do now or in the future	No, but intend to do now or in the future	34
251	2024/1/2 15:05:46	211S	wechat	Neurosurgery	No	Yes	Yes	No	≤5 cases	Yes	Experienced nurses; Scientific publications (books, journals, etc.)	Willing	Understand	Understand	Understand	Understand	Understand	Understand	Understand	Understand	Understand	Strongly agree	Strongly agree	Strongly agree	Strongly agree	Strongly agree	Strongly agree	Agree	Strongly agree	No, but intend to do now or in the future	No, but intend to do now or in the future	No, but intend to do now or in the future	No, and do not intend to do now or in the future	No, and do not intend to do now or in the future	27
252	2024/1/2 15:06:50	158S	wechat	Neurosurgery	No	No	Yes	Yes	≤5 cases	Yes	Basic nursing education; Scientific publications (books, journals, etc.); Media (Internet, TV, etc.)	Willing	Understand	Understand	Do not understand at all	Do not understand at all	Fully understand	Do not understand at all	Fully understand	Fully understand	Fully understand	Agree	Agree	Agree	Agree	Agree	Agree	Agree	Agree	No, but intend to do now or in the future	No, but intend to do now or in the future	No, but intend to do now or in the future	No, but intend to do now or in the future	No, but intend to do now or in the future	25
253	2024/1/2 15:10:07	179S	wechat	Neurosurgery	No	Yes	Yes	Yes	6–10 cases	Yes	Basic nursing education; Experienced nurses; Doctors	Willing	Understand	Understand	Understand	Understand	Understand	Understand	Understand	Understand	Understand	Agree	Agree	Agree	Agree	Agree	Agree	Agree	Agree	No, but intend to do now or in the future	No, but intend to do now or in the future	Yes	No, but intend to do now or in the future	No, but intend to do now or in the future	27
254	2024/1/2 15:10:42	417S	wechat	Neurosurgery	No	No	No	Yes	≤5 cases	No	Basic nursing education; Experienced nurses; Doctors; Scientific publications (books, journals, etc.); Media (Internet, TV, etc.)	Willing	Understand	Understand	Partly understand	Partly understand	Partly understand	Partly understand	Partly understand	Partly understand	Partly understand	Agree	Agree	Agree	Agree	Agree	Agree	Agree	Agree	No, but intend to do now or in the future	No, but intend to do now or in the future	No, but intend to do now or in the future	No, but intend to do now or in the future	No, but intend to do now or in the future	20
255	2024/1/2 15:14:48	92S	wechat	Neurosurgery	No	Yes	Yes	No	≤5 cases	Yes	Basic nursing education; Experienced nurses	Willing	Fully understand	Fully understand	Fully understand	Fully understand	Fully understand	Fully understand	Fully understand	Fully understand	Fully understand	Strongly agree	Strongly agree	Strongly agree	Strongly agree	Strongly agree	Strongly agree	Strongly agree	Strongly agree	No, but intend to do now or in the future	No, but intend to do now or in the future	No, but intend to do now or in the future	No, but intend to do now or in the future	No, but intend to do now or in the future	36
256	2024/1/2 15:35:42	98S	wechat	Neurosurgery	No	No	Yes	Yes	≤5 cases	Yes	Basic nursing education	Willing	Partly understand	Understand	Partly understand	Partly understand	Partly understand	Partly understand	Partly understand	Partly understand	Partly understand	Agree	Agree	Agree	Agree	Agree	Agree	Agree	Agree	No, but intend to do now or in the future	No, but intend to do now or in the future	No, but intend to do now or in the future	No, but intend to do now or in the future	No, but intend to do now or in the future	19
257	2024/1/2 15:39:53	159S	wechat	Neurosurgery	No	No	Yes	Yes	≤5 cases	Yes	Experienced nurses	Willing	Understand	Understand	Understand	Partly understand	Understand	Understand	Partly understand	Do not understand at all	Understand	Agree	Agree	Agree	Strongly agree	Agree	Strongly agree	Agree	Agree	No, but intend to do now or in the future	No, but intend to do now or in the future	Yes	No, but intend to do now or in the future	No, but intend to do now or in the future	23
258	2024/1/2 15:40:21	205S	wechat	Neurosurgery	No	No	No	No	≤5 cases	Yes	Basic nursing education; Experienced nurses	Willing	Partly understand	Partly understand	Do not understand at all	Understand	Partly understand	Partly understand	Partly understand	Partly understand	Partly understand	Agree	Agree	Agree	Agree	Agree	Agree	Agree	Agree	No, but intend to do now or in the future	No, but intend to do now or in the future	Yes	Yes	No, but intend to do now or in the future	18
259	2024/1/2 15:41:22	183S	wechat	Neurosurgery	No	No	Yes	Yes	≤5 cases	No	Basic nursing education; Experienced nurses	Willing	Partly understand	Partly understand	Do not understand at all	Do not understand at all	Do not understand at all	Partly understand	Do not understand at all	Do not understand at all	Partly understand	Agree	Agree	Agree	Agree	Agree	Agree	Agree	Agree	No, and do not intend to do now or in the future	No, and do not intend to do now or in the future	No, and do not intend to do now or in the future	No, and do not intend to do now or in the future	No, and do not intend to do now or in the future	13
260	2024/1/2 15:44:30	173S	wechat	Neurosurgery	No	Yes	Yes	Yes	≤5 cases	Yes	Basic nursing education; Experienced nurses; Doctors; Media (Internet, TV, etc.)	Unwilling	Understand	Understand	Understand	Understand	Fully understand	Understand	Understand	Fully understand	Partly understand	Agree	Strongly agree	Agree	Agree	Agree	Strongly agree	Strongly agree	Strongly agree	No, but intend to do now or in the future	No, but intend to do now or in the future	No, but intend to do now or in the future	No, but intend to do now or in the future	Yes	28
261	2024/1/2 15:46:48	193S	wechat	Neurosurgery	No	Yes	No	No	≤5 cases	No	Basic nursing education	Willing	Partly understand	Partly understand	Fully understand	Partly understand	Fully understand	Partly understand	Understand	Understand	Fully understand	Agree	Agree	Agree	Agree	Agree	Agree	Agree	Agree	No, but intend to do now or in the future	No, but intend to do now or in the future	No, but intend to do now or in the future	No, but intend to do now or in the future	No, but intend to do now or in the future	26
262	2024/1/2 15:58:34	158S	wechat	Other departments	No	Yes	Yes	No	≤5 cases	Yes	Basic nursing education	Willing	Partly understand	Partly understand	Partly understand	Partly understand	Fully understand	Understand	Fully understand	Understand	Understand	Strongly agree	Strongly agree	Strongly agree	Strongly agree	Strongly agree	Strongly agree	Strongly agree	Strongly agree	No, but intend to do now or in the future	No, but intend to do now or in the future	Yes	Yes	No, but intend to do now or in the future	25
263	2024/1/2 16:04:50	306S	wechat	Hepatobiliary & pancreatic surgery	No	No	Yes	No	≤5 cases	Yes	Experienced nurses	Willing	Partly understand	Partly understand	Partly understand	Partly understand	Partly understand	Partly understand	Partly understand	Partly understand	Partly understand	Unclear	Agree	Unclear	Agree	Agree	Agree	Agree	Agree	No, but intend to do now or in the future	No, but intend to do now or in the future	No, but intend to do now or in the future	No, but intend to do now or in the future	No, but intend to do now or in the future	18
264	2024/1/2 16:11:41	110S	wechat	Cardiothoracic surgery	No	No	Yes	No	≤5 cases	No	Media (Internet, TV, etc.)	Willing	Do not understand at all	Do not understand at all	Do not understand at all	Partly understand	Fully understand	Do not understand at all	Understand	Partly understand	Understand	Agree	Strongly agree	Strongly agree	Strongly agree	Strongly agree	Agree	Strongly agree	Strongly agree	No, but intend to do now or in the future	No, but intend to do now or in the future	Yes	No, but intend to do now or in the future	Yes	18
265	2024/1/2 16:14:11	185S	wechat	Hepatobiliary & pancreatic surgery	No	No	Yes	No	≤5 cases	No	Basic nursing education; Experienced nurses	Willing	Partly understand	Partly understand	Partly understand	Partly understand	Partly understand	Partly understand	Partly understand	Partly understand	Understand	Agree	Agree	Agree	Agree	Agree	Agree	Agree	Agree	No, but intend to do now or in the future	No, but intend to do now or in the future	Yes	Yes	No, but intend to do now or in the future	19
266	2024/1/2 16:26:15	165S	wechat	Intensive care unit	No	Yes	Yes	No	≤5 cases	Yes	Basic nursing education; Experienced nurses; Doctors; Scientific publications (books, journals, etc.); Media (Internet, TV, etc.)	Willing	Partly understand	Partly understand	Partly understand	Partly understand	Partly understand	Partly understand	Partly understand	Partly understand	Partly understand	Agree	Agree	Agree	Agree	Agree	Agree	Agree	Agree	No, but intend to do now or in the future	No, but intend to do now or in the future	Yes	No, but intend to do now or in the future	No, but intend to do now or in the future	18
267	2024/1/2 16:26:33	152S	wechat	Hepatobiliary & pancreatic surgery	No	Yes	Yes	No	≤5 cases	Yes	Basic nursing education; Experienced nurses	Willing	Do not understand at all	Understand	Partly understand	Partly understand	Partly understand	Partly understand	Partly understand	Partly understand	Partly understand	Agree	Strongly agree	Agree	Agree	Strongly agree	Strongly agree	Strongly agree	Strongly agree	Yes	No, but intend to do now or in the future	Yes	Yes	Yes	18
268	2024/1/2 16:26:47	252S	wechat	Hepatobiliary & pancreatic surgery	No	No	Yes	No	≤5 cases	No	Basic nursing education; Experienced nurses; Doctors; Scientific publications (books, journals, etc.); Media (Internet, TV, etc.)	Willing	Understand	Understand	Understand	Understand	Understand	Understand	Understand	Understand	Understand	Strongly agree	Strongly agree	Strongly agree	Agree	Unclear	Agree	Strongly agree	Agree	Yes	No, but intend to do now or in the future	No, but intend to do now or in the future	No, but intend to do now or in the future	No, but intend to do now or in the future	27
269	2024/1/2 16:30:14	233S	wechat	Other departments	No	No	Yes	Yes	≤5 cases	No	Experienced nurses; Scientific publications (books, journals, etc.)	Willing	Understand	Understand	Understand	Fully understand	Fully understand	Understand	Understand	Understand	Fully understand	Strongly agree	Strongly agree	Strongly agree	Strongly agree	Strongly agree	Strongly agree	Strongly agree	Strongly agree	No, but intend to do now or in the future	No, but intend to do now or in the future	No, but intend to do now or in the future	No, but intend to do now or in the future	No, but intend to do now or in the future	30
270	2024/1/2 16:30:29	115S	wechat	Respiratory medicine	No	No	No	No	≤5 cases	Yes	Basic nursing education; Experienced nurses; 其他〖文献〗	Willing	Fully understand	Fully understand	Understand	Do not understand at all	Fully understand	Understand	Do not understand at all	Do not understand at all	Fully understand	Strongly agree	Strongly agree	Strongly agree	Strongly agree	Strongly agree	Strongly agree	Strongly agree	Strongly agree	No, but intend to do now or in the future	No, but intend to do now or in the future	No, but intend to do now or in the future	No, but intend to do now or in the future	No, but intend to do now or in the future	25
271	2024/1/2 16:31:22	147S	wechat	Neurosurgery	No	Yes	Yes	No	≤5 cases	No	Basic nursing education; Experienced nurses	Willing	Understand	Understand	Understand	Understand	Understand	Understand	Understand	Understand	Understand	Strongly agree	Agree	Agree	Agree	Agree	Agree	Agree	Agree	No, but intend to do now or in the future	No, but intend to do now or in the future	No, but intend to do now or in the future	No, but intend to do now or in the future	No, but intend to do now or in the future	27
272	2024/1/2 16:34:44	233S	wechat	Neurosurgery	No	No	Yes	Yes	≤5 cases	No	Basic nursing education; Experienced nurses	Willing	Partly understand	Partly understand	Partly understand	Partly understand	Understand	Partly understand	Partly understand	Partly understand	Partly understand	Unclear	Agree	Unclear	Unclear	Unclear	Unclear	Unclear	Unclear	No, but intend to do now or in the future	No, but intend to do now or in the future	Yes	No, but intend to do now or in the future	No, but intend to do now or in the future	19
273	2024/1/2 16:42:44	120S	wechat	Neurosurgery	No	Yes	Yes	No	≤5 cases	No	Basic nursing education; Experienced nurses; Doctors; Scientific publications (books, journals, etc.); Media (Internet, TV, etc.)	Willing	Partly understand	Understand	Partly understand	Understand	Partly understand	Understand	Understand	Understand	Understand	Strongly agree	Strongly agree	Strongly agree	Strongly agree	Strongly agree	Strongly agree	Strongly agree	Strongly agree	No, but intend to do now or in the future	Yes	No, but intend to do now or in the future	Yes	Yes	24
274	2024/1/2 16:45:24	434S	wechat	Neurosurgery	No	No	Yes	Yes	≤5 cases	No	Basic nursing education; Experienced nurses	Willing	Partly understand	Partly understand	Partly understand	Partly understand	Understand	Partly understand	Partly understand	Partly understand	Partly understand	Agree	Agree	Agree	Agree	Agree	Agree	Agree	Agree	No, but intend to do now or in the future	No, but intend to do now or in the future	No, but intend to do now or in the future	No, but intend to do now or in the future	No, but intend to do now or in the future	19
275	2024/1/2 16:45:50	131S	wechat	Neurosurgery	No	Yes	Yes	Yes	6–10 cases	Yes	Basic nursing education; Experienced nurses	Willing	Fully understand	Fully understand	Fully understand	Fully understand	Fully understand	Fully understand	Fully understand	Understand	Understand	Strongly agree	Agree	Strongly agree	Agree	Unclear	Agree	Strongly agree	Strongly agree	No, but intend to do now or in the future	Yes	No, but intend to do now or in the future	No, but intend to do now or in the future	No, but intend to do now or in the future	34
276	2024/1/2 16:55:51	163S	wechat	Gastroenterology	No	No	Yes	No	≤5 cases	Yes	Basic nursing education; Experienced nurses; Media (Internet, TV, etc.)	Willing	Understand	Partly understand	Understand	Understand	Understand	Understand	Understand	Understand	Understand	Strongly agree	Strongly agree	Strongly agree	Strongly agree	Strongly agree	Strongly agree	Strongly agree	Strongly agree	No, but intend to do now or in the future	No, but intend to do now or in the future	No, but intend to do now or in the future	No, but intend to do now or in the future	No, but intend to do now or in the future	26
277	2024/1/2 16:56:42	129S	wechat	Gastrointestinal surgery	No	No	Yes	No	≤5 cases	Yes	Basic nursing education; Experienced nurses	Willing	Partly understand	Partly understand	Partly understand	Partly understand	Partly understand	Partly understand	Partly understand	Partly understand	Partly understand	Agree	Agree	Agree	Agree	Agree	Agree	Agree	Agree	No, but intend to do now or in the future	No, but intend to do now or in the future	No, but intend to do now or in the future	No, but intend to do now or in the future	No, but intend to do now or in the future	18
278	2024/1/2 16:57:42	212S	wechat	Hemodialysis center	No	Yes	Yes	No	≤5 cases	Yes	Experienced nurses; Scientific publications (books, journals, etc.); Media (Internet, TV, etc.)	Willing	Partly understand	Partly understand	Partly understand	Partly understand	Partly understand	Partly understand	Partly understand	Partly understand	Partly understand	Agree	Agree	Agree	Agree	Agree	Agree	Agree	Agree	No, but intend to do now or in the future	No, but intend to do now or in the future	No, but intend to do now or in the future	No, but intend to do now or in the future	No, but intend to do now or in the future	18
279	2024/1/2 16:57:53	183S	wechat	Other departments	No	Yes	Yes	No	≤5 cases	Yes	Media (Internet, TV, etc.)	Willing	Understand	Understand	Understand	Fully understand	Fully understand	Understand	Fully understand	Partly understand	Partly understand	Strongly agree	Strongly agree	Strongly agree	Strongly agree	Strongly agree	Strongly agree	Strongly agree	Strongly agree	Yes	No, but intend to do now or in the future	Yes	Yes	Yes	28
280	2024/1/2 16:58:18	162S	wechat	Obstetrics	Yes	Yes	Yes	No	≤5 cases	No	Basic nursing education; Experienced nurses; Doctors; Scientific publications (books, journals, etc.); Media (Internet, TV, etc.)	Willing	Do not understand at all	Do not understand at all	Do not understand at all	Do not understand at all	Do not understand at all	Do not understand at all	Do not understand at all	Do not understand at all	Do not understand at all	Strongly agree	Strongly agree	Strongly agree	Strongly agree	Strongly agree	Strongly agree	Strongly agree	Strongly agree	Yes	Yes	Yes	No, but intend to do now or in the future	No, but intend to do now or in the future	9
281	2024/1/2 16:58:25	207S	wechat	Cardiothoracic surgery	No	Yes	Yes	No	≤5 cases	No	Basic nursing education	Willing	Partly understand	Understand	Partly understand	Do not understand at all	Partly understand	Do not understand at all	Do not understand at all	Do not understand at all	Do not understand at all	Agree	Agree	Strongly agree	Agree	Agree	Agree	Strongly agree	Agree	No, but intend to do now or in the future	No, but intend to do now or in the future	No, but intend to do now or in the future	No, but intend to do now or in the future	Yes	14
282	2024/1/2 16:59:03	371S	wechat	Other departments	No	No	Yes	Yes	≤5 cases	No	Basic nursing education	Willing	Do not understand at all	Do not understand at all	Do not understand at all	Do not understand at all	Do not understand at all	Do not understand at all	Do not understand at all	Do not understand at all	Do not understand at all	Agree	Agree	Agree	Agree	Agree	Agree	Agree	Agree	No, but intend to do now or in the future	No, but intend to do now or in the future	No, but intend to do now or in the future	No, but intend to do now or in the future	No, but intend to do now or in the future	9
283	2024/1/2 16:59:12	242S	wechat	General surgery	No	No	Yes	Yes	≤5 cases	No	Experienced nurses	Willing	Partly understand	Partly understand	Partly understand	Understand	Understand	Understand	Understand	Partly understand	Understand	Agree	Agree	Agree	Agree	Agree	Agree	Agree	Agree	No, but intend to do now or in the future	No, but intend to do now or in the future	No, but intend to do now or in the future	No, but intend to do now or in the future	No, but intend to do now or in the future	23
284	2024/1/2 16:59:39	123S	wechat	Gastrointestinal surgery	No	No	No	No	≤5 cases	No	Basic nursing education; Experienced nurses; Doctors; Scientific publications (books, journals, etc.); Media (Internet, TV, etc.)	Willing	Understand	Understand	Understand	Understand	Understand	Understand	Understand	Understand	Understand	Agree	Agree	Agree	Agree	Agree	Agree	Agree	Agree	No, but intend to do now or in the future	No, but intend to do now or in the future	No, but intend to do now or in the future	No, but intend to do now or in the future	No, but intend to do now or in the future	27
285	2024/1/2 16:59:56	88S	wechat	Infectious diseases	No	Yes	Yes	No	6–10 cases	Yes	Experienced nurses	Willing	Understand	Understand	Understand	Partly understand	Partly understand	Partly understand	Partly understand	Partly understand	Understand	Strongly agree	Strongly agree	Strongly agree	Strongly agree	Strongly agree	Strongly agree	Strongly agree	Strongly agree	No, but intend to do now or in the future	No, but intend to do now or in the future	No, but intend to do now or in the future	No, but intend to do now or in the future	No, but intend to do now or in the future	22
286	2024/1/2 16:59:58	239S	wechat	General surgery	No	Yes	Yes	Yes	≤5 cases	No	Basic nursing education; Experienced nurses	Willing	Understand	Understand	Understand	Understand	Understand	Understand	Understand	Understand	Understand	Strongly agree	Strongly agree	Strongly agree	Strongly agree	Strongly agree	Strongly agree	Strongly agree	Strongly agree	No, but intend to do now or in the future	No, but intend to do now or in the future	No, but intend to do now or in the future	No, but intend to do now or in the future	No, but intend to do now or in the future	27
287	2024/1/2 17:00:29	163S	wechat	General internal medicine	No	Yes	Yes	Yes	6–10 cases	Yes	Basic nursing education; Experienced nurses; Doctors; Scientific publications (books, journals, etc.); Media (Internet, TV, etc.)	Willing	Fully understand	Fully understand	Fully understand	Fully understand	Fully understand	Fully understand	Fully understand	Fully understand	Fully understand	Strongly agree	Strongly agree	Strongly agree	Strongly agree	Strongly agree	Strongly agree	Strongly agree	Strongly agree	Yes	Yes	Yes	Yes	Yes	36
288	2024/1/2 17:00:44	183S	browser	General surgery	No	No	Yes	Yes	≤5 cases	No	Basic nursing education; Experienced nurses	Willing	Fully understand	Fully understand	Fully understand	Fully understand	Fully understand	Fully understand	Fully understand	Fully understand	Fully understand	Strongly agree	Strongly agree	Strongly agree	Strongly agree	Strongly agree	Strongly agree	Strongly agree	Strongly agree	No, but intend to do now or in the future	No, but intend to do now or in the future	No, but intend to do now or in the future	No, but intend to do now or in the future	No, but intend to do now or in the future	36
289	2024/1/2 17:01:33	163S	wechat	Intensive care unit	No	No	Yes	Yes	≤5 cases	Yes	Basic nursing education	Willing	Understand	Partly understand	Partly understand	Partly understand	Partly understand	Partly understand	Understand	Understand	Partly understand	Agree	Agree	Agree	Agree	Agree	Agree	Agree	Agree	No, but intend to do now or in the future	No, but intend to do now or in the future	No, but intend to do now or in the future	No, but intend to do now or in the future	No, but intend to do now or in the future	21
290	2024/1/2 17:01:53	318S	wechat	Intensive care unit	No	No	Yes	No	≤5 cases	Yes	Basic nursing education; Experienced nurses	Willing	Partly understand	Partly understand	Partly understand	Partly understand	Understand	Understand	Understand	Understand	Partly understand	Agree	Agree	Agree	Agree	Agree	Agree	Agree	Agree	No, but intend to do now or in the future	No, but intend to do now or in the future	No, but intend to do now or in the future	No, but intend to do now or in the future	No, but intend to do now or in the future	22
291	2024/1/2 17:01:55	601S	wechat	Other departments	No	Yes	Yes	Yes	≤5 cases	Yes	Media (Internet, TV, etc.)	Willing	Fully understand	Fully understand	Fully understand	Understand	Fully understand	Fully understand	Fully understand	Understand	Understand	Agree	Strongly agree	Strongly agree	Agree	Strongly agree	Strongly agree	Strongly agree	Agree	No, but intend to do now or in the future	No, but intend to do now or in the future	No, but intend to do now or in the future	No, but intend to do now or in the future	No, but intend to do now or in the future	33
292	2024/1/2 17:02:12	344S	wechat	Other departments	No	Yes	Yes	No	≤5 cases	No	Experienced nurses	Willing	Do not understand at all	Do not understand at all	Partly understand	Partly understand	Do not understand at all	Do not understand at all	Do not understand at all	Do not understand at all	Do not understand at all	Agree	Agree	Agree	Agree	Agree	Agree	Agree	Agree	No, but intend to do now or in the future	No, but intend to do now or in the future	No, but intend to do now or in the future	No, but intend to do now or in the future	No, but intend to do now or in the future	11
293	2024/1/2 17:02:36	122S	wechat	Intensive care unit	No	No	Yes	Yes	6–10 cases	Yes	Basic nursing education; Experienced nurses	Willing	Fully understand	Fully understand	Fully understand	Fully understand	Fully understand	Fully understand	Fully understand	Fully understand	Fully understand	Strongly agree	Strongly agree	Strongly agree	Strongly agree	Strongly agree	Strongly agree	Strongly agree	Strongly agree	No, but intend to do now or in the future	Yes	Yes	No, but intend to do now or in the future	No, but intend to do now or in the future	36
294	2024/1/2 17:02:46	147S	wechat	General internal medicine	Yes	No	Yes	Yes	≤5 cases	Yes	Basic nursing education; Experienced nurses; Doctors; Media (Internet, TV, etc.)	Willing	Understand	Understand	Understand	Understand	Understand	Understand	Understand	Understand	Understand	Strongly agree	Strongly agree	Strongly agree	Strongly agree	Strongly agree	Strongly agree	Strongly agree	Strongly agree	No, but intend to do now or in the future	No, but intend to do now or in the future	No, but intend to do now or in the future	Yes	No, but intend to do now or in the future	27
295	2024/1/2 17:03:01	313S	browser	Neurosurgery	No	Yes	Yes	Yes	≤5 cases	Yes	Basic nursing education; Experienced nurses; Doctors; Scientific publications (books, journals, etc.); Media (Internet, TV, etc.)	Willing	Fully understand	Fully understand	Fully understand	Fully understand	Fully understand	Fully understand	Fully understand	Fully understand	Fully understand	Strongly agree	Strongly agree	Strongly agree	Strongly agree	Strongly agree	Strongly agree	Strongly agree	Strongly agree	No, but intend to do now or in the future	No, but intend to do now or in the future	No, but intend to do now or in the future	No, but intend to do now or in the future	Yes	36
296	2024/1/2 17:04:12	128S	wechat	Orthopedics	No	No	Yes	No	≤5 cases	No	Basic nursing education; Experienced nurses; Doctors; Scientific publications (books, journals, etc.); Media (Internet, TV, etc.)	Willing	Understand	Understand	Understand	Understand	Fully understand	Fully understand	Fully understand	Understand	Fully understand	Strongly agree	Strongly agree	Strongly agree	Strongly agree	Strongly agree	Strongly agree	Strongly agree	Strongly agree	Yes	Yes	Yes	Yes	Yes	31
297	2024/1/2 17:05:39	101S	wechat	Gastrointestinal surgery	No	No	Yes	Yes	≤5 cases	Yes	Basic nursing education; Experienced nurses; Doctors; Scientific publications (books, journals, etc.); Media (Internet, TV, etc.)	Willing	Fully understand	Fully understand	Fully understand	Fully understand	Fully understand	Fully understand	Fully understand	Fully understand	Fully understand	Strongly agree	Strongly agree	Strongly agree	Strongly agree	Strongly agree	Strongly agree	Strongly agree	Strongly agree	Yes	Yes	Yes	Yes	Yes	36
298	2024/1/2 17:06:30	65S	wechat	Urology	No	Yes	Yes	Yes	≤5 cases	No	Basic nursing education; Experienced nurses; Doctors; Scientific publications (books, journals, etc.); Media (Internet, TV, etc.)	Willing	Partly understand	Partly understand	Partly understand	Partly understand	Partly understand	Partly understand	Partly understand	Partly understand	Partly understand	Agree	Agree	Agree	Agree	Agree	Agree	Agree	Agree	No, but intend to do now or in the future	No, but intend to do now or in the future	No, but intend to do now or in the future	No, but intend to do now or in the future	No, but intend to do now or in the future	18
299	2024/1/2 17:07:00	245S	wechat	Intensive care unit	No	No	Yes	No	≤5 cases	No	Basic nursing education; Experienced nurses; Doctors	Willing	Understand	Understand	Understand	Understand	Understand	Understand	Understand	Understand	Understand	Agree	Agree	Agree	Agree	Agree	Agree	Agree	Agree	No, but intend to do now or in the future	No, but intend to do now or in the future	No, but intend to do now or in the future	No, but intend to do now or in the future	No, but intend to do now or in the future	27
300	2024/1/2 17:07:38	94S	wechat	Orthopedics	Yes	Yes	Yes	Yes	≤5 cases	Yes	Basic nursing education; Experienced nurses; Doctors; Media (Internet, TV, etc.)	Willing	Partly understand	Partly understand	Understand	Understand	Understand	Understand	Understand	Understand	Understand	Agree	Agree	Agree	Agree	Agree	Agree	Agree	Agree	No, but intend to do now or in the future	No, but intend to do now or in the future	Yes	No, but intend to do now or in the future	No, but intend to do now or in the future	25
301	2024/1/2 17:08:00	172S	wechat	Neurosurgery	No	Yes	Yes	Yes	≤5 cases	Yes	Media (Internet, TV, etc.)	Willing	Partly understand	Partly understand	Partly understand	Partly understand	Partly understand	Partly understand	Partly understand	Partly understand	Partly understand	Agree	Agree	Agree	Agree	Agree	Agree	Agree	Agree	Yes	No, but intend to do now or in the future	Yes	Yes	No, but intend to do now or in the future	18
302	2024/1/2 17:10:36	152S	wechat	Neurosurgery	Yes	No	No	No	≤5 cases	Yes	Basic nursing education; Experienced nurses; Doctors; Scientific publications (books, journals, etc.); Media (Internet, TV, etc.)	Willing	Fully understand	Fully understand	Fully understand	Fully understand	Fully understand	Fully understand	Fully understand	Fully understand	Fully understand	Agree	Agree	Agree	Agree	Agree	Agree	Agree	Agree	No, but intend to do now or in the future	No, but intend to do now or in the future	No, but intend to do now or in the future	No, but intend to do now or in the future	No, but intend to do now or in the future	36
303	2024/1/2 17:10:56	133S	browser	Neurosurgery	Yes	Yes	Yes	No	≤5 cases	Yes	Basic nursing education; Experienced nurses; Doctors	Willing	Understand	Understand	Understand	Understand	Understand	Understand	Understand	Understand	Understand	Agree	Agree	Agree	Agree	Agree	Agree	Disagree	Agree	No, but intend to do now or in the future	No, but intend to do now or in the future	No, but intend to do now or in the future	No, but intend to do now or in the future	No, but intend to do now or in the future	27
304	2024/1/2 17:11:01	141S	wechat	Neurosurgery	No	No	Yes	No	≤5 cases	Yes	Basic nursing education; Experienced nurses; Scientific publications (books, journals, etc.); Media (Internet, TV, etc.)	Willing	Understand	Partly understand	Partly understand	Partly understand	Partly understand	Partly understand	Partly understand	Partly understand	Partly understand	Strongly agree	Strongly agree	Strongly agree	Strongly agree	Strongly agree	Strongly agree	Strongly agree	Strongly agree	No, but intend to do now or in the future	No, but intend to do now or in the future	Yes	No, but intend to do now or in the future	Yes	19
305	2024/1/2 17:11:15	112S	wechat	Neurosurgery	No	No	Yes	No	≤5 cases	No	Basic nursing education; Experienced nurses; Doctors; Scientific publications (books, journals, etc.); Media (Internet, TV, etc.)	Willing	Fully understand	Fully understand	Fully understand	Fully understand	Fully understand	Fully understand	Fully understand	Fully understand	Fully understand	Strongly agree	Strongly agree	Strongly agree	Strongly agree	Strongly agree	Strongly agree	Strongly agree	Strongly agree	No, but intend to do now or in the future	No, but intend to do now or in the future	No, but intend to do now or in the future	No, but intend to do now or in the future	No, but intend to do now or in the future	36
306	2024/1/2 17:13:17	125S	wechat	Neurosurgery	No	No	Yes	Yes	6–10 cases	No	Experienced nurses	Willing	Understand	Understand	Understand	Understand	Understand	Understand	Understand	Understand	Understand	Strongly agree	Strongly agree	Strongly agree	Strongly agree	Strongly agree	Strongly agree	Strongly agree	Strongly agree	Yes	Yes	Yes	Yes	Yes	27
307	2024/1/2 17:13:35	113S	wechat	Neurosurgery	No	Yes	Yes	No	≤5 cases	No	Basic nursing education; Experienced nurses; Media (Internet, TV, etc.)	Willing	Understand	Understand	Understand	Understand	Understand	Understand	Understand	Understand	Understand	Strongly agree	Strongly agree	Strongly agree	Strongly agree	Strongly agree	Strongly agree	Strongly agree	Strongly agree	Yes	Yes	Yes	Yes	Yes	27
308	2024/1/2 17:13:45	549S	wechat	Intensive care unit	No	No	No	Yes	6–10 cases	No	Basic nursing education; Experienced nurses; Doctors; Scientific publications (books, journals, etc.); Media (Internet, TV, etc.)	Willing	Understand	Understand	Understand	Partly understand	Fully understand	Understand	Fully understand	Understand	Fully understand	Agree	Strongly agree	Strongly agree	Strongly agree	Strongly agree	Strongly agree	Strongly agree	Strongly agree	No, but intend to do now or in the future	No, but intend to do now or in the future	No, but intend to do now or in the future	No, but intend to do now or in the future	No, but intend to do now or in the future	29
309	2024/1/2 17:14:28	132S	wechat	Urology	Yes	No	Yes	Yes	≤5 cases	No	Basic nursing education; Experienced nurses	Willing	Do not understand at all	Do not understand at all	Do not understand at all	Do not understand at all	Do not understand at all	Do not understand at all	Do not understand at all	Do not understand at all	Do not understand at all	Unclear	Unclear	Unclear	Unclear	Unclear	Unclear	Unclear	Unclear	No, but intend to do now or in the future	No, but intend to do now or in the future	No, but intend to do now or in the future	No, but intend to do now or in the future	No, but intend to do now or in the future	9
310	2024/1/2 17:14:57	136S	wechat	Urology	No	No	Yes	Yes	≤5 cases	Yes	Basic nursing education; Experienced nurses; Doctors; Scientific publications (books, journals, etc.); Media (Internet, TV, etc.)	Willing	Do not understand at all	Do not understand at all	Do not understand at all	Understand	Understand	Do not understand at all	Do not understand at all	Do not understand at all	Do not understand at all	Strongly agree	Strongly agree	Strongly agree	Strongly agree	Strongly agree	Strongly agree	Strongly agree	Strongly agree	No, but intend to do now or in the future	Yes	No, and do not intend to do now or in the future	No, and do not intend to do now or in the future	No, but intend to do now or in the future	13
311	2024/1/2 17:15:02	188S	wechat	Urology	No	No	Yes	No	≤5 cases	Yes	Basic nursing education	Willing	Understand	Understand	Understand	Understand	Understand	Understand	Understand	Understand	Understand	Agree	Agree	Agree	Agree	Strongly agree	Strongly agree	Strongly agree	Strongly agree	No, but intend to do now or in the future	No, but intend to do now or in the future	No, but intend to do now or in the future	No, but intend to do now or in the future	No, but intend to do now or in the future	27
312	2024/1/2 17:15:27	167S	wechat	Urology	No	No	Yes	No	≤5 cases	No	Scientific publications (books, journals, etc.); Media (Internet, TV, etc.)	Willing	Do not understand at all	Partly understand	Do not understand at all	Understand	Understand	Partly understand	Do not understand at all	Do not understand at all	Do not understand at all	Agree	Agree	Agree	Agree	Agree	Agree	Agree	Agree	No, but intend to do now or in the future	No, but intend to do now or in the future	No, but intend to do now or in the future	No, but intend to do now or in the future	No, but intend to do now or in the future	15
313	2024/1/2 17:15:30	357S	wechat	Urology	No	No	Yes	Yes	≤5 cases	No	Basic nursing education; Experienced nurses	Willing	Do not understand at all	Partly understand	Partly understand	Partly understand	Partly understand	Partly understand	Partly understand	Understand	Understand	Agree	Agree	Agree	Agree	Agree	Agree	Agree	Agree	No, but intend to do now or in the future	No, but intend to do now or in the future	No, and do not intend to do now or in the future	No, and do not intend to do now or in the future	No, but intend to do now or in the future	19
314	2024/1/2 17:17:42	147S	wechat	Urology	No	No	Yes	No	≤5 cases	No	Basic nursing education; Experienced nurses; Doctors; Scientific publications (books, journals, etc.); Media (Internet, TV, etc.)	Willing	Understand	Understand	Understand	Understand	Understand	Understand	Understand	Understand	Understand	Agree	Agree	Agree	Agree	Agree	Agree	Agree	Agree	No, but intend to do now or in the future	No, but intend to do now or in the future	No, but intend to do now or in the future	No, but intend to do now or in the future	No, but intend to do now or in the future	27
315	2024/1/2 17:19:16	191S	wechat	Urology	No	No	Yes	Yes	≤5 cases	Yes	Basic nursing education; Experienced nurses; Doctors	Willing	Understand	Understand	Understand	Understand	Understand	Partly understand	Understand	Partly understand	Understand	Agree	Strongly agree	Agree	Agree	Agree	Agree	Agree	Agree	No, but intend to do now or in the future	No, but intend to do now or in the future	No, but intend to do now or in the future	No, and do not intend to do now or in the future	No, but intend to do now or in the future	25
316	2024/1/2 17:20:18	441S	wechat	Other departments	No	No	Yes	Yes	≤5 cases	No	Basic nursing education; Experienced nurses	Willing	Understand	Understand	Understand	Understand	Understand	Understand	Understand	Understand	Understand	Agree	Agree	Agree	Agree	Agree	Agree	Agree	Agree	No, but intend to do now or in the future	No, but intend to do now or in the future	No, but intend to do now or in the future	No, but intend to do now or in the future	No, but intend to do now or in the future	27
317	2024/1/2 17:21:34	100S	wechat	Cardiology	No	No	Yes	Yes	≤5 cases	Yes	Basic nursing education; Experienced nurses; Scientific publications (books, journals, etc.); Media (Internet, TV, etc.)	Willing	Fully understand	Fully understand	Fully understand	Fully understand	Fully understand	Fully understand	Fully understand	Fully understand	Fully understand	Strongly agree	Strongly agree	Strongly agree	Strongly agree	Strongly agree	Strongly agree	Strongly agree	Agree	Yes	Yes	Yes	Yes	Yes	36
318	2024/1/2 17:21:48	180S	browser	Orthopedics	Yes	Yes	Yes	Yes	≤5 cases	Yes	Basic nursing education; Doctors; Scientific publications (books, journals, etc.); Media (Internet, TV, etc.)	Willing	Fully understand	Understand	Understand	Understand	Fully understand	Fully understand	Understand	Fully understand	Fully understand	Strongly agree	Strongly agree	Strongly agree	Strongly agree	Strongly agree	Strongly agree	Strongly agree	Strongly agree	No, but intend to do now or in the future	No, but intend to do now or in the future	No, but intend to do now or in the future	No, but intend to do now or in the future	No, but intend to do now or in the future	32
319	2024/1/2 17:22:03	159S	wechat	Orthopedics	No	Yes	Yes	Yes	≤5 cases	Yes	Basic nursing education	Willing	Fully understand	Fully understand	Fully understand	Fully understand	Fully understand	Fully understand	Fully understand	Fully understand	Fully understand	Strongly agree	Strongly agree	Strongly agree	Strongly agree	Strongly agree	Strongly agree	Strongly agree	Strongly agree	Yes	Yes	Yes	Yes	Yes	36
320	2024/1/2 17:23:48	141S	wechat	Orthopedics	No	Yes	Yes	No	≤5 cases	No	Basic nursing education; Experienced nurses; Scientific publications (books, journals, etc.); Media (Internet, TV, etc.)	Willing	Fully understand	Fully understand	Fully understand	Fully understand	Fully understand	Fully understand	Understand	Understand	Understand	Strongly agree	Strongly agree	Strongly agree	Strongly agree	Strongly agree	Strongly agree	Strongly agree	Strongly agree	No, but intend to do now or in the future	No, but intend to do now or in the future	No, but intend to do now or in the future	No, but intend to do now or in the future	No, but intend to do now or in the future	33
321	2024/1/2 17:24:10	103S	wechat	Urology	No	Yes	Yes	No	≤5 cases	Yes	Basic nursing education; Experienced nurses; Scientific publications (books, journals, etc.); Media (Internet, TV, etc.)	Willing	Understand	Understand	Understand	Understand	Understand	Understand	Understand	Understand	Understand	Strongly agree	Strongly agree	Strongly agree	Strongly agree	Strongly agree	Strongly agree	Strongly agree	Strongly agree	No, but intend to do now or in the future	No, but intend to do now or in the future	No, but intend to do now or in the future	No, but intend to do now or in the future	No, but intend to do now or in the future	27
322	2024/1/2 17:24:19	216S	wechat	Urology	No	No	No	No	≤5 cases	Yes	Basic nursing education; Experienced nurses; Doctors; Scientific publications (books, journals, etc.); Media (Internet, TV, etc.)	Willing	Fully understand	Fully understand	Fully understand	Fully understand	Fully understand	Fully understand	Fully understand	Fully understand	Fully understand	Strongly agree	Strongly agree	Strongly agree	Strongly agree	Strongly agree	Strongly agree	Strongly agree	Strongly agree	Yes	Yes	Yes	No, but intend to do now or in the future	Yes	36
323	2024/1/2 17:24:41	514S	wechat	Gastrointestinal surgery	No	No	Yes	No	≤5 cases	Yes	Basic nursing education; Experienced nurses; Doctors; Scientific publications (books, journals, etc.); Media (Internet, TV, etc.)	Willing	Understand	Understand	Understand	Understand	Understand	Understand	Understand	Understand	Understand	Agree	Agree	Agree	Agree	Agree	Agree	Agree	Agree	No, but intend to do now or in the future	No, but intend to do now or in the future	Yes	No, but intend to do now or in the future	No, but intend to do now or in the future	27
324	2024/1/2 17:25:01	1345S	wechat	Neurosurgery	No	Yes	Yes	Yes	≤5 cases	Yes	Basic nursing education; Experienced nurses; Scientific publications (books, journals, etc.); Media (Internet, TV, etc.)	Willing	Fully understand	Fully understand	Fully understand	Fully understand	Fully understand	Fully understand	Fully understand	Fully understand	Fully understand	Strongly agree	Strongly agree	Strongly agree	Strongly agree	Strongly agree	Strongly agree	Strongly agree	Strongly agree	No, but intend to do now or in the future	No, but intend to do now or in the future	Yes	Yes	Yes	36
325	2024/1/2 17:25:52	115S	wechat	Orthopedics	No	No	No	No	≤5 cases	Yes	Basic nursing education	Willing	Understand	Understand	Understand	Partly understand	Understand	Understand	Understand	Understand	Fully understand	Strongly agree	Strongly agree	Strongly agree	Strongly agree	Strongly agree	Strongly agree	Strongly agree	Strongly agree	No, but intend to do now or in the future	No, but intend to do now or in the future	No, but intend to do now or in the future	No, but intend to do now or in the future	No, but intend to do now or in the future	27
326	2024/1/2 17:27:06	188S	wechat	Pediatrics	No	No	Yes	No	≤5 cases	No	Basic nursing education; Experienced nurses; Doctors; Scientific publications (books, journals, etc.); Media (Internet, TV, etc.)	Willing	Understand	Partly understand	Partly understand	Understand	Understand	Understand	Understand	Partly understand	Partly understand	Strongly agree	Strongly agree	Strongly agree	Strongly agree	Strongly agree	Strongly agree	Strongly agree	Strongly agree	No, but intend to do now or in the future	No, but intend to do now or in the future	No, but intend to do now or in the future	No, but intend to do now or in the future	No, but intend to do now or in the future	23
327	2024/1/2 17:27:31	166S	wechat	Gastrointestinal surgery	No	Yes	Yes	No	≤5 cases	Yes	Basic nursing education; Experienced nurses; Doctors; Scientific publications (books, journals, etc.); Media (Internet, TV, etc.)	Willing	Fully understand	Fully understand	Fully understand	Fully understand	Fully understand	Fully understand	Fully understand	Fully understand	Fully understand	Strongly agree	Strongly agree	Strongly agree	Strongly agree	Strongly agree	Strongly agree	Strongly agree	Strongly agree	Yes	Yes	Yes	Yes	Yes	36
328	2024/1/2 17:27:39	106S	wechat	Obstetrics	No	Yes	Yes	No	≤5 cases	No	Basic nursing education; Experienced nurses; Scientific publications (books, journals, etc.); Media (Internet, TV, etc.)	Willing	Partly understand	Partly understand	Partly understand	Partly understand	Partly understand	Partly understand	Partly understand	Partly understand	Partly understand	Agree	Strongly agree	Strongly agree	Strongly agree	Strongly agree	Strongly agree	Strongly agree	Strongly agree	No, but intend to do now or in the future	No, and do not intend to do now or in the future	No, and do not intend to do now or in the future	No, but intend to do now or in the future	No, but intend to do now or in the future	18
329	2024/1/2 17:28:35	200S	wechat	Hemodialysis center	No	Yes	Yes	No	≤5 cases	Yes	Basic nursing education; Experienced nurses; Doctors	Willing	Fully understand	Fully understand	Fully understand	Fully understand	Fully understand	Fully understand	Fully understand	Fully understand	Fully understand	Strongly agree	Strongly agree	Strongly agree	Strongly agree	Strongly agree	Strongly agree	Strongly agree	Strongly agree	No, but intend to do now or in the future	No, but intend to do now or in the future	Yes	No, but intend to do now or in the future	Yes	36
330	2024/1/2 17:28:35	206S	wechat	Hemodialysis center	No	Yes	Yes	No	≤5 cases	Yes	Media (Internet, TV, etc.)	Willing	Understand	Do not understand at all	Partly understand	Partly understand	Partly understand	Partly understand	Partly understand	Partly understand	Partly understand	Agree	Agree	Agree	Agree	Agree	Agree	Agree	Agree	No, but intend to do now or in the future	No, but intend to do now or in the future	No, but intend to do now or in the future	No, but intend to do now or in the future	Yes	18
331	2024/1/2 17:29:25	209S	wechat	Hemodialysis center	No	Yes	Yes	Yes	≤5 cases	Yes	Basic nursing education; Experienced nurses; Scientific publications (books, journals, etc.)	Willing	Understand	Understand	Fully understand	Understand	Fully understand	Fully understand	Fully understand	Fully understand	Fully understand	Agree	Agree	Agree	Agree	Agree	Agree	Agree	Agree	No, but intend to do now or in the future	No, but intend to do now or in the future	No, but intend to do now or in the future	No, but intend to do now or in the future	No, and do not intend to do now or in the future	33
332	2024/1/2 17:30:29	98S	wechat	Hemodialysis center	No	No	Yes	Yes	≤5 cases	Yes	Basic nursing education; Experienced nurses; Doctors; Scientific publications (books, journals, etc.)	Willing	Understand	Understand	Understand	Understand	Understand	Understand	Understand	Understand	Understand	Strongly agree	Strongly agree	Strongly agree	Strongly agree	Strongly agree	Strongly agree	Strongly agree	Strongly agree	Yes	Yes	Yes	Yes	Yes	27
333	2024/1/2 17:31:47	134S	wechat	Hemodialysis center	No	Yes	Yes	No	≤5 cases	No	Basic nursing education; Experienced nurses	Willing	Do not understand at all	Partly understand	Partly understand	Partly understand	Partly understand	Partly understand	Partly understand	Partly understand	Partly understand	Unclear	Unclear	Unclear	Unclear	Unclear	Unclear	Unclear	Unclear	No, but intend to do now or in the future	No, but intend to do now or in the future	No, but intend to do now or in the future	No, but intend to do now or in the future	No, but intend to do now or in the future	17
334	2024/1/2 17:32:35	107S	browser	Hemodialysis center	Yes	Yes	Yes	Yes	≤5 cases	No	Basic nursing education; Experienced nurses; Doctors; Scientific publications (books, journals, etc.); Media (Internet, TV, etc.)	Willing	Partly understand	Understand	Understand	Understand	Understand	Understand	Understand	Partly understand	Partly understand	Agree	Agree	Agree	Agree	Disagree	Disagree	Disagree	Agree	No, but intend to do now or in the future	No, but intend to do now or in the future	No, but intend to do now or in the future	No, and do not intend to do now or in the future	No, and do not intend to do now or in the future	24
335	2024/1/2 17:33:29	211S	browser	Hemodialysis center	No	Yes	Yes	No	6–10 cases	No	Basic nursing education; Experienced nurses; Doctors	Willing	Fully understand	Fully understand	Fully understand	Fully understand	Fully understand	Fully understand	Fully understand	Fully understand	Fully understand	Strongly agree	Strongly agree	Strongly agree	Strongly agree	Strongly agree	Strongly agree	Strongly agree	Strongly agree	Yes	Yes	Yes	Yes	Yes	36
336	2024/1/2 17:33:30	105S	wechat	Hemodialysis center	No	No	No	No	≤5 cases	Yes	Basic nursing education; Experienced nurses; Doctors; Media (Internet, TV, etc.)	Willing	Understand	Understand	Understand	Understand	Understand	Understand	Understand	Understand	Understand	Agree	Agree	Agree	Agree	Agree	Agree	Agree	Agree	No, but intend to do now or in the future	No, but intend to do now or in the future	No, but intend to do now or in the future	No, but intend to do now or in the future	No, but intend to do now or in the future	27
337	2024/1/2 17:33:31	73S	wechat	Gastrointestinal surgery	No	Yes	Yes	No	≤5 cases	Yes	Basic nursing education; Experienced nurses; Doctors; Scientific publications (books, journals, etc.); Media (Internet, TV, etc.)	Willing	Partly understand	Partly understand	Partly understand	Partly understand	Partly understand	Partly understand	Partly understand	Partly understand	Partly understand	Strongly agree	Strongly agree	Strongly agree	Strongly agree	Strongly agree	Strongly agree	Strongly agree	Strongly agree	No, but intend to do now or in the future	No, but intend to do now or in the future	Yes	Yes	No, but intend to do now or in the future	18
338	2024/1/2 17:35:46	705S	wechat	Obstetrics	No	No	Yes	No	≤5 cases	No	Basic nursing education; Experienced nurses; Doctors	Willing	Partly understand	Partly understand	Partly understand	Partly understand	Partly understand	Partly understand	Partly understand	Partly understand	Partly understand	Agree	Agree	Agree	Agree	Agree	Agree	Agree	Agree	No, but intend to do now or in the future	No, but intend to do now or in the future	No, but intend to do now or in the future	No, but intend to do now or in the future	No, but intend to do now or in the future	18
339	2024/1/2 17:37:28	286S	wechat	Orthopedics	No	Yes	Yes	No	≤5 cases	Yes	Experienced nurses	Willing	Partly understand	Partly understand	Partly understand	Partly understand	Partly understand	Partly understand	Partly understand	Partly understand	Understand	Strongly agree	Strongly agree	Strongly agree	Strongly agree	Strongly agree	Strongly agree	Strongly agree	Strongly agree	No, and do not intend to do now or in the future	No, but intend to do now or in the future	No, and do not intend to do now or in the future	No, but intend to do now or in the future	Yes	19
340	2024/1/2 17:38:48	185S	wechat	Cardiology	No	No	Yes	No	≤5 cases	Yes	Basic nursing education; Experienced nurses; Scientific publications (books, journals, etc.); Media (Internet, TV, etc.)	Willing	Fully understand	Fully understand	Fully understand	Fully understand	Fully understand	Fully understand	Fully understand	Fully understand	Fully understand	Strongly agree	Strongly agree	Strongly agree	Strongly agree	Strongly agree	Strongly agree	Strongly agree	Strongly agree	No, but intend to do now or in the future	No, but intend to do now or in the future	No, but intend to do now or in the future	Yes	Yes	36
341	2024/1/2 17:39:58	180S	wechat	Orthopedics	No	Yes	Yes	Yes	≤5 cases	Yes	Basic nursing education; Experienced nurses	Willing	Fully understand	Fully understand	Fully understand	Understand	Fully understand	Fully understand	Understand	Partly understand	Understand	Strongly agree	Strongly agree	Strongly agree	Strongly agree	Strongly agree	Strongly agree	Strongly agree	Strongly agree	No, but intend to do now or in the future	No, but intend to do now or in the future	Yes	No, but intend to do now or in the future	No, but intend to do now or in the future	31
342	2024/1/2 17:40:07	131S	wechat	Obstetrics	No	Yes	Yes	Yes	≤5 cases	No	Basic nursing education; Experienced nurses; Scientific publications (books, journals, etc.)	Willing	Understand	Understand	Understand	Understand	Understand	Understand	Understand	Understand	Understand	Agree	Agree	Agree	Agree	Agree	Agree	Agree	Agree	No, but intend to do now or in the future	No, but intend to do now or in the future	No, but intend to do now or in the future	No, but intend to do now or in the future	No, but intend to do now or in the future	27
343	2024/1/2 17:40:32	326S	wechat	Neurosurgery	No	Yes	Yes	Yes	≤5 cases	Yes	Basic nursing education; Experienced nurses	Willing	Do not understand at all	Partly understand	Do not understand at all	Do not understand at all	Partly understand	Do not understand at all	Do not understand at all	Do not understand at all	Do not understand at all	Agree	Agree	Unclear	Agree	Agree	Strongly agree	Agree	Agree	No, but intend to do now or in the future	No, but intend to do now or in the future	No, but intend to do now or in the future	No, but intend to do now or in the future	No, but intend to do now or in the future	11
344	2024/1/2 17:40:42	274S	wechat	Orthopedics	No	Yes	Yes	Yes	≤5 cases	No	Basic nursing education; Experienced nurses; Doctors; Scientific publications (books, journals, etc.); Media (Internet, TV, etc.)	Willing	Understand	Understand	Understand	Understand	Understand	Understand	Understand	Partly understand	Partly understand	Unclear	Agree	Strongly agree	Agree	Agree	Agree	Agree	Agree	No, but intend to do now or in the future	No, but intend to do now or in the future	No, but intend to do now or in the future	No, but intend to do now or in the future	No, but intend to do now or in the future	25
345	2024/1/2 17:40:45	249S	wechat	Oncology	No	Yes	Yes	No	6–10 cases	Yes	Scientific publications (books, journals, etc.); Media (Internet, TV, etc.); 其他〖学会组织〗	Willing	Understand	Fully understand	Understand	Fully understand	Fully understand	Fully understand	Fully understand	Fully understand	Understand	Strongly agree	Strongly agree	Strongly agree	Strongly agree	Strongly agree	Agree	Agree	Strongly agree	Yes	No, but intend to do now or in the future	Yes	Yes	No, but intend to do now or in the future	33
346	2024/1/2 17:41:40	294S	wechat	Obstetrics	No	Yes	No	No	≤5 cases	No	Basic nursing education; Experienced nurses	Willing	Partly understand	Partly understand	Partly understand	Partly understand	Understand	Understand	Partly understand	Understand	Understand	Strongly agree	Strongly agree	Strongly agree	Strongly agree	Strongly agree	Strongly agree	Strongly agree	Strongly agree	No, but intend to do now or in the future	No, but intend to do now or in the future	No, but intend to do now or in the future	No, but intend to do now or in the future	Yes	22
347	2024/1/2 17:41:47	138S	wechat	Pediatrics	No	Yes	Yes	No	≤5 cases	No	Basic nursing education; Experienced nurses; Doctors	Willing	Partly understand	Partly understand	Partly understand	Partly understand	Partly understand	Partly understand	Partly understand	Partly understand	Partly understand	Agree	Agree	Agree	Agree	Agree	Agree	Agree	Agree	No, but intend to do now or in the future	No, but intend to do now or in the future	No, but intend to do now or in the future	No, but intend to do now or in the future	No, but intend to do now or in the future	18
348	2024/1/2 17:41:54	142S	wechat	General surgery	No	Yes	Yes	No	≤5 cases	Yes	Basic nursing education; Experienced nurses; Doctors; Scientific publications (books, journals, etc.)	Willing	Understand	Understand	Understand	Understand	Understand	Understand	Understand	Understand	Understand	Strongly agree	Strongly agree	Strongly agree	Strongly agree	Strongly agree	Strongly agree	Strongly agree	Strongly agree	No, but intend to do now or in the future	No, but intend to do now or in the future	No, but intend to do now or in the future	No, but intend to do now or in the future	No, but intend to do now or in the future	27
349	2024/1/2 17:42:30	137S	wechat	General internal medicine	No	No	No	Yes	≤5 cases	Yes	Media (Internet, TV, etc.)	Willing	Partly understand	Partly understand	Partly understand	Partly understand	Partly understand	Partly understand	Partly understand	Partly understand	Partly understand	Agree	Strongly agree	Agree	Agree	Agree	Agree	Agree	Agree	No, but intend to do now or in the future	No, but intend to do now or in the future	Yes	No, but intend to do now or in the future	No, but intend to do now or in the future	18
350	2024/1/2 17:43:09	307S	wechat	Pediatrics	No	No	Yes	Yes	≤5 cases	No	Basic nursing education; Experienced nurses; Doctors	Willing	Fully understand	Fully understand	Fully understand	Fully understand	Fully understand	Fully understand	Fully understand	Fully understand	Fully understand	Strongly agree	Strongly agree	Strongly agree	Strongly agree	Strongly agree	Strongly agree	Strongly agree	Strongly agree	No, but intend to do now or in the future	No, but intend to do now or in the future	No, but intend to do now or in the future	No, but intend to do now or in the future	No, but intend to do now or in the future	36
351	2024/1/2 17:44:21	251S	wechat	General internal medicine	No	Yes	Yes	Yes	6–10 cases	Yes	Scientific publications (books, journals, etc.); Media (Internet, TV, etc.)	Willing	Understand	Fully understand	Understand	Understand	Fully understand	Understand	Understand	Partly understand	Understand	Agree	Strongly agree	Agree	Agree	Agree	Agree	Agree	Agree	No, but intend to do now or in the future	Yes	No, but intend to do now or in the future	No, but intend to do now or in the future	No, but intend to do now or in the future	28
352	2024/1/2 17:45:15	767S	browser	Intensive care unit	No	Yes	Yes	No	≤5 cases	Yes	Basic nursing education; Experienced nurses; Media (Internet, TV, etc.)	Willing	Understand	Understand	Understand	Understand	Understand	Understand	Understand	Understand	Understand	Agree	Agree	Agree	Agree	Agree	Agree	Agree	Agree	No, but intend to do now or in the future	No, but intend to do now or in the future	No, but intend to do now or in the future	No, but intend to do now or in the future	No, but intend to do now or in the future	27
353	2024/1/2 17:45:41	98S	wechat	Intensive care unit	Yes	Yes	Yes	Yes	≤5 cases	Yes	Basic nursing education; 其他〖安宁疗护相关培训〗	Willing	Fully understand	Fully understand	Fully understand	Fully understand	Fully understand	Fully understand	Fully understand	Fully understand	Fully understand	Strongly agree	Strongly agree	Strongly agree	Strongly agree	Strongly agree	Strongly agree	Strongly agree	Strongly agree	No, but intend to do now or in the future	No, but intend to do now or in the future	No, but intend to do now or in the future	No, but intend to do now or in the future	No, but intend to do now or in the future	36
354	2024/1/2 17:47:07	267S	wechat	General internal medicine	No	Yes	Yes	Yes	≤5 cases	Yes	Basic nursing education; Experienced nurses; Doctors; Scientific publications (books, journals, etc.); Media (Internet, TV, etc.)	Willing	Fully understand	Fully understand	Fully understand	Fully understand	Fully understand	Fully understand	Fully understand	Fully understand	Fully understand	Strongly agree	Strongly agree	Strongly agree	Strongly agree	Strongly agree	Strongly agree	Strongly agree	Strongly agree	No, but intend to do now or in the future	No, but intend to do now or in the future	Yes	No, but intend to do now or in the future	No, but intend to do now or in the future	36
355	2024/1/2 17:47:08	132S	wechat	Gastrointestinal surgery	No	No	Yes	No	≤5 cases	No	Basic nursing education; Doctors; Scientific publications (books, journals, etc.); Media (Internet, TV, etc.)	Willing	Partly understand	Partly understand	Partly understand	Partly understand	Partly understand	Partly understand	Partly understand	Partly understand	Partly understand	Agree	Agree	Agree	Agree	Agree	Agree	Agree	Agree	No, but intend to do now or in the future	No, but intend to do now or in the future	No, but intend to do now or in the future	No, but intend to do now or in the future	No, but intend to do now or in the future	18
356	2024/1/2 17:47:10	210S	wechat	Pediatrics	No	No	No	Yes	≤5 cases	Yes	Basic nursing education; Experienced nurses; Doctors; Scientific publications (books, journals, etc.); Media (Internet, TV, etc.)	Willing	Partly understand	Understand	Understand	Understand	Understand	Understand	Understand	Partly understand	Understand	Agree	Agree	Strongly agree	Agree	Agree	Agree	Agree	Agree	Yes	No, but intend to do now or in the future	Yes	Yes	Yes	25
357	2024/1/2 17:48:03	123S	wechat	Oncology	Yes	Yes	Yes	Yes	≤5 cases	Yes	Media (Internet, TV, etc.)	Willing	Understand	Partly understand	Understand	Understand	Fully understand	Understand	Understand	Do not understand at all	Do not understand at all	Strongly agree	Strongly agree	Strongly agree	Strongly agree	Strongly agree	Strongly agree	Strongly agree	Strongly agree	No, but intend to do now or in the future	No, but intend to do now or in the future	No, but intend to do now or in the future	No, but intend to do now or in the future	No, but intend to do now or in the future	23
358	2024/1/2 17:48:26	180S	wechat	Pediatrics	No	No	Yes	Yes	≤5 cases	No	Basic nursing education; Experienced nurses; Media (Internet, TV, etc.)	Willing	Understand	Understand	Understand	Understand	Understand	Understand	Understand	Understand	Understand	Agree	Agree	Agree	Agree	Agree	Agree	Agree	Agree	Yes	No, but intend to do now or in the future	Yes	Yes	Yes	27
359	2024/1/2 17:48:37	201S	wechat	General surgery	No	No	Yes	No	≤5 cases	Yes	Experienced nurses	Willing	Understand	Understand	Understand	Partly understand	Fully understand	Understand	Understand	Do not understand at all	Partly understand	Strongly agree	Strongly agree	Strongly agree	Strongly agree	Strongly agree	Strongly agree	Strongly agree	Strongly agree	No, but intend to do now or in the future	No, but intend to do now or in the future	Yes	No, but intend to do now or in the future	No, but intend to do now or in the future	24
360	2024/1/2 17:48:40	397S	wechat	General internal medicine	No	Yes	Yes	Yes	≤5 cases	No	Basic nursing education; Experienced nurses; Scientific publications (books, journals, etc.); Media (Internet, TV, etc.)	Willing	Understand	Understand	Understand	Understand	Understand	Understand	Understand	Understand	Understand	Agree	Agree	Agree	Agree	Agree	Agree	Agree	Agree	Yes	Yes	Yes	Yes	Yes	27
361	2024/1/2 17:48:43	423S	wechat	Pediatrics	No	No	Yes	No	≤5 cases	No	Basic nursing education; Experienced nurses	Unwilling	Understand	Understand	Understand	Understand	Understand	Understand	Understand	Understand	Understand	Agree	Agree	Agree	Agree	Agree	Agree	Agree	Agree	No, but intend to do now or in the future	No, but intend to do now or in the future	No, but intend to do now or in the future	No, but intend to do now or in the future	No, but intend to do now or in the future	27
362	2024/1/2 17:50:28	89S	wechat	General internal medicine	No	Yes	Yes	Yes	≤5 cases	Yes	Experienced nurses	Willing	Partly understand	Partly understand	Partly understand	Partly understand	Partly understand	Partly understand	Partly understand	Partly understand	Partly understand	Agree	Agree	Agree	Agree	Agree	Agree	Agree	Agree	Yes	Yes	Yes	Yes	Yes	18
363	2024/1/2 17:52:16	233S	browser	Obstetrics	No	No	Yes	Yes	≤5 cases	No	Basic nursing education; Experienced nurses; Scientific publications (books, journals, etc.); Media (Internet, TV, etc.)	Willing	Partly understand	Partly understand	Partly understand	Partly understand	Fully understand	Partly understand	Partly understand	Partly understand	Partly understand	Agree	Agree	Agree	Agree	Agree	Agree	Agree	Agree	No, but intend to do now or in the future	No, but intend to do now or in the future	Yes	No, but intend to do now or in the future	No, but intend to do now or in the future	20
364	2024/1/2 17:52:32	192S	wechat	General surgery	No	No	Yes	No	≤5 cases	Yes	Basic nursing education; Experienced nurses	Willing	Understand	Understand	Understand	Fully understand	Understand	Understand	Partly understand	Understand	Understand	Strongly agree	Strongly agree	Strongly agree	Strongly agree	Strongly agree	Strongly agree	Strongly agree	Strongly agree	No, but intend to do now or in the future	Yes	Yes	Yes	Yes	27
365	2024/1/2 17:52:40	146S	wechat	Obstetrics	No	No	No	No	≤5 cases	No	Basic nursing education; Experienced nurses; Doctors; Scientific publications (books, journals, etc.); Media (Internet, TV, etc.)	Willing	Understand	Understand	Understand	Understand	Understand	Understand	Understand	Understand	Understand	Strongly agree	Agree	Strongly agree	Strongly agree	Strongly agree	Strongly agree	Strongly agree	Strongly agree	Yes	Yes	Yes	Yes	Yes	27
366	2024/1/2 17:52:49	347S	wechat	Other departments	No	No	No	No	≤5 cases	No	Basic nursing education; Scientific publications (books, journals, etc.); Media (Internet, TV, etc.)	Willing	Fully understand	Fully understand	Fully understand	Fully understand	Fully understand	Fully understand	Fully understand	Fully understand	Fully understand	Strongly agree	Strongly agree	Strongly agree	Strongly agree	Strongly agree	Strongly agree	Strongly agree	Strongly agree	No, but intend to do now or in the future	No, but intend to do now or in the future	No, but intend to do now or in the future	No, but intend to do now or in the future	No, but intend to do now or in the future	36
367	2024/1/2 17:52:58	586S	wechat	Other departments	No	No	Yes	No	≤5 cases	No	Basic nursing education; Experienced nurses	Willing	Fully understand	Fully understand	Fully understand	Fully understand	Fully understand	Fully understand	Fully understand	Understand	Fully understand	Agree	Strongly agree	Agree	Strongly agree	Strongly agree	Strongly agree	Strongly agree	Strongly agree	No, but intend to do now or in the future	No, but intend to do now or in the future	No, but intend to do now or in the future	No, but intend to do now or in the future	No, but intend to do now or in the future	35
368	2024/1/2 17:53:04	156S	wechat	Other departments	No	No	Yes	No	≤5 cases	No	Scientific publications (books, journals, etc.)	Willing	Fully understand	Fully understand	Fully understand	Fully understand	Fully understand	Fully understand	Fully understand	Fully understand	Fully understand	Strongly agree	Strongly agree	Strongly agree	Strongly agree	Strongly agree	Strongly agree	Strongly agree	Strongly agree	No, but intend to do now or in the future	No, but intend to do now or in the future	No, but intend to do now or in the future	No, but intend to do now or in the future	No, but intend to do now or in the future	36
369	2024/1/2 17:53:27	149S	wechat	Intensive care unit	No	No	No	No	≥16 cases	Yes	Basic nursing education; Experienced nurses	Willing	Understand	Understand	Partly understand	Partly understand	Partly understand	Partly understand	Understand	Partly understand	Understand	Agree	Strongly agree	Strongly agree	Agree	Agree	Agree	Strongly agree	Strongly agree	No, but intend to do now or in the future	No, but intend to do now or in the future	No, but intend to do now or in the future	No, but intend to do now or in the future	No, but intend to do now or in the future	22
370	2024/1/2 17:53:33	146S	wechat	Obstetrics	No	Yes	Yes	No	≤5 cases	No	Experienced nurses	Willing	Understand	Understand	Understand	Understand	Understand	Understand	Understand	Understand	Understand	Agree	Agree	Agree	Agree	Agree	Agree	Agree	Agree	No, but intend to do now or in the future	No, but intend to do now or in the future	No, but intend to do now or in the future	No, but intend to do now or in the future	No, but intend to do now or in the future	27
371	2024/1/2 17:53:41	143S	wechat	Other departments	Yes	Yes	Yes	Yes	≤5 cases	Yes	Experienced nurses; Media (Internet, TV, etc.)	Willing	Fully understand	Fully understand	Fully understand	Fully understand	Fully understand	Fully understand	Fully understand	Fully understand	Fully understand	Strongly agree	Strongly agree	Strongly agree	Strongly agree	Strongly agree	Strongly agree	Strongly agree	Strongly agree	No, and do not intend to do now or in the future	No, but intend to do now or in the future	Yes	No, and do not intend to do now or in the future	Yes	36
372	2024/1/2 17:53:47	97S	wechat	Infectious diseases	No	No	No	Yes	≤5 cases	Yes	Basic nursing education; Experienced nurses; Doctors; Scientific publications (books, journals, etc.)	Willing	Understand	Understand	Understand	Understand	Understand	Understand	Understand	Understand	Understand	Strongly agree	Strongly agree	Strongly agree	Strongly agree	Strongly agree	Strongly agree	Strongly agree	Strongly agree	Yes	Yes	Yes	Yes	Yes	27
373	2024/1/2 17:53:58	93S	wechat	General internal medicine	No	Yes	Yes	Yes	6–10 cases	Yes	Basic nursing education; Experienced nurses; Media (Internet, TV, etc.)	Willing	Understand	Understand	Understand	Understand	Understand	Understand	Understand	Understand	Understand	Agree	Agree	Agree	Agree	Agree	Agree	Agree	Agree	No, but intend to do now or in the future	No, but intend to do now or in the future	No, but intend to do now or in the future	No, but intend to do now or in the future	No, but intend to do now or in the future	27
374	2024/1/2 17:54:02	198S	wechat	Neurosurgery	No	No	Yes	Yes	≤5 cases	No	Basic nursing education; Experienced nurses	Willing	Understand	Understand	Understand	Understand	Understand	Understand	Understand	Understand	Understand	Agree	Agree	Agree	Agree	Agree	Agree	Agree	Agree	Yes	Yes	Yes	Yes	Yes	27
375	2024/1/2 17:54:34	205S	wechat	Obstetrics	No	Yes	Yes	Yes	≤5 cases	No	Basic nursing education; Experienced nurses; Doctors	Willing	Fully understand	Fully understand	Fully understand	Fully understand	Fully understand	Fully understand	Fully understand	Fully understand	Fully understand	Strongly agree	Strongly agree	Strongly agree	Strongly agree	Strongly agree	Strongly agree	Strongly agree	Strongly agree	Yes	Yes	Yes	Yes	Yes	36
376	2024/1/2 17:55:15	127S	wechat	Oncology	No	Yes	Yes	No	≥16 cases	Yes	Basic nursing education; Experienced nurses	Willing	Fully understand	Fully understand	Understand	Understand	Fully understand	Partly understand	Understand	Fully understand	Fully understand	Strongly agree	Strongly agree	Strongly agree	Agree	Strongly agree	Agree	Agree	Agree	No, but intend to do now or in the future	No, but intend to do now or in the future	Yes	No, but intend to do now or in the future	No, but intend to do now or in the future	31
377	2024/1/2 17:56:02	494S	wechat	General internal medicine	No	Yes	Yes	Yes	≤5 cases	Yes	Basic nursing education; Experienced nurses; Doctors; Scientific publications (books, journals, etc.); Media (Internet, TV, etc.)	Willing	Understand	Understand	Understand	Understand	Understand	Understand	Understand	Understand	Understand	Agree	Agree	Agree	Agree	Agree	Agree	Agree	Agree	No, but intend to do now or in the future	No, but intend to do now or in the future	No, but intend to do now or in the future	No, but intend to do now or in the future	No, but intend to do now or in the future	27
378	2024/1/2 17:56:03	138S	wechat	Other departments	No	No	Yes	No	≤5 cases	Yes	Basic nursing education; Experienced nurses; Doctors; Scientific publications (books, journals, etc.)	Willing	Partly understand	Understand	Understand	Partly understand	Partly understand	Partly understand	Partly understand	Understand	Understand	Agree	Agree	Agree	Agree	Agree	Agree	Strongly agree	Agree	No, but intend to do now or in the future	No, but intend to do now or in the future	No, but intend to do now or in the future	No, but intend to do now or in the future	No, but intend to do now or in the future	22
379	2024/1/2 17:56:15	158S	wechat	Other departments	No	Yes	Yes	Yes	≤5 cases	Yes	Basic nursing education; Media (Internet, TV, etc.)	Willing	Partly understand	Partly understand	Partly understand	Partly understand	Partly understand	Partly understand	Partly understand	Partly understand	Partly understand	Agree	Agree	Agree	Agree	Agree	Agree	Agree	Agree	No, but intend to do now or in the future	No, but intend to do now or in the future	No, but intend to do now or in the future	No, but intend to do now or in the future	No, but intend to do now or in the future	18
380	2024/1/2 17:56:27	379S	wechat	Obstetrics	No	No	No	Yes	≤5 cases	No	Basic nursing education; Experienced nurses; Doctors; Scientific publications (books, journals, etc.); Media (Internet, TV, etc.)	Willing	Fully understand	Fully understand	Fully understand	Fully understand	Fully understand	Fully understand	Fully understand	Do not understand at all	Fully understand	Unclear	Unclear	Agree	Agree	Unclear	Unclear	Unclear	Unclear	No, and do not intend to do now or in the future	No, and do not intend to do now or in the future	No, and do not intend to do now or in the future	No, and do not intend to do now or in the future	No, and do not intend to do now or in the future	33
381	2024/1/2 17:57:37	218S	wechat	Hemodialysis center	No	No	Yes	No	≤5 cases	No	Basic nursing education; Experienced nurses; Scientific publications (books, journals, etc.); Media (Internet, TV, etc.)	Willing	Fully understand	Fully understand	Fully understand	Fully understand	Fully understand	Fully understand	Fully understand	Partly understand	Understand	Agree	Agree	Agree	Agree	Agree	Agree	Agree	Agree	Yes	Yes	Yes	Yes	Yes	33
382	2024/1/2 17:58:05	173S	wechat	Hemodialysis center	No	No	Yes	Yes	≤5 cases	Yes	Basic nursing education; Experienced nurses	Willing	Partly understand	Understand	Partly understand	Understand	Understand	Understand	Understand	Partly understand	Understand	Agree	Agree	Agree	Agree	Agree	Agree	Agree	Agree	No, but intend to do now or in the future	No, but intend to do now or in the future	No, but intend to do now or in the future	No, but intend to do now or in the future	No, but intend to do now or in the future	24
383	2024/1/2 17:58:14	206S	wechat	General internal medicine	No	Yes	Yes	Yes	≤5 cases	Yes	Basic nursing education; Experienced nurses	Willing	Understand	Understand	Understand	Understand	Understand	Understand	Understand	Understand	Understand	Agree	Strongly agree	Strongly agree	Agree	Agree	Agree	Agree	Agree	No, but intend to do now or in the future	No, but intend to do now or in the future	Yes	No, but intend to do now or in the future	Yes	27
384	2024/1/2 17:58:28	222S	wechat	Neurosurgery	No	Yes	Yes	Yes	≤5 cases	Yes	Basic nursing education; Experienced nurses; Doctors	Willing	Partly understand	Partly understand	Partly understand	Partly understand	Fully understand	Partly understand	Partly understand	Understand	Fully understand	Agree	Strongly agree	Strongly agree	Unclear	Agree	Agree	Agree	Strongly agree	No, but intend to do now or in the future	No, but intend to do now or in the future	No, but intend to do now or in the future	No, but intend to do now or in the future	No, but intend to do now or in the future	23
385	2024/1/2 17:58:37	162S	wechat	Other departments	No	No	Yes	Yes	≤5 cases	No	Basic nursing education; Experienced nurses; Doctors	Willing	Partly understand	Partly understand	Partly understand	Partly understand	Understand	Understand	Understand	Understand	Understand	Agree	Agree	Agree	Agree	Agree	Agree	Agree	Agree	No, but intend to do now or in the future	No, but intend to do now or in the future	No, but intend to do now or in the future	No, but intend to do now or in the future	No, but intend to do now or in the future	23
386	2024/1/2 17:59:03	153S	wechat	Oncology	No	Yes	Yes	No	≤5 cases	Yes	Basic nursing education; Experienced nurses; Doctors	Willing	Understand	Understand	Understand	Understand	Understand	Understand	Understand	Understand	Understand	Agree	Agree	Agree	Agree	Agree	Agree	Agree	Agree	No, but intend to do now or in the future	No, but intend to do now or in the future	No, but intend to do now or in the future	No, but intend to do now or in the future	No, but intend to do now or in the future	27
387	2024/1/2 17:59:38	252S	wechat	Orthopedics	No	No	Yes	No	≤5 cases	Yes	Basic nursing education; Experienced nurses; Doctors; Scientific publications (books, journals, etc.); Media (Internet, TV, etc.)	Willing	Fully understand	Fully understand	Fully understand	Fully understand	Fully understand	Fully understand	Fully understand	Fully understand	Fully understand	Agree	Agree	Agree	Agree	Agree	Agree	Agree	Agree	Yes	Yes	Yes	Yes	Yes	36
388	2024/1/2 18:00:24	72S	wechat	Pediatrics	Yes	Yes	Yes	No	≤5 cases	Yes	Basic nursing education; Experienced nurses	Willing	Fully understand	Fully understand	Fully understand	Fully understand	Fully understand	Fully understand	Fully understand	Fully understand	Fully understand	Strongly agree	Strongly agree	Strongly agree	Strongly agree	Strongly agree	Strongly agree	Strongly agree	Strongly agree	No, but intend to do now or in the future	No, but intend to do now or in the future	No, but intend to do now or in the future	No, but intend to do now or in the future	No, but intend to do now or in the future	36
389	2024/1/2 18:00:57	119S	wechat	Other departments	No	Yes	Yes	Yes	≤5 cases	Yes	Experienced nurses; Doctors; Scientific publications (books, journals, etc.)	Willing	Fully understand	Understand	Understand	Fully understand	Fully understand	Fully understand	Fully understand	Understand	Understand	Strongly agree	Strongly agree	Strongly agree	Strongly agree	Agree	Strongly agree	Strongly agree	Agree	No, but intend to do now or in the future	Yes	Yes	No, but intend to do now or in the future	Yes	32
390	2024/1/2 18:01:16	273S	wechat	Other departments	No	No	Yes	Yes	≤5 cases	Yes	Basic nursing education; Scientific publications (books, journals, etc.); Media (Internet, TV, etc.)	Willing	Fully understand	Understand	Understand	Understand	Understand	Understand	Fully understand	Understand	Understand	Strongly agree	Strongly agree	Strongly agree	Agree	Strongly agree	Agree	Agree	Agree	No, but intend to do now or in the future	No, but intend to do now or in the future	Yes	Yes	No, but intend to do now or in the future	29
391	2024/1/2 18:01:18	231S	wechat	Orthopedics	Yes	Yes	Yes	Yes	≤5 cases	Yes	Basic nursing education; Experienced nurses; Doctors; Scientific publications (books, journals, etc.); Media (Internet, TV, etc.)	Willing	Partly understand	Partly understand	Partly understand	Partly understand	Partly understand	Partly understand	Partly understand	Partly understand	Partly understand	Strongly agree	Strongly agree	Strongly agree	Strongly agree	Strongly agree	Strongly agree	Strongly agree	Strongly agree	No, but intend to do now or in the future	No, but intend to do now or in the future	No, but intend to do now or in the future	No, but intend to do now or in the future	No, but intend to do now or in the future	18
392	2024/1/2 18:01:33	262S	wechat	Pediatrics	No	No	Yes	Yes	≤5 cases	Yes	Experienced nurses; Doctors	Willing	Partly understand	Do not understand at all	Do not understand at all	Do not understand at all	Partly understand	Do not understand at all	Do not understand at all	Do not understand at all	Do not understand at all	Unclear	Unclear	Unclear	Unclear	Unclear	Unclear	Unclear	Unclear	No, and do not intend to do now or in the future	No, and do not intend to do now or in the future	No, and do not intend to do now or in the future	No, and do not intend to do now or in the future	No, and do not intend to do now or in the future	11
393	2024/1/2 18:01:41	138S	wechat	Other departments	No	No	Yes	Yes	≤5 cases	No	Basic nursing education; Experienced nurses; Doctors; Scientific publications (books, journals, etc.); Media (Internet, TV, etc.)	Willing	Understand	Understand	Partly understand	Understand	Partly understand	Understand	Understand	Partly understand	Partly understand	Unclear	Agree	Agree	Agree	Agree	Unclear	Agree	Agree	No, but intend to do now or in the future	No, but intend to do now or in the future	No, and do not intend to do now or in the future	No, but intend to do now or in the future	No, and do not intend to do now or in the future	23
394	2024/1/2 18:01:43	220S	wechat	Other departments	No	No	Yes	Yes	≤5 cases	No	Basic nursing education; Experienced nurses; Doctors; Scientific publications (books, journals, etc.); Media (Internet, TV, etc.)	Willing	Partly understand	Understand	Partly understand	Understand	Understand	Understand	Understand	Understand	Understand	Agree	Agree	Agree	Agree	Agree	Agree	Agree	Agree	No, but intend to do now or in the future	No, but intend to do now or in the future	Yes	Yes	No, but intend to do now or in the future	25
395	2024/1/2 18:02:47	183S	wechat	Other departments	No	Yes	Yes	No	≤5 cases	No	Basic nursing education; Experienced nurses; Doctors; Scientific publications (books, journals, etc.)	Willing	Fully understand	Fully understand	Fully understand	Fully understand	Fully understand	Fully understand	Fully understand	Fully understand	Fully understand	Strongly agree	Strongly agree	Strongly agree	Strongly agree	Strongly agree	Strongly agree	Strongly agree	Strongly agree	Yes	Yes	Yes	Yes	Yes	36
396	2024/1/2 18:02:57	207S	wechat	Other departments	No	Yes	Yes	Yes	≤5 cases	No	Basic nursing education; Experienced nurses	Willing	Fully understand	Fully understand	Fully understand	Fully understand	Fully understand	Fully understand	Fully understand	Fully understand	Fully understand	Strongly agree	Strongly agree	Strongly agree	Strongly agree	Strongly agree	Strongly agree	Strongly agree	Strongly agree	No, but intend to do now or in the future	No, but intend to do now or in the future	Yes	No, but intend to do now or in the future	No, but intend to do now or in the future	36
397	2024/1/2 18:03:09	356S	wechat	Hepatobiliary & pancreatic surgery	No	No	Yes	No	≤5 cases	Yes	Basic nursing education; Experienced nurses; Media (Internet, TV, etc.)	Willing	Understand	Understand	Understand	Understand	Understand	Understand	Understand	Understand	Understand	Strongly agree	Strongly agree	Strongly agree	Strongly agree	Strongly agree	Strongly agree	Strongly agree	Strongly agree	No, but intend to do now or in the future	No, but intend to do now or in the future	No, but intend to do now or in the future	No, but intend to do now or in the future	No, but intend to do now or in the future	27
398	2024/1/2 18:03:19	151S	wechat	Intensive care unit	No	No	Yes	No	≤5 cases	No	Basic nursing education; Experienced nurses; Doctors; Scientific publications (books, journals, etc.); Media (Internet, TV, etc.)	Willing	Understand	Understand	Understand	Understand	Understand	Understand	Understand	Understand	Understand	Strongly agree	Strongly agree	Strongly agree	Strongly agree	Strongly agree	Strongly agree	Strongly agree	Strongly agree	No, but intend to do now or in the future	No, but intend to do now or in the future	No, but intend to do now or in the future	No, but intend to do now or in the future	No, but intend to do now or in the future	27
399	2024/1/2 18:03:48	93S	wechat	Other departments	No	Yes	Yes	No	≤5 cases	No	Basic nursing education	Willing	Partly understand	Partly understand	Partly understand	Partly understand	Understand	Partly understand	Partly understand	Partly understand	Partly understand	Agree	Agree	Agree	Agree	Unclear	Unclear	Agree	Agree	No, but intend to do now or in the future	No, but intend to do now or in the future	No, but intend to do now or in the future	No, but intend to do now or in the future	No, but intend to do now or in the future	19
400	2024/1/2 18:04:01	298S	wechat	Hepatobiliary & pancreatic surgery	No	No	Yes	No	≤5 cases	Yes	Basic nursing education; Scientific publications (books, journals, etc.)	Willing	Partly understand	Partly understand	Understand	Partly understand	Partly understand	Partly understand	Partly understand	Partly understand	Do not understand at all	Agree	Agree	Agree	Agree	Agree	Agree	Agree	Agree	No, but intend to do now or in the future	No, but intend to do now or in the future	No, but intend to do now or in the future	No, but intend to do now or in the future	No, but intend to do now or in the future	18
401	2024/1/2 18:04:02	277S	wechat	General internal medicine	No	Yes	Yes	Yes	≤5 cases	Yes	Basic nursing education; Experienced nurses; Doctors	Willing	Partly understand	Partly understand	Partly understand	Partly understand	Partly understand	Partly understand	Partly understand	Partly understand	Partly understand	Strongly agree	Strongly agree	Strongly agree	Strongly agree	Strongly agree	Strongly agree	Strongly agree	Strongly agree	No, and do not intend to do now or in the future	No, but intend to do now or in the future	No, and do not intend to do now or in the future	No, and do not intend to do now or in the future	No, and do not intend to do now or in the future	18
402	2024/1/2 18:04:55	152S	wechat	Intensive care unit	No	No	Yes	Yes	≥16 cases	Yes	Basic nursing education; Media (Internet, TV, etc.)	Willing	Partly understand	Partly understand	Partly understand	Partly understand	Partly understand	Partly understand	Partly understand	Partly understand	Partly understand	Unclear	Agree	Agree	Agree	Agree	Agree	Agree	Agree	No, but intend to do now or in the future	No, but intend to do now or in the future	No, but intend to do now or in the future	No, but intend to do now or in the future	No, but intend to do now or in the future	18
403	2024/1/2 18:05:21	160S	wechat	Intensive care unit	No	Yes	Yes	No	≤5 cases	No	Basic nursing education	Willing	Partly understand	Partly understand	Partly understand	Partly understand	Partly understand	Partly understand	Partly understand	Partly understand	Partly understand	Strongly agree	Strongly agree	Strongly agree	Strongly agree	Strongly agree	Strongly agree	Strongly agree	Strongly agree	Yes	Yes	Yes	Yes	Yes	18
404	2024/1/2 18:06:03	113S	wechat	Intensive care unit	No	Yes	Yes	No	≤5 cases	Yes	Experienced nurses	Willing	Understand	Understand	Understand	Understand	Understand	Understand	Partly understand	Partly understand	Partly understand	Agree	Agree	Agree	Agree	Agree	Agree	Agree	Agree	No, but intend to do now or in the future	No, but intend to do now or in the future	No, but intend to do now or in the future	No, but intend to do now or in the future	No, but intend to do now or in the future	24
405	2024/1/2 18:06:20	197S	wechat	Intensive care unit	No	No	Yes	Yes	≤5 cases	Yes	Basic nursing education; Experienced nurses	Willing	Understand	Understand	Understand	Understand	Understand	Understand	Understand	Understand	Understand	Agree	Agree	Agree	Agree	Agree	Agree	Agree	Agree	No, but intend to do now or in the future	No, but intend to do now or in the future	No, but intend to do now or in the future	No, but intend to do now or in the future	No, but intend to do now or in the future	27
406	2024/1/2 18:06:34	147S	wechat	Intensive care unit	No	Yes	Yes	Yes	≤5 cases	Yes	Basic nursing education; Experienced nurses; Doctors; Scientific publications (books, journals, etc.); Media (Internet, TV, etc.)	Willing	Understand	Understand	Understand	Understand	Understand	Understand	Understand	Understand	Understand	Agree	Agree	Agree	Agree	Agree	Agree	Agree	Agree	Yes	Yes	Yes	Yes	Yes	27
407	2024/1/2 18:07:13	108S	wechat	Intensive care unit	No	Yes	Yes	Yes	≤5 cases	No	Basic nursing education; Experienced nurses; Doctors; Scientific publications (books, journals, etc.); Media (Internet, TV, etc.)	Willing	Partly understand	Partly understand	Partly understand	Partly understand	Partly understand	Partly understand	Partly understand	Partly understand	Partly understand	Agree	Agree	Agree	Agree	Agree	Agree	Agree	Agree	Yes	Yes	Yes	Yes	Yes	18
408	2024/1/2 18:07:55	177S	wechat	General surgery	No	Yes	Yes	No	≤5 cases	Yes	Basic nursing education; Experienced nurses; Doctors	Willing	Understand	Understand	Understand	Understand	Understand	Understand	Understand	Understand	Understand	Agree	Agree	Agree	Agree	Agree	Agree	Agree	Agree	No, but intend to do now or in the future	No, but intend to do now or in the future	No, but intend to do now or in the future	No, and do not intend to do now or in the future	No, and do not intend to do now or in the future	27
409	2024/1/2 18:08:06	147S	wechat	Hepatobiliary & pancreatic surgery	No	Yes	Yes	No	≤5 cases	Yes	Basic nursing education; Experienced nurses; Doctors; Scientific publications (books, journals, etc.); Media (Internet, TV, etc.)	Willing	Fully understand	Fully understand	Fully understand	Fully understand	Fully understand	Fully understand	Fully understand	Fully understand	Fully understand	Agree	Agree	Agree	Agree	Agree	Agree	Agree	Agree	No, but intend to do now or in the future	No, but intend to do now or in the future	Yes	No, but intend to do now or in the future	No, but intend to do now or in the future	36
410	2024/1/2 18:09:49	165S	wechat	Pediatrics	No	No	Yes	No	≤5 cases	Yes	Media (Internet, TV, etc.)	Willing	Understand	Understand	Understand	Understand	Understand	Understand	Understand	Understand	Understand	Strongly agree	Strongly agree	Strongly agree	Strongly agree	Strongly agree	Strongly agree	Strongly agree	Strongly agree	No, but intend to do now or in the future	No, but intend to do now or in the future	No, but intend to do now or in the future	No, but intend to do now or in the future	No, but intend to do now or in the future	27
411	2024/1/2 18:10:10	286S	wechat	General internal medicine	Yes	Yes	Yes	Yes	≤5 cases	Yes	Experienced nurses	Willing	Fully understand	Fully understand	Fully understand	Fully understand	Fully understand	Fully understand	Fully understand	Fully understand	Fully understand	Strongly agree	Strongly agree	Strongly agree	Strongly agree	Strongly agree	Strongly agree	Strongly agree	Strongly agree	Yes	Yes	Yes	Yes	Yes	36
412	2024/1/2 18:10:23	100S	wechat	Orthopedics	No	Yes	Yes	Yes	≤5 cases	Yes	Basic nursing education	Willing	Fully understand	Fully understand	Fully understand	Fully understand	Fully understand	Fully understand	Fully understand	Fully understand	Fully understand	Strongly agree	Strongly agree	Strongly agree	Strongly agree	Strongly agree	Strongly agree	Strongly agree	Strongly agree	Yes	Yes	Yes	Yes	Yes	36
413	2024/1/2 18:11:29	121S	wechat	Cardiology	No	No	Yes	No	≤5 cases	No	Basic nursing education; Experienced nurses; Doctors; Scientific publications (books, journals, etc.); Media (Internet, TV, etc.)	Willing	Understand	Understand	Understand	Understand	Understand	Understand	Understand	Understand	Understand	Agree	Agree	Agree	Agree	Agree	Agree	Agree	Agree	No, but intend to do now or in the future	No, but intend to do now or in the future	No, but intend to do now or in the future	No, but intend to do now or in the future	No, but intend to do now or in the future	27
414	2024/1/2 18:12:40	121S	wechat	Gastrointestinal surgery	No	Yes	Yes	Yes	≤5 cases	Yes	Basic nursing education; Doctors; Scientific publications (books, journals, etc.); Media (Internet, TV, etc.)	Willing	Partly understand	Understand	Partly understand	Partly understand	Fully understand	Partly understand	Understand	Understand	Understand	Agree	Agree	Agree	Agree	Agree	Agree	Agree	Agree	No, but intend to do now or in the future	No, but intend to do now or in the future	Yes	No, but intend to do now or in the future	No, but intend to do now or in the future	24
415	2024/1/2 18:14:07	213S	wechat	Pediatrics	Yes	Yes	Yes	Yes	≤5 cases	No	Basic nursing education; Experienced nurses; Doctors; Media (Internet, TV, etc.)	Willing	Fully understand	Fully understand	Fully understand	Fully understand	Fully understand	Fully understand	Fully understand	Fully understand	Fully understand	Strongly agree	Strongly agree	Strongly agree	Strongly agree	Strongly agree	Strongly agree	Strongly agree	Strongly agree	Yes	Yes	Yes	Yes	Yes	36
416	2024/1/2 18:14:28	384S	wechat	Pediatrics	No	Yes	Yes	Yes	≤5 cases	No	Basic nursing education; Experienced nurses; Doctors; Scientific publications (books, journals, etc.); Media (Internet, TV, etc.)	Willing	Fully understand	Fully understand	Understand	Fully understand	Fully understand	Understand	Fully understand	Understand	Fully understand	Agree	Strongly agree	Strongly agree	Agree	Agree	Agree	Agree	Strongly agree	No, but intend to do now or in the future	No, but intend to do now or in the future	Yes	No, but intend to do now or in the future	No, but intend to do now or in the future	33
417	2024/1/2 18:14:41	232S	wechat	Pediatrics	No	No	Yes	No	≤5 cases	Yes	Basic nursing education; Experienced nurses	Willing	Partly understand	Fully understand	Partly understand	Understand	Understand	Fully understand	Understand	Partly understand	Fully understand	Strongly agree	Strongly agree	Strongly agree	Unclear	Unclear	Strongly agree	Strongly agree	Strongly agree	No, but intend to do now or in the future	No, but intend to do now or in the future	Yes	No, but intend to do now or in the future	No, but intend to do now or in the future	27
418	2024/1/2 18:14:50	148S	wechat	Obstetrics	No	Yes	Yes	No	≤5 cases	Yes	Basic nursing education	Willing	Do not understand at all	Fully understand	Do not understand at all	Fully understand	Do not understand at all	Understand	Understand	Understand	Understand	Agree	Strongly agree	Strongly agree	Strongly agree	Strongly agree	Strongly agree	Strongly agree	Strongly agree	Yes	Yes	Yes	Yes	Yes	23
419	2024/1/2 18:17:37	1631S	wechat	General surgery	No	Yes	Yes	Yes	≤5 cases	Yes	Media (Internet, TV, etc.)	Willing	Do not understand at all	Do not understand at all	Partly understand	Do not understand at all	Do not understand at all	Do not understand at all	Do not understand at all	Partly understand	Do not understand at all	Agree	Agree	Agree	Unclear	Agree	Agree	Agree	Agree	No, but intend to do now or in the future	No, but intend to do now or in the future	No, but intend to do now or in the future	No, but intend to do now or in the future	No, but intend to do now or in the future	11
420	2024/1/2 18:18:59	184S	wechat	Other departments	No	Yes	Yes	Yes	≤5 cases	Yes	Basic nursing education	Willing	Do not understand at all	Do not understand at all	Do not understand at all	Do not understand at all	Understand	Partly understand	Do not understand at all	Do not understand at all	Do not understand at all	Agree	Strongly agree	Strongly agree	Strongly agree	Agree	Strongly agree	Strongly agree	Strongly agree	Yes	No, but intend to do now or in the future	No, but intend to do now or in the future	No, but intend to do now or in the future	No, but intend to do now or in the future	12
421	2024/1/2 18:19:49	243S	wechat	Other departments	No	Yes	No	No	≤5 cases	Yes	Basic nursing education; Experienced nurses	Willing	Understand	Fully understand	Partly understand	Understand	Understand	Understand	Understand	Partly understand	Understand	Strongly agree	Strongly agree	Strongly agree	Strongly agree	Strongly agree	Strongly agree	Strongly agree	Strongly agree	No, but intend to do now or in the future	No, but intend to do now or in the future	No, but intend to do now or in the future	No, but intend to do now or in the future	No, but intend to do now or in the future	26
422	2024/1/2 18:20:19	120S	wechat	Obstetrics	No	Yes	Yes	No	≤5 cases	No	Basic nursing education; Experienced nurses; Doctors; Scientific publications (books, journals, etc.)	Willing	Fully understand	Fully understand	Fully understand	Fully understand	Fully understand	Fully understand	Fully understand	Fully understand	Fully understand	Strongly agree	Strongly agree	Strongly agree	Strongly agree	Strongly agree	Strongly agree	Strongly agree	Strongly agree	No, but intend to do now or in the future	No, but intend to do now or in the future	No, but intend to do now or in the future	No, but intend to do now or in the future	No, but intend to do now or in the future	36
423	2024/1/2 18:21:22	110S	wechat	Obstetrics	No	No	Yes	No	≤5 cases	No	Basic nursing education; Experienced nurses	Willing	Partly understand	Understand	Understand	Understand	Understand	Understand	Understand	Understand	Understand	Unclear	Agree	Agree	Agree	Agree	Agree	Strongly agree	Strongly agree	No, but intend to do now or in the future	No, but intend to do now or in the future	No, but intend to do now or in the future	No, but intend to do now or in the future	No, but intend to do now or in the future	26
424	2024/1/2 18:23:01	124S	wechat	Obstetrics	No	No	Yes	Yes	≤5 cases	Yes	Doctors; Scientific publications (books, journals, etc.)	Willing	Fully understand	Fully understand	Fully understand	Understand	Fully understand	Fully understand	Fully understand	Understand	Understand	Strongly agree	Strongly agree	Strongly agree	Strongly agree	Strongly agree	Strongly agree	Strongly agree	Strongly agree	No, but intend to do now or in the future	Yes	Yes	No, but intend to do now or in the future	Yes	33
425	2024/1/2 18:24:37	249S	wechat	Obstetrics	Yes	No	No	No	≤5 cases	No	Basic nursing education; Experienced nurses; Doctors	Willing	Partly understand	Partly understand	Do not understand at all	Do not understand at all	Partly understand	Partly understand	Partly understand	Partly understand	Partly understand	Strongly agree	Strongly agree	Strongly agree	Strongly agree	Strongly agree	Strongly agree	Strongly agree	Strongly agree	No, but intend to do now or in the future	Yes	Yes	Yes	Yes	16
426	2024/1/2 18:25:08	2100S	wechat	Other departments	No	No	Yes	No	≤5 cases	Yes	Media (Internet, TV, etc.)	Willing	Fully understand	Fully understand	Fully understand	Partly understand	Fully understand	Understand	Understand	Do not understand at all	Understand	Agree	Agree	Unclear	Unclear	Agree	Strongly agree	Unclear	Agree	No, and do not intend to do now or in the future	Yes	No, but intend to do now or in the future	No, and do not intend to do now or in the future	Yes	28
427	2024/1/2 18:25:45	284S	wechat	Urology	No	Yes	Yes	No	≤5 cases	No	Basic nursing education; Experienced nurses; Doctors; Scientific publications (books, journals, etc.)	Willing	Partly understand	Partly understand	Partly understand	Partly understand	Partly understand	Partly understand	Partly understand	Partly understand	Partly understand	Strongly agree	Strongly agree	Strongly agree	Strongly agree	Strongly agree	Strongly agree	Strongly agree	Strongly agree	No, but intend to do now or in the future	No, but intend to do now or in the future	No, but intend to do now or in the future	No, but intend to do now or in the future	No, but intend to do now or in the future	18
428	2024/1/2 18:26:26	80S	wechat	Neurosurgery	No	No	No	Yes	≤5 cases	Yes	Doctors	Willing	Fully understand	Fully understand	Fully understand	Fully understand	Fully understand	Fully understand	Fully understand	Fully understand	Fully understand	Strongly agree	Strongly agree	Strongly agree	Strongly agree	Strongly agree	Strongly agree	Strongly agree	Strongly agree	No, but intend to do now or in the future	No, but intend to do now or in the future	No, but intend to do now or in the future	No, but intend to do now or in the future	No, but intend to do now or in the future	36
429	2024/1/2 18:28:26	114S	wechat	Cardiology	No	Yes	Yes	No	≤5 cases	Yes	Experienced nurses; Scientific publications (books, journals, etc.)	Willing	Partly understand	Partly understand	Partly understand	Partly understand	Partly understand	Partly understand	Partly understand	Partly understand	Partly understand	Agree	Agree	Agree	Agree	Agree	Agree	Agree	Agree	Yes	No, but intend to do now or in the future	Yes	Yes	Yes	18
430	2024/1/2 18:28:38	193S	wechat	Gastroenterology	No	Yes	Yes	Yes	≤5 cases	Yes	Scientific publications (books, journals, etc.); Media (Internet, TV, etc.)	Willing	Partly understand	Fully understand	Fully understand	Fully understand	Fully understand	Fully understand	Fully understand	Partly understand	Fully understand	Strongly agree	Strongly agree	Strongly agree	Strongly agree	Strongly agree	Strongly agree	Strongly agree	Strongly agree	No, but intend to do now or in the future	No, but intend to do now or in the future	No, but intend to do now or in the future	No, but intend to do now or in the future	No, but intend to do now or in the future	32
431	2024/1/2 18:29:03	300S	wechat	Gastroenterology	No	Yes	Yes	No	≤5 cases	No	Media (Internet, TV, etc.)	Willing	Do not understand at all	Do not understand at all	Do not understand at all	Do not understand at all	Do not understand at all	Do not understand at all	Do not understand at all	Do not understand at all	Do not understand at all	Agree	Agree	Unclear	Unclear	Agree	Agree	Unclear	Agree	No, but intend to do now or in the future	No, but intend to do now or in the future	No, but intend to do now or in the future	No, but intend to do now or in the future	No, but intend to do now or in the future	9
432	2024/1/2 18:30:33	199S	wechat	Gastroenterology	No	Yes	Yes	No	≤5 cases	No	Basic nursing education	Willing	Partly understand	Partly understand	Partly understand	Partly understand	Partly understand	Understand	Partly understand	Partly understand	Partly understand	Agree	Strongly agree	Strongly agree	Strongly agree	Strongly agree	Strongly agree	Strongly agree	Strongly agree	No, but intend to do now or in the future	No, but intend to do now or in the future	No, and do not intend to do now or in the future	No, and do not intend to do now or in the future	No, but intend to do now or in the future	19
433	2024/1/2 18:30:50	291S	wechat	Gastroenterology	No	Yes	Yes	Yes	≤5 cases	Yes	Basic nursing education; Experienced nurses; Doctors; Scientific publications (books, journals, etc.)	Willing	Partly understand	Partly understand	Partly understand	Partly understand	Partly understand	Partly understand	Partly understand	Partly understand	Partly understand	Unclear	Agree	Agree	Agree	Agree	Agree	Agree	Agree	No, but intend to do now or in the future	No, but intend to do now or in the future	No, but intend to do now or in the future	No, but intend to do now or in the future	No, but intend to do now or in the future	18
434	2024/1/2 18:32:12	260S	wechat	Gastroenterology	No	No	No	Yes	≤5 cases	No	Basic nursing education; Experienced nurses; Doctors; Scientific publications (books, journals, etc.); Media (Internet, TV, etc.)	Willing	Partly understand	Partly understand	Partly understand	Partly understand	Partly understand	Partly understand	Partly understand	Partly understand	Partly understand	Strongly agree	Strongly agree	Strongly agree	Strongly agree	Strongly agree	Strongly agree	Strongly agree	Strongly agree	No, but intend to do now or in the future	No, but intend to do now or in the future	No, but intend to do now or in the future	No, but intend to do now or in the future	No, but intend to do now or in the future	18
435	2024/1/2 18:32:38	860S	wechat	Other departments	No	Yes	Yes	No	≤5 cases	Yes	Basic nursing education; Experienced nurses; Doctors; Scientific publications (books, journals, etc.); Media (Internet, TV, etc.)	Willing	Fully understand	Fully understand	Fully understand	Fully understand	Fully understand	Fully understand	Fully understand	Fully understand	Fully understand	Strongly agree	Strongly agree	Strongly agree	Strongly agree	Strongly agree	Strongly agree	Strongly agree	Strongly agree	No, but intend to do now or in the future	No, but intend to do now or in the future	No, but intend to do now or in the future	No, but intend to do now or in the future	No, but intend to do now or in the future	36
436	2024/1/2 18:33:19	168S	wechat	Pediatrics	No	Yes	Yes	No	≤5 cases	Yes	Basic nursing education; Experienced nurses; Doctors	Willing	Fully understand	Fully understand	Fully understand	Fully understand	Fully understand	Fully understand	Fully understand	Fully understand	Fully understand	Agree	Agree	Agree	Agree	Agree	Agree	Agree	Agree	No, but intend to do now or in the future	No, but intend to do now or in the future	No, but intend to do now or in the future	No, but intend to do now or in the future	No, but intend to do now or in the future	36
437	2024/1/2 18:33:43	352S	wechat	Intensive care unit	No	No	Yes	Yes	≤5 cases	Yes	Basic nursing education; Experienced nurses; Media (Internet, TV, etc.)	Willing	Partly understand	Understand	Understand	Understand	Understand	Understand	Understand	Understand	Understand	Agree	Agree	Agree	Agree	Agree	Agree	Agree	Agree	No, but intend to do now or in the future	Yes	No, and do not intend to do now or in the future	No, and do not intend to do now or in the future	No, and do not intend to do now or in the future	26
438	2024/1/2 18:34:57	114S	wechat	Intensive care unit	Yes	No	Yes	Yes	≤5 cases	Yes	Basic nursing education; Experienced nurses; Doctors; Media (Internet, TV, etc.)	Willing	Understand	Understand	Understand	Understand	Understand	Understand	Understand	Understand	Understand	Strongly agree	Strongly agree	Strongly agree	Strongly agree	Strongly agree	Strongly agree	Strongly agree	Strongly agree	No, but intend to do now or in the future	No, but intend to do now or in the future	No, but intend to do now or in the future	No, but intend to do now or in the future	No, but intend to do now or in the future	27
439	2024/1/2 18:35:00	116S	wechat	General internal medicine	No	No	Yes	Yes	≤5 cases	Yes	Basic nursing education; Experienced nurses; Doctors	Willing	Fully understand	Understand	Fully understand	Fully understand	Fully understand	Fully understand	Fully understand	Fully understand	Fully understand	Strongly agree	Strongly agree	Strongly agree	Strongly agree	Strongly agree	Strongly agree	Strongly agree	Strongly agree	No, but intend to do now or in the future	No, but intend to do now or in the future	No, but intend to do now or in the future	No, but intend to do now or in the future	No, but intend to do now or in the future	35
440	2024/1/2 18:35:10	264S	wechat	Obstetrics	No	Yes	No	No	≤5 cases	No	Basic nursing education; Experienced nurses; Doctors	Willing	Understand	Partly understand	Understand	Fully understand	Understand	Understand	Partly understand	Partly understand	Understand	Strongly agree	Strongly agree	Strongly agree	Strongly agree	Strongly agree	Strongly agree	Strongly agree	Strongly agree	Yes	Yes	Yes	Yes	Yes	25
441	2024/1/2 18:36:30	145S	wechat	General internal medicine	No	No	No	Yes	≤5 cases	Yes	Basic nursing education; Experienced nurses; Doctors	Willing	Do not understand at all	Do not understand at all	Do not understand at all	Do not understand at all	Do not understand at all	Do not understand at all	Do not understand at all	Do not understand at all	Do not understand at all	Agree	Agree	Agree	Agree	Agree	Agree	Agree	Agree	No, but intend to do now or in the future	Yes	Yes	No, but intend to do now or in the future	Yes	9
442	2024/1/2 18:36:32	190S	wechat	General internal medicine	No	No	Yes	No	≤5 cases	Yes	Basic nursing education; Media (Internet, TV, etc.)	Unwilling	Do not understand at all	Partly understand	Do not understand at all	Do not understand at all	Do not understand at all	Do not understand at all	Partly understand	Partly understand	Partly understand	Unclear	Unclear	Unclear	Agree	Unclear	Unclear	Unclear	Unclear	No, but intend to do now or in the future	No, but intend to do now or in the future	No, but intend to do now or in the future	No, but intend to do now or in the future	No, but intend to do now or in the future	13
443	2024/1/2 18:37:40	412S	wechat	General internal medicine	No	No	Yes	Yes	≤5 cases	No	Basic nursing education; Experienced nurses; Doctors; Scientific publications (books, journals, etc.); Media (Internet, TV, etc.)	Willing	Understand	Understand	Understand	Understand	Understand	Understand	Understand	Understand	Understand	Strongly agree	Strongly agree	Strongly agree	Strongly agree	Strongly agree	Strongly agree	Strongly agree	Strongly agree	No, but intend to do now or in the future	No, but intend to do now or in the future	No, but intend to do now or in the future	No, but intend to do now or in the future	No, but intend to do now or in the future	27
444	2024/1/2 18:40:17	106S	wechat	General internal medicine	No	No	Yes	Yes	≤5 cases	Yes	Basic nursing education; Experienced nurses; Doctors; Scientific publications (books, journals, etc.)	Willing	Understand	Partly understand	Partly understand	Partly understand	Partly understand	Understand	Understand	Partly understand	Partly understand	Agree	Agree	Agree	Unclear	Agree	Agree	Agree	Agree	No, but intend to do now or in the future	No, but intend to do now or in the future	Yes	Yes	Yes	21
445	2024/1/2 18:42:26	307S	wechat	Hemodialysis center	No	Yes	Yes	Yes	≤5 cases	Yes	Basic nursing education	Willing	Do not understand at all	Partly understand	Partly understand	Understand	Partly understand	Partly understand	Partly understand	Partly understand	Partly understand	Agree	Agree	Agree	Agree	Agree	Agree	Agree	Agree	No, and do not intend to do now or in the future	No, and do not intend to do now or in the future	No, and do not intend to do now or in the future	No, but intend to do now or in the future	No, and do not intend to do now or in the future	18
446	2024/1/2 18:43:32	152S	wechat	Neurology	No	Yes	Yes	No	≤5 cases	Yes	Basic nursing education; Experienced nurses; Doctors	Willing	Understand	Understand	Understand	Understand	Understand	Understand	Understand	Understand	Understand	Agree	Agree	Agree	Agree	Agree	Agree	Agree	Agree	Yes	Yes	Yes	Yes	Yes	27
447	2024/1/2 18:47:14	98S	browser	Neurosurgery	No	No	Yes	No	≤5 cases	No	Basic nursing education; Experienced nurses; Scientific publications (books, journals, etc.)	Willing	Understand	Understand	Understand	Understand	Partly understand	Partly understand	Partly understand	Partly understand	Partly understand	Agree	Agree	Agree	Agree	Agree	Agree	Agree	Agree	No, but intend to do now or in the future	No, but intend to do now or in the future	No, but intend to do now or in the future	No, and do not intend to do now or in the future	No, but intend to do now or in the future	22
448	2024/1/2 18:48:30	197S	wechat	Intensive care unit	No	Yes	Yes	No	≥16 cases	Yes	Basic nursing education; Experienced nurses; Doctors; Scientific publications (books, journals, etc.); Media (Internet, TV, etc.)	Willing	Fully understand	Fully understand	Fully understand	Fully understand	Fully understand	Fully understand	Fully understand	Fully understand	Fully understand	Strongly agree	Strongly agree	Strongly agree	Strongly agree	Strongly agree	Strongly agree	Strongly agree	Strongly agree	Yes	Yes	Yes	Yes	Yes	36
449	2024/1/2 18:49:14	136S	wechat	General surgery	No	Yes	Yes	No	≤5 cases	No	Doctors	Unwilling	Fully understand	Fully understand	Fully understand	Fully understand	Fully understand	Fully understand	Fully understand	Fully understand	Fully understand	Agree	Agree	Agree	Agree	Agree	Agree	Agree	Agree	Yes	Yes	Yes	Yes	Yes	36
450	2024/1/2 18:50:31	59S	wechat	General surgery	No	No	No	No	≤5 cases	No	其他	Willing	Fully understand	Fully understand	Fully understand	Fully understand	Fully understand	Fully understand	Fully understand	Fully understand	Fully understand	Strongly agree	Strongly agree	Strongly agree	Strongly agree	Agree	Agree	Agree	Agree	No, and do not intend to do now or in the future	No, and do not intend to do now or in the future	Yes	No, and do not intend to do now or in the future	No, and do not intend to do now or in the future	36
451	2024/1/2 18:50:35	150S	wechat	General surgery	Yes	Yes	Yes	No	≤5 cases	Yes	Basic nursing education; Experienced nurses	Willing	Understand	Fully understand	Fully understand	Fully understand	Fully understand	Fully understand	Fully understand	Fully understand	Fully understand	Strongly agree	Unclear	Agree	Agree	Agree	Agree	Strongly agree	Strongly agree	No, but intend to do now or in the future	No, but intend to do now or in the future	No, but intend to do now or in the future	No, but intend to do now or in the future	Yes	35
452	2024/1/2 18:51:10	185S	wechat	General surgery	No	Yes	Yes	Yes	≤5 cases	Yes	Basic nursing education; Experienced nurses	Willing	Partly understand	Partly understand	Partly understand	Partly understand	Partly understand	Partly understand	Partly understand	Partly understand	Partly understand	Agree	Agree	Agree	Agree	Agree	Agree	Agree	Agree	No, but intend to do now or in the future	No, but intend to do now or in the future	No, but intend to do now or in the future	No, but intend to do now or in the future	No, but intend to do now or in the future	18
453	2024/1/2 18:52:00	68S	wechat	General surgery	No	No	Yes	Yes	≤5 cases	Yes	Basic nursing education; Experienced nurses; Doctors; Scientific publications (books, journals, etc.); Media (Internet, TV, etc.)	Willing	Fully understand	Fully understand	Fully understand	Fully understand	Fully understand	Fully understand	Fully understand	Fully understand	Fully understand	Strongly agree	Strongly agree	Strongly agree	Strongly agree	Strongly agree	Strongly agree	Strongly agree	Strongly agree	Yes	Yes	Yes	Yes	Yes	36
454	2024/1/2 18:54:11	85S	wechat	General surgery	Yes	Yes	Yes	Yes	≤5 cases	Yes	Basic nursing education; Experienced nurses; Doctors; Scientific publications (books, journals, etc.)	Willing	Understand	Understand	Understand	Understand	Understand	Understand	Understand	Understand	Understand	Strongly agree	Strongly agree	Strongly agree	Strongly agree	Agree	Agree	Agree	Agree	Yes	Yes	Yes	Yes	Yes	27
455	2024/1/2 18:56:43	197S	wechat	General surgery	No	No	Yes	Yes	≤5 cases	Yes	Basic nursing education; Experienced nurses; Scientific publications (books, journals, etc.); Media (Internet, TV, etc.)	Willing	Fully understand	Fully understand	Fully understand	Fully understand	Fully understand	Fully understand	Fully understand	Understand	Understand	Strongly agree	Strongly agree	Strongly agree	Strongly agree	Strongly agree	Strongly agree	Strongly agree	Strongly agree	No, but intend to do now or in the future	No, but intend to do now or in the future	No, but intend to do now or in the future	No, but intend to do now or in the future	No, but intend to do now or in the future	34
456	2024/1/2 18:57:53	376S	wechat	General surgery	No	Yes	Yes	Yes	≤5 cases	Yes	Basic nursing education	Willing	Understand	Partly understand	Partly understand	Partly understand	Partly understand	Partly understand	Partly understand	Partly understand	Partly understand	Strongly agree	Strongly agree	Strongly agree	Strongly agree	Strongly agree	Strongly agree	Strongly agree	Strongly agree	No, but intend to do now or in the future	No, but intend to do now or in the future	Yes	No, but intend to do now or in the future	No, but intend to do now or in the future	19
457	2024/1/2 18:59:08	306S	wechat	General surgery	No	No	No	No	≤5 cases	No	Basic nursing education; Experienced nurses	Willing	Understand	Understand	Understand	Understand	Understand	Understand	Understand	Understand	Understand	Agree	Agree	Agree	Agree	Agree	Agree	Agree	Agree	No, but intend to do now or in the future	No, but intend to do now or in the future	No, but intend to do now or in the future	No, but intend to do now or in the future	No, but intend to do now or in the future	27
458	2024/1/2 18:59:32	669S	wechat	General surgery	No	No	Yes	Yes	≤5 cases	Yes	Basic nursing education	Willing	Understand	Partly understand	Partly understand	Partly understand	Partly understand	Partly understand	Partly understand	Partly understand	Partly understand	Strongly agree	Strongly agree	Strongly agree	Strongly agree	Strongly agree	Strongly agree	Strongly agree	Strongly agree	Yes	Yes	Yes	Yes	Yes	19
459	2024/1/2 19:00:00	104S	wechat	General surgery	No	No	Yes	No	≤5 cases	Yes	Basic nursing education; Experienced nurses; Scientific publications (books, journals, etc.); Media (Internet, TV, etc.)	Willing	Understand	Understand	Understand	Understand	Understand	Understand	Understand	Understand	Understand	Strongly agree	Strongly agree	Strongly agree	Strongly agree	Strongly agree	Strongly agree	Strongly agree	Strongly agree	Yes	Yes	Yes	Yes	Yes	27
460	2024/1/2 19:01:37	114S	wechat	General surgery	No	No	No	Yes	≤5 cases	No	Basic nursing education; Experienced nurses; Doctors; Scientific publications (books, journals, etc.); Media (Internet, TV, etc.)	Willing	Understand	Fully understand	Understand	Fully understand	Understand	Understand	Understand	Understand	Fully understand	Strongly agree	Strongly agree	Strongly agree	Strongly agree	Strongly agree	Strongly agree	Strongly agree	Strongly agree	No, but intend to do now or in the future	No, but intend to do now or in the future	No, and do not intend to do now or in the future	No, and do not intend to do now or in the future	No, but intend to do now or in the future	30
461	2024/1/2 19:01:43	155S	wechat	Gastrointestinal surgery	No	Yes	Yes	Yes	≤5 cases	Yes	Experienced nurses; Doctors	Willing	Partly understand	Partly understand	Partly understand	Partly understand	Partly understand	Partly understand	Partly understand	Partly understand	Partly understand	Agree	Agree	Agree	Agree	Agree	Agree	Agree	Agree	No, but intend to do now or in the future	Yes	No, but intend to do now or in the future	No, but intend to do now or in the future	No, but intend to do now or in the future	18
462	2024/1/2 19:08:10	152S	wechat	Obstetrics	No	No	Yes	Yes	≤5 cases	No	Basic nursing education; Experienced nurses; Doctors; Scientific publications (books, journals, etc.)	Willing	Fully understand	Fully understand	Fully understand	Fully understand	Fully understand	Fully understand	Fully understand	Fully understand	Fully understand	Strongly agree	Strongly agree	Strongly agree	Strongly agree	Strongly agree	Strongly agree	Strongly agree	Strongly agree	No, but intend to do now or in the future	No, but intend to do now or in the future	No, but intend to do now or in the future	No, but intend to do now or in the future	No, but intend to do now or in the future	36
463	2024/1/2 19:08:16	116S	wechat	Hemodialysis center	No	Yes	Yes	No	≤5 cases	Yes	Basic nursing education; Experienced nurses; Doctors; Scientific publications (books, journals, etc.); Media (Internet, TV, etc.)	Willing	Understand	Understand	Understand	Understand	Understand	Understand	Understand	Understand	Understand	Strongly agree	Strongly agree	Strongly agree	Strongly agree	Strongly agree	Strongly agree	Strongly agree	Strongly agree	No, but intend to do now or in the future	No, but intend to do now or in the future	No, but intend to do now or in the future	No, but intend to do now or in the future	No, but intend to do now or in the future	27
464	2024/1/2 19:08:23	206S	wechat	Intensive care unit	Yes	Yes	Yes	Yes	≤5 cases	Yes	Basic nursing education; Experienced nurses; Doctors	Willing	Understand	Understand	Understand	Understand	Understand	Understand	Understand	Understand	Partly understand	Agree	Agree	Agree	Agree	Agree	Agree	Agree	Agree	No, but intend to do now or in the future	No, but intend to do now or in the future	Yes	No, but intend to do now or in the future	No, but intend to do now or in the future	26
465	2024/1/2 19:08:43	251S	wechat	Gastrointestinal surgery	No	No	No	No	≤5 cases	Yes	Basic nursing education; Scientific publications (books, journals, etc.); Media (Internet, TV, etc.)	Willing	Understand	Understand	Understand	Understand	Understand	Understand	Understand	Understand	Understand	Agree	Agree	Agree	Agree	Agree	Agree	Agree	Agree	No, but intend to do now or in the future	No, but intend to do now or in the future	Yes	No, but intend to do now or in the future	No, but intend to do now or in the future	27
466	2024/1/2 19:08:59	143S	wechat	Other departments	Yes	Yes	Yes	Yes	≤5 cases	Yes	Basic nursing education; Experienced nurses; Doctors; Scientific publications (books, journals, etc.)	Willing	Understand	Understand	Partly understand	Understand	Fully understand	Understand	Understand	Understand	Understand	Strongly agree	Strongly agree	Strongly agree	Strongly agree	Strongly agree	Strongly agree	Strongly agree	Strongly agree	No, but intend to do now or in the future	No, but intend to do now or in the future	Yes	Yes	Yes	27
467	2024/1/2 19:09:11	697S	wechat	Obstetrics	Yes	Yes	Yes	Yes	≤5 cases	Yes	Scientific publications (books, journals, etc.); Media (Internet, TV, etc.)	Willing	Fully understand	Fully understand	Fully understand	Fully understand	Fully understand	Fully understand	Fully understand	Fully understand	Fully understand	Strongly agree	Strongly agree	Strongly agree	Strongly agree	Strongly agree	Strongly agree	Strongly agree	Strongly agree	No, but intend to do now or in the future	No, but intend to do now or in the future	Yes	No, but intend to do now or in the future	No, but intend to do now or in the future	36
468	2024/1/2 19:12:08	94S	wechat	General surgery	No	No	No	No	≤5 cases	Yes	Basic nursing education; Experienced nurses; Scientific publications (books, journals, etc.)	Willing	Partly understand	Do not understand at all	Do not understand at all	Do not understand at all	Do not understand at all	Do not understand at all	Do not understand at all	Do not understand at all	Do not understand at all	Strongly agree	Strongly agree	Strongly agree	Strongly agree	Strongly agree	Strongly agree	Strongly agree	Strongly agree	No, but intend to do now or in the future	No, but intend to do now or in the future	No, but intend to do now or in the future	No, but intend to do now or in the future	No, but intend to do now or in the future	10
469	2024/1/2 19:15:08	390S	wechat	Intensive care unit	No	Yes	Yes	No	≤5 cases	Yes	Basic nursing education; Experienced nurses; Doctors; Scientific publications (books, journals, etc.); Media (Internet, TV, etc.)	Willing	Fully understand	Fully understand	Fully understand	Fully understand	Fully understand	Fully understand	Fully understand	Fully understand	Fully understand	Strongly agree	Strongly agree	Strongly agree	Strongly agree	Strongly agree	Strongly agree	Strongly agree	Strongly agree	No, but intend to do now or in the future	No, but intend to do now or in the future	No, but intend to do now or in the future	No, but intend to do now or in the future	No, but intend to do now or in the future	36
470	2024/1/2 19:15:39	117S	wechat	Intensive care unit	No	No	Yes	Yes	≤5 cases	Yes	Basic nursing education; Experienced nurses; Doctors; Scientific publications (books, journals, etc.); Media (Internet, TV, etc.)	Willing	Do not understand at all	Partly understand	Do not understand at all	Do not understand at all	Understand	Do not understand at all	Do not understand at all	Do not understand at all	Do not understand at all	Agree	Agree	Agree	Agree	Agree	Agree	Agree	Agree	No, but intend to do now or in the future	No, but intend to do now or in the future	No, but intend to do now or in the future	No, but intend to do now or in the future	No, but intend to do now or in the future	12
471	2024/1/2 19:15:46	393S	wechat	Intensive care unit	Yes	Yes	Yes	Yes	≤5 cases	Yes	Basic nursing education; Experienced nurses; Doctors	Willing	Do not understand at all	Do not understand at all	Do not understand at all	Do not understand at all	Do not understand at all	Do not understand at all	Do not understand at all	Do not understand at all	Do not understand at all	Agree	Strongly agree	Strongly agree	Strongly agree	Strongly agree	Strongly agree	Strongly agree	Strongly agree	No, but intend to do now or in the future	No, but intend to do now or in the future	No, but intend to do now or in the future	No, but intend to do now or in the future	No, but intend to do now or in the future	9
472	2024/1/2 19:22:18	178S	wechat	Intensive care unit	No	No	Yes	No	≤5 cases	Yes	Basic nursing education; Media (Internet, TV, etc.)	Willing	Partly understand	Partly understand	Understand	Do not understand at all	Do not understand at all	Do not understand at all	Understand	Understand	Understand	Unclear	Strongly agree	Agree	Unclear	Agree	Agree	Unclear	Agree	No, but intend to do now or in the future	No, but intend to do now or in the future	No, but intend to do now or in the future	No, but intend to do now or in the future	No, but intend to do now or in the future	19
473	2024/1/2 19:24:21	228S	wechat	Intensive care unit	No	Yes	Yes	No	≤5 cases	Yes	Basic nursing education; Experienced nurses; Media (Internet, TV, etc.)	Willing	Partly understand	Partly understand	Partly understand	Partly understand	Partly understand	Partly understand	Partly understand	Partly understand	Partly understand	Unclear	Unclear	Unclear	Unclear	Unclear	Unclear	Unclear	Unclear	No, but intend to do now or in the future	No, but intend to do now or in the future	No, but intend to do now or in the future	No, but intend to do now or in the future	No, but intend to do now or in the future	18
474	2024/1/2 19:30:42	118S	wechat	Intensive care unit	No	No	No	No	≤5 cases	Yes	Basic nursing education	Willing	Fully understand	Fully understand	Fully understand	Fully understand	Fully understand	Fully understand	Fully understand	Fully understand	Fully understand	Strongly agree	Strongly agree	Strongly agree	Strongly agree	Strongly agree	Strongly agree	Strongly agree	Strongly agree	Yes	Yes	Yes	Yes	Yes	36
475	2024/1/2 19:30:50	342S	wechat	Intensive care unit	No	Yes	Yes	No	≤5 cases	Yes	Basic nursing education	Willing	Partly understand	Fully understand	Partly understand	Partly understand	Partly understand	Do not understand at all	Do not understand at all	Do not understand at all	Do not understand at all	Strongly agree	Strongly agree	Strongly agree	Strongly agree	Strongly agree	Strongly agree	Strongly agree	Strongly agree	No, and do not intend to do now or in the future	No, but intend to do now or in the future	Yes	No, and do not intend to do now or in the future	No, but intend to do now or in the future	16
476	2024/1/2 19:31:21	252S	wechat	Intensive care unit	No	No	Yes	Yes	≤5 cases	No	Basic nursing education; Experienced nurses; Doctors; Scientific publications (books, journals, etc.)	Willing	Understand	Understand	Understand	Understand	Understand	Understand	Understand	Understand	Understand	Agree	Agree	Agree	Agree	Agree	Agree	Agree	Agree	No, but intend to do now or in the future	No, but intend to do now or in the future	No, but intend to do now or in the future	No, but intend to do now or in the future	No, but intend to do now or in the future	27
477	2024/1/2 19:31:50	112S	browser	Gastroenterology	No	No	Yes	Yes	≤5 cases	No	Basic nursing education; Experienced nurses	Willing	Partly understand	Partly understand	Partly understand	Partly understand	Partly understand	Partly understand	Partly understand	Partly understand	Partly understand	Agree	Agree	Agree	Agree	Agree	Agree	Agree	Agree	No, but intend to do now or in the future	No, but intend to do now or in the future	No, but intend to do now or in the future	No, but intend to do now or in the future	No, but intend to do now or in the future	18
478	2024/1/2 19:39:44	115S	wechat	Gastrointestinal surgery	No	Yes	Yes	No	≤5 cases	Yes	Experienced nurses	Willing	Understand	Understand	Understand	Understand	Understand	Understand	Understand	Partly understand	Partly understand	Agree	Agree	Agree	Agree	Agree	Agree	Agree	Agree	No, but intend to do now or in the future	No, but intend to do now or in the future	No, but intend to do now or in the future	No, but intend to do now or in the future	No, but intend to do now or in the future	25
479	2024/1/2 19:40:07	134S	wechat	Gastrointestinal surgery	Yes	No	Yes	No	≤5 cases	Yes	Scientific publications (books, journals, etc.); Media (Internet, TV, etc.)	Willing	Understand	Fully understand	Partly understand	Understand	Understand	Understand	Understand	Partly understand	Partly understand	Unclear	Agree	Agree	Unclear	Agree	Unclear	Unclear	Agree	No, and do not intend to do now or in the future	No, and do not intend to do now or in the future	No, and do not intend to do now or in the future	No, and do not intend to do now or in the future	No, and do not intend to do now or in the future	25
480	2024/1/2 19:47:16	549S	wechat	Hemodialysis center	No	Yes	Yes	Yes	≤5 cases	Yes	Basic nursing education; Experienced nurses; Media (Internet, TV, etc.)	Willing	Understand	Understand	Understand	Understand	Understand	Fully understand	Understand	Fully understand	Fully understand	Agree	Agree	Agree	Strongly agree	Strongly agree	Strongly agree	Strongly agree	Strongly agree	No, and do not intend to do now or in the future	No, and do not intend to do now or in the future	No, but intend to do now or in the future	No, but intend to do now or in the future	No, and do not intend to do now or in the future	30
481	2024/1/2 19:50:00	154S	wechat	Other departments	No	Yes	Yes	No	≤5 cases	Yes	Basic nursing education; Experienced nurses; Doctors; Scientific publications (books, journals, etc.); Media (Internet, TV, etc.)	Willing	Understand	Fully understand	Fully understand	Fully understand	Fully understand	Fully understand	Fully understand	Fully understand	Fully understand	Strongly agree	Strongly agree	Strongly agree	Strongly agree	Strongly agree	Strongly agree	Strongly agree	Strongly agree	No, but intend to do now or in the future	No, but intend to do now or in the future	No, but intend to do now or in the future	No, but intend to do now or in the future	No, but intend to do now or in the future	35
482	2024/1/2 19:52:36	326S	wechat	Other departments	Yes	Yes	Yes	Yes	≤5 cases	No	Basic nursing education; Media (Internet, TV, etc.)	Willing	Understand	Understand	Partly understand	Understand	Partly understand	Partly understand	Partly understand	Partly understand	Partly understand	Strongly agree	Strongly agree	Strongly agree	Strongly agree	Strongly agree	Strongly agree	Strongly agree	Strongly agree	No, but intend to do now or in the future	No, but intend to do now or in the future	No, but intend to do now or in the future	No, but intend to do now or in the future	No, but intend to do now or in the future	21
483	2024/1/2 19:52:43	757S	wechat	Other departments	No	No	Yes	Yes	≤5 cases	No	Basic nursing education; Experienced nurses; Doctors; Scientific publications (books, journals, etc.); Media (Internet, TV, etc.)	Willing	Partly understand	Partly understand	Understand	Fully understand	Understand	Understand	Understand	Partly understand	Understand	Strongly agree	Strongly agree	Strongly agree	Strongly agree	Strongly agree	Strongly agree	Strongly agree	Strongly agree	No, but intend to do now or in the future	No, but intend to do now or in the future	Yes	Yes	No, but intend to do now or in the future	25
484	2024/1/2 19:53:11	145S	wechat	Other departments	Yes	Yes	Yes	No	≤5 cases	Yes	Basic nursing education	Willing	Understand	Understand	Understand	Understand	Understand	Understand	Understand	Understand	Understand	Strongly agree	Strongly agree	Strongly agree	Strongly agree	Strongly agree	Strongly agree	Strongly agree	Strongly agree	No, but intend to do now or in the future	No, but intend to do now or in the future	No, but intend to do now or in the future	No, but intend to do now or in the future	No, but intend to do now or in the future	27
485	2024/1/2 19:54:45	113S	wechat	Intensive care unit	No	No	Yes	No	≤5 cases	Yes	Basic nursing education; Experienced nurses	Willing	Do not understand at all	Do not understand at all	Do not understand at all	Do not understand at all	Do not understand at all	Do not understand at all	Do not understand at all	Partly understand	Fully understand	Unclear	Unclear	Unclear	Unclear	Unclear	Unclear	Unclear	Unclear	No, and do not intend to do now or in the future	No, and do not intend to do now or in the future	No, and do not intend to do now or in the future	No, and do not intend to do now or in the future	No, and do not intend to do now or in the future	13
486	2024/1/2 19:55:46	261S	wechat	Other departments	No	No	Yes	Yes	≤5 cases	Yes	Basic nursing education; Experienced nurses; Doctors	Willing	Understand	Understand	Understand	Understand	Fully understand	Understand	Fully understand	Understand	Fully understand	Agree	Agree	Agree	Agree	Agree	Agree	Agree	Agree	Yes	Yes	Yes	Yes	No, but intend to do now or in the future	30
487	2024/1/2 19:59:51	117S	wechat	Stomatology / Dentistry	Yes	Yes	Yes	No	≤5 cases	Yes	Experienced nurses	Willing	Do not understand at all	Do not understand at all	Partly understand	Partly understand	Partly understand	Partly understand	Partly understand	Partly understand	Partly understand	Strongly agree	Strongly agree	Strongly agree	Strongly agree	Strongly agree	Strongly agree	Strongly agree	Strongly agree	No, but intend to do now or in the future	No, but intend to do now or in the future	No, but intend to do now or in the future	No, but intend to do now or in the future	Yes	16
488	2024/1/2 20:07:45	253S	wechat	Gastrointestinal surgery	No	Yes	Yes	Yes	≤5 cases	Yes	Basic nursing education; Experienced nurses; Doctors; Scientific publications (books, journals, etc.); Media (Internet, TV, etc.)	Willing	Partly understand	Partly understand	Partly understand	Partly understand	Partly understand	Partly understand	Understand	Understand	Understand	Strongly agree	Strongly agree	Strongly agree	Strongly agree	Strongly agree	Strongly agree	Strongly agree	Strongly agree	No, but intend to do now or in the future	No, but intend to do now or in the future	No, but intend to do now or in the future	Yes	No, but intend to do now or in the future	21
489	2024/1/2 20:14:37	198S	wechat	General surgery	No	Yes	Yes	Yes	≤5 cases	Yes	Basic nursing education; Experienced nurses; Doctors; Scientific publications (books, journals, etc.)	Willing	Understand	Understand	Understand	Understand	Understand	Understand	Understand	Understand	Understand	Strongly agree	Strongly agree	Strongly agree	Strongly agree	Strongly agree	Strongly agree	Strongly agree	Strongly agree	No, but intend to do now or in the future	No, but intend to do now or in the future	No, but intend to do now or in the future	No, but intend to do now or in the future	No, but intend to do now or in the future	27
490	2024/1/2 20:15:58	200S	wechat	Gastrointestinal surgery	No	No	Yes	No	≤5 cases	Yes	Basic nursing education; Experienced nurses	Willing	Fully understand	Fully understand	Fully understand	Fully understand	Fully understand	Fully understand	Fully understand	Fully understand	Fully understand	Agree	Agree	Agree	Agree	Agree	Agree	Agree	Agree	Yes	Yes	Yes	Yes	Yes	36
491	2024/1/2 20:18:24	169S	wechat	Stomatology / Dentistry	No	No	No	No	≤5 cases	No	Experienced nurses	Willing	Do not understand at all	Do not understand at all	Do not understand at all	Partly understand	Partly understand	Partly understand	Partly understand	Partly understand	Partly understand	Agree	Agree	Agree	Agree	Agree	Agree	Agree	Unclear	No, but intend to do now or in the future	No, but intend to do now or in the future	No, but intend to do now or in the future	No, but intend to do now or in the future	No, but intend to do now or in the future	15
492	2024/1/2 20:18:25	195S	wechat	Hemodialysis center	No	Yes	Yes	Yes	≤5 cases	Yes	Scientific publications (books, journals, etc.); Media (Internet, TV, etc.)	Willing	Do not understand at all	Do not understand at all	Partly understand	Do not understand at all	Understand	Partly understand	Partly understand	Partly understand	Partly understand	Unclear	Agree	Strongly agree	Unclear	Unclear	Unclear	Unclear	Agree	Yes	No, but intend to do now or in the future	Yes	No, but intend to do now or in the future	No, but intend to do now or in the future	16
493	2024/1/2 20:19:34	229S	wechat	Gastrointestinal surgery	No	Yes	Yes	No	≤5 cases	Yes	Basic nursing education; Experienced nurses; Doctors; Scientific publications (books, journals, etc.); Media (Internet, TV, etc.)	Willing	Fully understand	Fully understand	Fully understand	Fully understand	Fully understand	Fully understand	Fully understand	Fully understand	Fully understand	Strongly agree	Agree	Strongly agree	Strongly agree	Strongly agree	Strongly agree	Strongly agree	Strongly agree	Yes	Yes	Yes	Yes	Yes	36
494	2024/1/2 20:25:23	68S	wechat	General surgery	No	No	Yes	No	≤5 cases	No	Basic nursing education; Experienced nurses	Willing	Partly understand	Partly understand	Partly understand	Partly understand	Understand	Partly understand	Understand	Partly understand	Partly understand	Strongly agree	Strongly agree	Strongly agree	Strongly agree	Strongly agree	Strongly agree	Strongly agree	Strongly agree	No, but intend to do now or in the future	No, but intend to do now or in the future	Yes	No, but intend to do now or in the future	No, but intend to do now or in the future	20
495	2024/1/2 20:27:06	191S	wechat	Intensive care unit	No	No	Yes	No	≤5 cases	Yes	Basic nursing education; Experienced nurses; Doctors; Media (Internet, TV, etc.)	Willing	Do not understand at all	Do not understand at all	Partly understand	Partly understand	Partly understand	Partly understand	Partly understand	Partly understand	Partly understand	Unclear	Unclear	Unclear	Unclear	Agree	Agree	Agree	Unclear	No, and do not intend to do now or in the future	No, and do not intend to do now or in the future	No, and do not intend to do now or in the future	No, and do not intend to do now or in the future	No, and do not intend to do now or in the future	16
496	2024/1/2 20:28:31	129S	wechat	Oncology	No	No	Yes	No	6–10 cases	No	Basic nursing education; Experienced nurses; Scientific publications (books, journals, etc.)	Willing	Partly understand	Understand	Understand	Understand	Understand	Understand	Understand	Understand	Understand	Agree	Agree	Agree	Agree	Agree	Agree	Agree	Agree	No, but intend to do now or in the future	No, but intend to do now or in the future	No, but intend to do now or in the future	No, but intend to do now or in the future	No, but intend to do now or in the future	26
497	2024/1/2 20:29:52	156S	wechat	Pediatrics	No	No	Yes	No	≤5 cases	No	Basic nursing education; Experienced nurses	Willing	Fully understand	Fully understand	Fully understand	Fully understand	Fully understand	Fully understand	Fully understand	Fully understand	Fully understand	Strongly agree	Strongly agree	Strongly agree	Strongly agree	Strongly agree	Strongly agree	Strongly agree	Strongly agree	No, but intend to do now or in the future	No, but intend to do now or in the future	No, but intend to do now or in the future	No, but intend to do now or in the future	No, but intend to do now or in the future	36
498	2024/1/2 20:31:16	285S	wechat	Other departments	No	No	No	No	≤5 cases	No	Basic nursing education; Experienced nurses	Willing	Partly understand	Partly understand	Understand	Understand	Fully understand	Fully understand	Understand	Understand	Fully understand	Agree	Agree	Agree	Agree	Agree	Agree	Agree	Agree	No, but intend to do now or in the future	No, but intend to do now or in the future	No, and do not intend to do now or in the future	No, and do not intend to do now or in the future	No, and do not intend to do now or in the future	28
499	2024/1/2 20:36:02	187S	wechat	Intensive care unit	No	Yes	No	No	≤5 cases	Yes	Basic nursing education; Doctors	Willing	Do not understand at all	Do not understand at all	Do not understand at all	Do not understand at all	Do not understand at all	Do not understand at all	Do not understand at all	Do not understand at all	Do not understand at all	Agree	Agree	Agree	Agree	Agree	Agree	Agree	Agree	No, but intend to do now or in the future	No, but intend to do now or in the future	No, and do not intend to do now or in the future	No, and do not intend to do now or in the future	No, and do not intend to do now or in the future	9
500	2024/1/2 20:37:54	202S	wechat	General internal medicine	No	No	No	No	≤5 cases	No	Basic nursing education; Experienced nurses	Willing	Do not understand at all	Do not understand at all	Do not understand at all	Do not understand at all	Do not understand at all	Do not understand at all	Do not understand at all	Do not understand at all	Do not understand at all	Unclear	Unclear	Unclear	Unclear	Unclear	Unclear	Unclear	Unclear	No, and do not intend to do now or in the future	No, and do not intend to do now or in the future	No, and do not intend to do now or in the future	No, and do not intend to do now or in the future	No, and do not intend to do now or in the future	9
501	2024/1/2 20:45:45	222S	wechat	Hemodialysis center	No	Yes	Yes	No	≤5 cases	Yes	Basic nursing education; Experienced nurses; Doctors	Willing	Understand	Understand	Understand	Understand	Understand	Understand	Understand	Understand	Understand	Strongly agree	Strongly agree	Strongly agree	Strongly agree	Strongly agree	Strongly agree	Strongly agree	Strongly agree	No, but intend to do now or in the future	No, but intend to do now or in the future	Yes	Yes	No, but intend to do now or in the future	27
502	2024/1/2 20:45:57	181S	wechat	Oncology	No	No	Yes	Yes	6–10 cases	No	Basic nursing education; Experienced nurses; Scientific publications (books, journals, etc.); Media (Internet, TV, etc.)	Willing	Understand	Understand	Partly understand	Understand	Understand	Understand	Understand	Understand	Understand	Agree	Agree	Agree	Agree	Agree	Agree	Agree	Agree	No, but intend to do now or in the future	No, but intend to do now or in the future	No, but intend to do now or in the future	Yes	No, but intend to do now or in the future	26
503	2024/1/2 20:48:01	193S	wechat	Other departments	No	Yes	Yes	Yes	≤5 cases	Yes	Basic nursing education	Willing	Understand	Understand	Understand	Understand	Fully understand	Understand	Understand	Understand	Understand	Agree	Agree	Agree	Agree	Agree	Agree	Agree	Agree	No, but intend to do now or in the future	No, but intend to do now or in the future	Yes	No, but intend to do now or in the future	No, but intend to do now or in the future	28
504	2024/1/2 20:48:54	178S	wechat	Intensive care unit	No	No	No	No	≤5 cases	Yes	Basic nursing education; Experienced nurses; Doctors; Scientific publications (books, journals, etc.)	Willing	Fully understand	Fully understand	Fully understand	Fully understand	Fully understand	Fully understand	Fully understand	Fully understand	Fully understand	Strongly agree	Strongly agree	Strongly agree	Strongly agree	Strongly agree	Strongly agree	Strongly agree	Strongly agree	Yes	Yes	Yes	Yes	Yes	36
505	2024/1/2 20:52:04	344S	wechat	Intensive care unit	No	Yes	Yes	No	≥16 cases	Yes	Basic nursing education; Experienced nurses; Doctors; Scientific publications (books, journals, etc.); Media (Internet, TV, etc.)	Willing	Partly understand	Partly understand	Partly understand	Partly understand	Partly understand	Partly understand	Partly understand	Partly understand	Partly understand	Agree	Agree	Agree	Agree	Agree	Agree	Agree	Agree	No, but intend to do now or in the future	No, but intend to do now or in the future	No, but intend to do now or in the future	No, but intend to do now or in the future	No, but intend to do now or in the future	18
506	2024/1/2 20:52:37	98S	wechat	Intensive care unit	No	Yes	Yes	Yes	≥16 cases	Yes	Basic nursing education; Experienced nurses; Doctors; Scientific publications (books, journals, etc.); Media (Internet, TV, etc.)	Willing	Partly understand	Partly understand	Partly understand	Partly understand	Partly understand	Partly understand	Partly understand	Partly understand	Partly understand	Agree	Agree	Agree	Agree	Agree	Agree	Agree	Agree	No, but intend to do now or in the future	No, but intend to do now or in the future	No, but intend to do now or in the future	No, but intend to do now or in the future	No, but intend to do now or in the future	18
507	2024/1/2 21:06:16	756S	wechat	Neurosurgery	No	No	Yes	Yes	≤5 cases	Yes	Basic nursing education; Experienced nurses	Willing	Fully understand	Understand	Understand	Understand	Understand	Understand	Understand	Understand	Understand	Strongly agree	Strongly agree	Strongly agree	Strongly agree	Strongly agree	Strongly agree	Agree	Strongly agree	No, but intend to do now or in the future	Yes	Yes	No, but intend to do now or in the future	Yes	28
508	2024/1/2 21:06:18	322S	wechat	Pediatrics	No	No	Yes	No	≤5 cases	Yes	Basic nursing education; Experienced nurses	Willing	Fully understand	Understand	Understand	Understand	Understand	Understand	Understand	Understand	Understand	Strongly agree	Strongly agree	Agree	Agree	Agree	Agree	Agree	Agree	Yes	Yes	No, but intend to do now or in the future	No, but intend to do now or in the future	No, but intend to do now or in the future	28
509	2024/1/2 21:07:57	129S	wechat	Intensive care unit	No	No	No	No	≤5 cases	No	Basic nursing education; Experienced nurses; Doctors; Scientific publications (books, journals, etc.); Media (Internet, TV, etc.)	Willing	Partly understand	Partly understand	Partly understand	Partly understand	Understand	Understand	Understand	Understand	Understand	Strongly agree	Strongly agree	Strongly agree	Strongly agree	Strongly agree	Strongly agree	Strongly agree	Strongly agree	Yes	Yes	Yes	Yes	Yes	23
510	2024/1/2 21:08:48	141S	wechat	Intensive care unit	No	No	Yes	No	≤5 cases	Yes	Basic nursing education; Experienced nurses	Willing	Fully understand	Fully understand	Fully understand	Fully understand	Fully understand	Fully understand	Fully understand	Fully understand	Fully understand	Strongly agree	Strongly agree	Strongly agree	Strongly agree	Strongly agree	Strongly agree	Strongly agree	Agree	Yes	Yes	Yes	Yes	Yes	36
511	2024/1/2 21:10:01	106S	wechat	Intensive care unit	No	No	Yes	No	≥16 cases	Yes	Basic nursing education; Experienced nurses; Doctors	Willing	Understand	Understand	Understand	Understand	Fully understand	Understand	Understand	Understand	Fully understand	Agree	Strongly agree	Agree	Unclear	Agree	Strongly agree	Unclear	Agree	No, but intend to do now or in the future	No, but intend to do now or in the future	No, and do not intend to do now or in the future	No, and do not intend to do now or in the future	No, but intend to do now or in the future	29
512	2024/1/2 21:10:55	110S	wechat	Intensive care unit	Yes	No	No	No	≤5 cases	Yes	Basic nursing education; Experienced nurses	Willing	Understand	Understand	Understand	Fully understand	Fully understand	Fully understand	Understand	Fully understand	Fully understand	Strongly agree	Strongly agree	Strongly agree	Strongly agree	Strongly agree	Strongly agree	Strongly agree	Strongly agree	Yes	No, but intend to do now or in the future	No, but intend to do now or in the future	No, but intend to do now or in the future	No, but intend to do now or in the future	32
513	2024/1/2 21:14:52	627S	wechat	Intensive care unit	No	Yes	Yes	No	6–10 cases	No	Scientific publications (books, journals, etc.); Media (Internet, TV, etc.)	Willing	Understand	Understand	Understand	Understand	Understand	Understand	Understand	Understand	Understand	Strongly agree	Strongly agree	Strongly agree	Strongly agree	Strongly agree	Strongly agree	Strongly agree	Strongly agree	No, but intend to do now or in the future	No, but intend to do now or in the future	Yes	No, but intend to do now or in the future	No, but intend to do now or in the future	27
514	2024/1/2 21:20:35	135S	wechat	Intensive care unit	No	No	No	Yes	≤5 cases	Yes	Experienced nurses; Scientific publications (books, journals, etc.); Media (Internet, TV, etc.)	Willing	Understand	Understand	Understand	Understand	Understand	Understand	Understand	Understand	Understand	Agree	Agree	Agree	Agree	Agree	Agree	Agree	Agree	Yes	Yes	Yes	Yes	Yes	27
515	2024/1/2 21:28:26	186S	wechat	Intensive care unit	No	No	Yes	No	≤5 cases	No	Experienced nurses	Willing	Partly understand	Understand	Understand	Understand	Understand	Understand	Understand	Partly understand	Partly understand	Strongly agree	Strongly agree	Strongly agree	Agree	Agree	Strongly agree	Strongly agree	Strongly agree	No, but intend to do now or in the future	Yes	Yes	No, but intend to do now or in the future	Yes	24
516	2024/1/2 21:28:33	90S	wechat	Intensive care unit	No	No	Yes	Yes	≤5 cases	Yes	Media (Internet, TV, etc.)	Willing	Understand	Partly understand	Understand	Partly understand	Partly understand	Partly understand	Partly understand	Partly understand	Partly understand	Agree	Agree	Agree	Agree	Agree	Agree	Agree	Agree	No, but intend to do now or in the future	No, but intend to do now or in the future	Yes	Yes	Yes	20
517	2024/1/2 21:28:44	210S	wechat	Intensive care unit	No	No	No	No	≤5 cases	Yes	Basic nursing education; Experienced nurses; Doctors	Willing	Partly understand	Partly understand	Partly understand	Partly understand	Partly understand	Partly understand	Understand	Partly understand	Understand	Agree	Agree	Agree	Agree	Agree	Agree	Agree	Agree	No, but intend to do now or in the future	No, and do not intend to do now or in the future	No, and do not intend to do now or in the future	No, and do not intend to do now or in the future	No, but intend to do now or in the future	20
518	2024/1/2 21:33:26	147S	wechat	Neurosurgery	No	No	No	No	≤5 cases	No	Basic nursing education; Experienced nurses	Willing	Partly understand	Partly understand	Partly understand	Partly understand	Partly understand	Partly understand	Partly understand	Partly understand	Partly understand	Agree	Agree	Agree	Agree	Agree	Agree	Agree	Agree	No, but intend to do now or in the future	No, but intend to do now or in the future	No, but intend to do now or in the future	No, but intend to do now or in the future	No, but intend to do now or in the future	18
519	2024/1/2 21:35:46	116S	wechat	Cardiothoracic surgery	No	No	Yes	No	≤5 cases	Yes	Scientific publications (books, journals, etc.)	Willing	Partly understand	Fully understand	Fully understand	Do not understand at all	Fully understand	Fully understand	Fully understand	Understand	Understand	Unclear	Agree	Unclear	Agree	Agree	Agree	Agree	Agree	No, but intend to do now or in the future	No, but intend to do now or in the future	Yes	No, and do not intend to do now or in the future	No, and do not intend to do now or in the future	29
520	2024/1/2 21:36:40	153S	wechat	Intensive care unit	No	Yes	No	No	≤5 cases	Yes	Scientific publications (books, journals, etc.); Media (Internet, TV, etc.)	Unwilling	Partly understand	Understand	Fully understand	Understand	Fully understand	Fully understand	Fully understand	Understand	Understand	Agree	Agree	Unclear	Unclear	Agree	Unclear	Agree	Unclear	No, and do not intend to do now or in the future	No, and do not intend to do now or in the future	No, and do not intend to do now or in the future	No, and do not intend to do now or in the future	No, and do not intend to do now or in the future	30
521	2024/1/2 21:44:06	155S	wechat	Other departments	No	No	No	Yes	≤5 cases	No	Basic nursing education	Willing	Fully understand	Fully understand	Fully understand	Fully understand	Fully understand	Fully understand	Fully understand	Fully understand	Fully understand	Strongly agree	Strongly agree	Strongly agree	Strongly agree	Strongly agree	Strongly agree	Strongly agree	Strongly agree	Yes	Yes	Yes	Yes	Yes	36
522	2024/1/2 21:46:56	285S	wechat	Intensive care unit	No	No	Yes	No	≤5 cases	Yes	Basic nursing education; Experienced nurses; Doctors; Scientific publications (books, journals, etc.); Media (Internet, TV, etc.)	Willing	Understand	Understand	Understand	Understand	Understand	Understand	Understand	Understand	Understand	Strongly agree	Strongly agree	Strongly agree	Strongly agree	Strongly agree	Strongly agree	Strongly agree	Strongly agree	No, and do not intend to do now or in the future	No, and do not intend to do now or in the future	No, and do not intend to do now or in the future	No, and do not intend to do now or in the future	No, and do not intend to do now or in the future	27
523	2024/1/2 21:47:39	136S	wechat	Intensive care unit	No	No	Yes	No	≤5 cases	Yes	Basic nursing education; Experienced nurses	Willing	Fully understand	Fully understand	Fully understand	Fully understand	Fully understand	Fully understand	Fully understand	Fully understand	Fully understand	Strongly agree	Strongly agree	Strongly agree	Strongly agree	Strongly agree	Strongly agree	Strongly agree	Strongly agree	Yes	Yes	Yes	Yes	Yes	36
524	2024/1/2 21:49:12	130S	wechat	Oncology	Yes	Yes	Yes	Yes	≥16 cases	Yes	Basic nursing education; Experienced nurses; Doctors; Scientific publications (books, journals, etc.); Media (Internet, TV, etc.)	Willing	Fully understand	Fully understand	Fully understand	Fully understand	Fully understand	Fully understand	Fully understand	Fully understand	Fully understand	Strongly agree	Strongly agree	Strongly agree	Strongly agree	Strongly agree	Strongly agree	Strongly agree	Strongly agree	Yes	Yes	Yes	Yes	Yes	36
525	2024/1/2 21:50:09	127S	wechat	Oncology	Yes	Yes	Yes	Yes	≤5 cases	Yes	Basic nursing education; Experienced nurses	Willing	Do not understand at all	Partly understand	Partly understand	Partly understand	Partly understand	Partly understand	Partly understand	Partly understand	Partly understand	Strongly agree	Agree	Agree	Agree	Agree	Strongly agree	Strongly agree	Agree	No, but intend to do now or in the future	No, but intend to do now or in the future	Yes	No, but intend to do now or in the future	No, but intend to do now or in the future	17
526	2024/1/2 22:02:44	106S	wechat	General surgery	No	No	No	No	≤5 cases	No	Basic nursing education	Willing	Fully understand	Partly understand	Partly understand	Partly understand	Partly understand	Partly understand	Partly understand	Partly understand	Partly understand	Strongly agree	Agree	Strongly agree	Unclear	Strongly agree	Agree	Strongly agree	Agree	No, but intend to do now or in the future	No, and do not intend to do now or in the future	No, but intend to do now or in the future	No, and do not intend to do now or in the future	No, and do not intend to do now or in the future	20
527	2024/1/2 22:06:48	158S	wechat	Urology	No	Yes	Yes	Yes	≤5 cases	Yes	Basic nursing education	Willing	Understand	Understand	Understand	Understand	Understand	Fully understand	Understand	Fully understand	Fully understand	Strongly agree	Strongly agree	Strongly agree	Strongly agree	Strongly agree	Strongly agree	Strongly agree	Strongly agree	No, but intend to do now or in the future	No, but intend to do now or in the future	No, but intend to do now or in the future	No, but intend to do now or in the future	No, but intend to do now or in the future	30
528	2024/1/2 22:08:13	101S	wechat	Other departments	No	No	Yes	Yes	6–10 cases	Yes	Basic nursing education; Experienced nurses	Willing	Fully understand	Understand	Understand	Fully understand	Fully understand	Fully understand	Fully understand	Partly understand	Fully understand	Strongly agree	Strongly agree	Strongly agree	Strongly agree	Strongly agree	Strongly agree	Strongly agree	Strongly agree	No, but intend to do now or in the future	No, but intend to do now or in the future	Yes	Yes	Yes	32
529	2024/1/2 22:08:54	102S	wechat	Respiratory medicine	No	No	Yes	Yes	6–10 cases	Yes	Basic nursing education; Experienced nurses	Willing	Fully understand	Fully understand	Fully understand	Understand	Understand	Understand	Understand	Understand	Understand	Strongly agree	Strongly agree	Strongly agree	Strongly agree	Strongly agree	Strongly agree	Strongly agree	Strongly agree	No, but intend to do now or in the future	No, but intend to do now or in the future	No, but intend to do now or in the future	No, but intend to do now or in the future	No, but intend to do now or in the future	30
530	2024/1/2 22:10:23	352S	wechat	肛肠外科	No	Yes	Yes	No	≤5 cases	Yes	Basic nursing education; Experienced nurses; Doctors; Scientific publications (books, journals, etc.); Media (Internet, TV, etc.)	Willing	Partly understand	Partly understand	Partly understand	Partly understand	Partly understand	Partly understand	Partly understand	Partly understand	Partly understand	Strongly agree	Strongly agree	Strongly agree	Strongly agree	Strongly agree	Strongly agree	Strongly agree	Strongly agree	No, but intend to do now or in the future	No, but intend to do now or in the future	No, but intend to do now or in the future	No, but intend to do now or in the future	No, but intend to do now or in the future	18
531	2024/1/2 22:11:39	123S	wechat	Other departments	No	Yes	Yes	No	11–15 cases	Yes	Scientific publications (books, journals, etc.); 其他〖同事〗	Willing	Fully understand	Fully understand	Partly understand	Fully understand	Fully understand	Fully understand	Fully understand	Fully understand	Fully understand	Strongly agree	Strongly agree	Strongly agree	Strongly agree	Strongly agree	Strongly agree	Strongly agree	Strongly agree	No, but intend to do now or in the future	No, but intend to do now or in the future	Yes	No, and do not intend to do now or in the future	No, but intend to do now or in the future	34
532	2024/1/2 22:17:06	143S	wechat	Other departments	No	No	Yes	Yes	≥16 cases	Yes	Basic nursing education; Experienced nurses; Scientific publications (books, journals, etc.); Media (Internet, TV, etc.)	Unwilling	Partly understand	Partly understand	Partly understand	Partly understand	Partly understand	Partly understand	Partly understand	Partly understand	Partly understand	Agree	Agree	Agree	Agree	Agree	Agree	Agree	Agree	No, but intend to do now or in the future	No, but intend to do now or in the future	No, but intend to do now or in the future	No, but intend to do now or in the future	No, but intend to do now or in the future	18
533	2024/1/2 22:22:10	221S	wechat	Oncology	No	No	Yes	No	≥16 cases	No	Basic nursing education; Experienced nurses; Doctors; Scientific publications (books, journals, etc.); Media (Internet, TV, etc.)	Willing	Understand	Understand	Understand	Understand	Understand	Understand	Understand	Understand	Understand	Strongly agree	Strongly agree	Strongly agree	Strongly agree	Strongly agree	Strongly agree	Strongly agree	Strongly agree	No, but intend to do now or in the future	No, but intend to do now or in the future	No, but intend to do now or in the future	No, but intend to do now or in the future	No, but intend to do now or in the future	27
534	2024/1/2 22:24:05	142S	browser	Oncology	No	No	Yes	No	≤5 cases	Yes	Basic nursing education; Experienced nurses	Willing	Do not understand at all	Do not understand at all	Do not understand at all	Do not understand at all	Do not understand at all	Do not understand at all	Do not understand at all	Do not understand at all	Do not understand at all	Agree	Agree	Agree	Agree	Agree	Agree	Agree	Agree	No, but intend to do now or in the future	No, but intend to do now or in the future	No, but intend to do now or in the future	No, but intend to do now or in the future	No, and do not intend to do now or in the future	9
535	2024/1/2 22:24:20	192S	wechat	Other departments	No	No	Yes	No	≤5 cases	Yes	Basic nursing education; Experienced nurses; Doctors; Scientific publications (books, journals, etc.); Media (Internet, TV, etc.)	Willing	Understand	Fully understand	Fully understand	Fully understand	Fully understand	Fully understand	Fully understand	Fully understand	Fully understand	Strongly agree	Strongly agree	Strongly agree	Strongly agree	Strongly agree	Strongly agree	Strongly agree	Strongly agree	No, but intend to do now or in the future	No, but intend to do now or in the future	No, but intend to do now or in the future	No, but intend to do now or in the future	No, but intend to do now or in the future	35
536	2024/1/2 22:25:41	138S	wechat	Hemodialysis center	No	No	Yes	Yes	≤5 cases	Yes	Basic nursing education	Willing	Partly understand	Partly understand	Partly understand	Partly understand	Partly understand	Partly understand	Partly understand	Partly understand	Partly understand	Unclear	Agree	Agree	Agree	Agree	Agree	Agree	Agree	No, but intend to do now or in the future	No, but intend to do now or in the future	Yes	Yes	Yes	18
537	2024/1/2 22:26:08	204S	wechat	Intensive care unit	No	No	Yes	Yes	≥16 cases	No	Basic nursing education; Experienced nurses; Doctors	Willing	Understand	Understand	Understand	Understand	Understand	Understand	Understand	Understand	Understand	Agree	Agree	Agree	Agree	Agree	Agree	Agree	Agree	No, but intend to do now or in the future	No, but intend to do now or in the future	Yes	Yes	No, but intend to do now or in the future	27
538	2024/1/2 22:26:56	172S	wechat	Oncology	Yes	Yes	Yes	Yes	6–10 cases	Yes	Doctors	Willing	Fully understand	Fully understand	Fully understand	Fully understand	Fully understand	Fully understand	Fully understand	Fully understand	Fully understand	Strongly agree	Strongly agree	Strongly agree	Strongly agree	Strongly agree	Strongly agree	Strongly agree	Strongly agree	Yes	No, but intend to do now or in the future	No, but intend to do now or in the future	Yes	No, but intend to do now or in the future	36
539	2024/1/2 22:28:49	192S	wechat	Obstetrics	No	Yes	Yes	Yes	≤5 cases	No	Basic nursing education	Willing	Do not understand at all	Understand	Partly understand	Partly understand	Fully understand	Understand	Understand	Partly understand	Understand	Strongly agree	Strongly agree	Strongly agree	Strongly agree	Strongly agree	Strongly agree	Strongly agree	Strongly agree	No, but intend to do now or in the future	No, but intend to do now or in the future	No, but intend to do now or in the future	No, but intend to do now or in the future	No, but intend to do now or in the future	23
540	2024/1/2 22:30:09	120S	wechat	Oncology	No	Yes	Yes	No	6–10 cases	Yes	Experienced nurses; Media (Internet, TV, etc.)	Willing	Understand	Understand	Understand	Fully understand	Fully understand	Understand	Understand	Understand	Understand	Strongly agree	Agree	Agree	Agree	Strongly agree	Agree	Strongly agree	Strongly agree	No, but intend to do now or in the future	No, but intend to do now or in the future	Yes	Yes	No, but intend to do now or in the future	29
541	2024/1/2 22:32:15	304S	wechat	Other departments	No	No	Yes	Yes	≤5 cases	No	Experienced nurses	Unwilling	Understand	Fully understand	Fully understand	Fully understand	Fully understand	Fully understand	Fully understand	Understand	Fully understand	Unclear	Agree	Agree	Agree	Strongly agree	Strongly agree	Strongly agree	Strongly agree	No, and do not intend to do now or in the future	No, but intend to do now or in the future	No, but intend to do now or in the future	No, and do not intend to do now or in the future	No, and do not intend to do now or in the future	34
542	2024/1/2 22:34:15	284S	wechat	Other departments	Yes	Yes	Yes	Yes	6–10 cases	Yes	Scientific publications (books, journals, etc.); Media (Internet, TV, etc.)	Willing	Understand	Understand	Partly understand	Understand	Understand	Understand	Understand	Understand	Understand	Strongly agree	Strongly agree	Unclear	Unclear	Agree	Agree	Agree	Strongly agree	No, but intend to do now or in the future	No, but intend to do now or in the future	No, but intend to do now or in the future	No, but intend to do now or in the future	No, but intend to do now or in the future	26
543	2024/1/2 22:35:47	284S	wechat	Oncology	No	No	Yes	Yes	≤5 cases	Yes	Basic nursing education; Experienced nurses; Scientific publications (books, journals, etc.)	Willing	Fully understand	Fully understand	Fully understand	Fully understand	Fully understand	Fully understand	Fully understand	Understand	Understand	Strongly agree	Strongly agree	Strongly agree	Strongly agree	Strongly agree	Strongly agree	Strongly agree	Strongly agree	No, but intend to do now or in the future	No, but intend to do now or in the future	Yes	Yes	Yes	34
544	2024/1/2 22:37:16	413S	wechat	Oncology	Yes	No	Yes	No	≤5 cases	Yes	Basic nursing education; Experienced nurses; Media (Internet, TV, etc.)	Willing	Fully understand	Fully understand	Fully understand	Fully understand	Fully understand	Fully understand	Fully understand	Fully understand	Fully understand	Strongly agree	Strongly agree	Strongly agree	Strongly agree	Strongly agree	Strongly agree	Strongly agree	Strongly agree	No, but intend to do now or in the future	No, but intend to do now or in the future	Yes	Yes	Yes	36
545	2024/1/2 22:39:08	121S	wechat	Oncology	No	Yes	Yes	Yes	≤5 cases	Yes	Experienced nurses	Willing	Partly understand	Partly understand	Understand	Understand	Understand	Understand	Understand	Partly understand	Understand	Agree	Agree	Agree	Agree	Agree	Agree	Agree	Agree	No, but intend to do now or in the future	No, but intend to do now or in the future	Yes	No, but intend to do now or in the future	No, but intend to do now or in the future	24
546	2024/1/2 22:43:01	98S	wechat	Oncology	No	Yes	Yes	No	6–10 cases	Yes	Experienced nurses; Scientific publications (books, journals, etc.)	Willing	Understand	Fully understand	Understand	Understand	Understand	Understand	Understand	Understand	Understand	Strongly agree	Agree	Strongly agree	Strongly agree	Strongly agree	Strongly agree	Agree	Strongly agree	Yes	No, but intend to do now or in the future	Yes	No, but intend to do now or in the future	No, but intend to do now or in the future	28
547	2024/1/2 22:51:46	231S	wechat	Other departments	Yes	Yes	Yes	Yes	≤5 cases	No	Basic nursing education; Scientific publications (books, journals, etc.)	Willing	Fully understand	Fully understand	Fully understand	Fully understand	Fully understand	Fully understand	Fully understand	Fully understand	Fully understand	Strongly agree	Strongly agree	Strongly agree	Strongly agree	Strongly agree	Strongly agree	Strongly agree	Strongly agree	No, but intend to do now or in the future	No, but intend to do now or in the future	No, but intend to do now or in the future	No, but intend to do now or in the future	No, but intend to do now or in the future	36
548	2024/1/2 22:54:31	373S	wechat	Intensive care unit	No	No	Yes	Yes	≤5 cases	Yes	Basic nursing education; Experienced nurses; Media (Internet, TV, etc.)	Willing	Partly understand	Partly understand	Partly understand	Partly understand	Partly understand	Partly understand	Partly understand	Partly understand	Partly understand	Agree	Agree	Agree	Agree	Agree	Agree	Agree	Agree	No, but intend to do now or in the future	No, but intend to do now or in the future	No, but intend to do now or in the future	No, but intend to do now or in the future	No, but intend to do now or in the future	18
549	2024/1/2 22:58:48	129S	wechat	Intensive care unit	No	No	Yes	No	≤5 cases	Yes	Basic nursing education; Experienced nurses; Doctors; Scientific publications (books, journals, etc.); Media (Internet, TV, etc.)	Willing	Understand	Understand	Understand	Understand	Understand	Understand	Understand	Understand	Understand	Agree	Agree	Agree	Agree	Agree	Agree	Agree	Agree	Yes	Yes	Yes	Yes	Yes	27
550	2024/1/2 22:59:09	2221S	wechat	肾内科	No	No	No	No	≤5 cases	Yes	Basic nursing education; Experienced nurses; Doctors; Scientific publications (books, journals, etc.); Media (Internet, TV, etc.)	Willing	Partly understand	Partly understand	Partly understand	Partly understand	Partly understand	Partly understand	Partly understand	Partly understand	Partly understand	Strongly agree	Strongly agree	Strongly agree	Strongly agree	Strongly agree	Strongly agree	Strongly agree	Strongly agree	No, and do not intend to do now or in the future	No, and do not intend to do now or in the future	No, and do not intend to do now or in the future	No, and do not intend to do now or in the future	No, and do not intend to do now or in the future	18
551	2024/1/2 23:00:26	163S	wechat	Obstetrics	No	Yes	Yes	No	≤5 cases	No	Basic nursing education; Experienced nurses; Doctors	Willing	Understand	Understand	Understand	Understand	Understand	Understand	Understand	Understand	Understand	Strongly agree	Strongly agree	Strongly agree	Strongly agree	Strongly agree	Strongly agree	Strongly agree	Strongly agree	No, but intend to do now or in the future	No, but intend to do now or in the future	No, but intend to do now or in the future	No, but intend to do now or in the future	No, but intend to do now or in the future	27
552	2024/1/2 23:35:14	247S	wechat	Orthopedics	No	Yes	No	Yes	≤5 cases	No	Basic nursing education; Experienced nurses; Doctors; Scientific publications (books, journals, etc.)	Willing	Fully understand	Fully understand	Fully understand	Fully understand	Fully understand	Fully understand	Fully understand	Fully understand	Fully understand	Strongly agree	Strongly agree	Strongly agree	Strongly agree	Strongly agree	Strongly agree	Strongly agree	Strongly agree	No, but intend to do now or in the future	No, but intend to do now or in the future	Yes	Yes	Yes	36
553	2024/1/2 23:38:32	287S	wechat	Gastrointestinal surgery	Yes	Yes	Yes	Yes	6–10 cases	Yes	Basic nursing education; Experienced nurses; Doctors; Scientific publications (books, journals, etc.); Media (Internet, TV, etc.)	Willing	Understand	Partly understand	Understand	Partly understand	Partly understand	Partly understand	Understand	Partly understand	Understand	Agree	Agree	Agree	Agree	Agree	Agree	Agree	Agree	Yes	No, and do not intend to do now or in the future	No, and do not intend to do now or in the future	No, and do not intend to do now or in the future	No, and do not intend to do now or in the future	22
554	2024/1/3 0:34:32	373S	wechat	Oncology	No	Yes	Yes	No	≤5 cases	Yes	Experienced nurses	Willing	Understand	Do not understand at all	Partly understand	Partly understand	Partly understand	Partly understand	Partly understand	Partly understand	Partly understand	Strongly agree	Strongly agree	Strongly agree	Strongly agree	Strongly agree	Strongly agree	Strongly agree	Strongly agree	No, but intend to do now or in the future	No, but intend to do now or in the future	No, but intend to do now or in the future	No, but intend to do now or in the future	No, but intend to do now or in the future	18
555	2024/1/3 0:41:47	130S	wechat	Other departments	No	Yes	Yes	Yes	≤5 cases	Yes	Experienced nurses	Willing	Do not understand at all	Do not understand at all	Do not understand at all	Do not understand at all	Do not understand at all	Do not understand at all	Do not understand at all	Do not understand at all	Do not understand at all	Agree	Strongly agree	Strongly agree	Agree	Strongly agree	Strongly agree	Strongly agree	Strongly agree	No, but intend to do now or in the future	No, but intend to do now or in the future	Yes	No, but intend to do now or in the future	No, but intend to do now or in the future	9
556	2024/1/3 1:01:57	168S	wechat	Other departments	No	Yes	Yes	No	6–10 cases	Yes	Basic nursing education	Willing	Do not understand at all	Partly understand	Partly understand	Partly understand	Partly understand	Partly understand	Partly understand	Partly understand	Partly understand	Strongly agree	Strongly agree	Strongly agree	Strongly agree	Strongly agree	Strongly agree	Strongly agree	Strongly agree	No, but intend to do now or in the future	No, but intend to do now or in the future	Yes	No, but intend to do now or in the future	Yes	17
557	2024/1/3 1:26:45	457S	wechat	Gastrointestinal surgery	No	No	Yes	No	≤5 cases	Yes	Basic nursing education; Experienced nurses	Willing	Partly understand	Partly understand	Fully understand	Understand	Understand	Understand	Understand	Understand	Understand	Agree	Agree	Agree	Agree	Agree	Agree	Agree	Strongly agree	No, but intend to do now or in the future	No, but intend to do now or in the future	Yes	No, and do not intend to do now or in the future	No, but intend to do now or in the future	26
558	2024/1/3 1:49:21	226S	browser	Oncology	No	Yes	No	No	≤5 cases	Yes	Basic nursing education; Scientific publications (books, journals, etc.); Media (Internet, TV, etc.)	Willing	Understand	Partly understand	Understand	Partly understand	Understand	Partly understand	Partly understand	Partly understand	Understand	Strongly agree	Strongly agree	Strongly agree	Strongly agree	Strongly agree	Strongly agree	Strongly agree	Strongly agree	No, but intend to do now or in the future	No, but intend to do now or in the future	No, but intend to do now or in the future	No, but intend to do now or in the future	No, but intend to do now or in the future	22
559	2024/1/3 4:11:03	521S	wechat	Intensive care unit	No	Yes	Yes	Yes	6–10 cases	Yes	Basic nursing education; Experienced nurses	Willing	Understand	Understand	Understand	Understand	Understand	Understand	Understand	Understand	Understand	Agree	Agree	Agree	Agree	Agree	Agree	Agree	Agree	Yes	Yes	Yes	Yes	Yes	27
560	2024/1/3 7:09:52	254S	wechat	General internal medicine	No	No	No	No	6–10 cases	No	Basic nursing education; Experienced nurses; Doctors	Willing	Fully understand	Fully understand	Fully understand	Fully understand	Fully understand	Fully understand	Fully understand	Fully understand	Fully understand	Strongly agree	Strongly agree	Strongly agree	Strongly agree	Strongly agree	Strongly agree	Strongly agree	Strongly agree	Yes	Yes	Yes	No, but intend to do now or in the future	Yes	36
561	2024/1/3 7:29:29	195S	wechat	Stomatology / Dentistry	No	No	No	No	≤5 cases	No	Basic nursing education; Experienced nurses; Doctors; Media (Internet, TV, etc.)	Willing	Fully understand	Fully understand	Fully understand	Fully understand	Fully understand	Fully understand	Fully understand	Fully understand	Fully understand	Strongly agree	Strongly agree	Strongly agree	Strongly agree	Strongly agree	Strongly agree	Strongly agree	Strongly agree	No, but intend to do now or in the future	No, but intend to do now or in the future	No, but intend to do now or in the future	No, but intend to do now or in the future	No, but intend to do now or in the future	36
562	2024/1/3 7:54:09	199S	wechat	Stomatology / Dentistry	No	Yes	Yes	Yes	≤5 cases	No	Basic nursing education; Experienced nurses; Doctors; Scientific publications (books, journals, etc.)	Willing	Fully understand	Fully understand	Fully understand	Fully understand	Fully understand	Fully understand	Fully understand	Fully understand	Fully understand	Strongly agree	Strongly agree	Strongly agree	Strongly agree	Strongly agree	Strongly agree	Strongly agree	Strongly agree	Yes	Yes	Yes	Yes	Yes	36
563	2024/1/3 8:21:46	114S	wechat	Oncology	No	No	Yes	No	≤5 cases	Yes	Scientific publications (books, journals, etc.)	Willing	Partly understand	Understand	Partly understand	Understand	Understand	Understand	Understand	Partly understand	Understand	Agree	Strongly agree	Agree	Strongly agree	Strongly agree	Strongly agree	Strongly agree	Strongly agree	No, but intend to do now or in the future	No, but intend to do now or in the future	Yes	No, but intend to do now or in the future	No, but intend to do now or in the future	24
564	2024/1/3 8:32:37	757S	wechat	Stomatology / Dentistry	No	Yes	Yes	Yes	≤5 cases	No	Media (Internet, TV, etc.)	Willing	Partly understand	Fully understand	Fully understand	Fully understand	Fully understand	Fully understand	Understand	Partly understand	Fully understand	Strongly agree	Strongly agree	Strongly agree	Strongly agree	Strongly agree	Strongly agree	Strongly agree	Strongly agree	No, and do not intend to do now or in the future	No, but intend to do now or in the future	No, but intend to do now or in the future	No, and do not intend to do now or in the future	No, but intend to do now or in the future	31
565	2024/1/3 8:33:42	120S	wechat	Stomatology / Dentistry	No	No	Yes	No	6–10 cases	Yes	Basic nursing education; Experienced nurses; Doctors	Willing	Understand	Understand	Understand	Understand	Understand	Understand	Understand	Understand	Understand	Strongly agree	Strongly agree	Strongly agree	Strongly agree	Strongly agree	Strongly agree	Strongly agree	Strongly agree	Yes	No, but intend to do now or in the future	Yes	Yes	Yes	27
566	2024/1/3 8:43:47	367S	wechat	Neurology	No	Yes	Yes	No	≤5 cases	Yes	Basic nursing education; Experienced nurses; Doctors; Scientific publications (books, journals, etc.)	Willing	Fully understand	Fully understand	Fully understand	Fully understand	Fully understand	Partly understand	Fully understand	Partly understand	Fully understand	Unclear	Strongly agree	Strongly agree	Strongly agree	Strongly agree	Strongly agree	Strongly agree	Strongly agree	No, but intend to do now or in the future	Yes	Yes	Yes	Yes	32
567	2024/1/3 8:47:21	350S	wechat	Urology	No	Yes	Yes	Yes	≤5 cases	Yes	Basic nursing education; Experienced nurses; Doctors; Scientific publications (books, journals, etc.); Media (Internet, TV, etc.)	Willing	Fully understand	Fully understand	Fully understand	Fully understand	Fully understand	Fully understand	Fully understand	Fully understand	Fully understand	Strongly agree	Strongly agree	Strongly agree	Strongly agree	Strongly agree	Strongly agree	Strongly agree	Strongly agree	No, but intend to do now or in the future	No, and do not intend to do now or in the future	No, and do not intend to do now or in the future	No, and do not intend to do now or in the future	No, and do not intend to do now or in the future	36
568	2024/1/3 8:48:15	119S	wechat	Intensive care unit	No	Yes	Yes	Yes	6–10 cases	Yes	Experienced nurses	Willing	Understand	Understand	Understand	Understand	Understand	Understand	Understand	Understand	Understand	Strongly agree	Strongly agree	Strongly agree	Strongly agree	Strongly agree	Agree	Agree	Agree	No, but intend to do now or in the future	No, but intend to do now or in the future	Yes	No, and do not intend to do now or in the future	No, but intend to do now or in the future	27
569	2024/1/3 9:22:43	152S	wechat	General internal medicine	No	No	Yes	Yes	≤5 cases	Yes	Basic nursing education; Experienced nurses; Doctors; Scientific publications (books, journals, etc.); Media (Internet, TV, etc.)	Willing	Understand	Understand	Understand	Understand	Understand	Understand	Partly understand	Partly understand	Partly understand	Agree	Agree	Agree	Agree	Strongly agree	Strongly agree	Strongly agree	Strongly agree	No, but intend to do now or in the future	No, but intend to do now or in the future	No, but intend to do now or in the future	No, but intend to do now or in the future	No, but intend to do now or in the future	24
570	2024/1/3 9:32:36	3791S	wechat	General internal medicine	No	Yes	Yes	Yes	≤5 cases	Yes	Experienced nurses	Willing	Do not understand at all	Do not understand at all	Do not understand at all	Do not understand at all	Do not understand at all	Do not understand at all	Do not understand at all	Do not understand at all	Do not understand at all	Unclear	Unclear	Unclear	Unclear	Unclear	Unclear	Unclear	Unclear	No, but intend to do now or in the future	No, but intend to do now or in the future	No, but intend to do now or in the future	No, but intend to do now or in the future	No, but intend to do now or in the future	9
571	2024/1/3 9:32:55	121S	wechat	General internal medicine	No	No	Yes	No	≤5 cases	No	Basic nursing education; Experienced nurses; Doctors; Scientific publications (books, journals, etc.); Media (Internet, TV, etc.)	Willing	Understand	Understand	Understand	Understand	Understand	Understand	Understand	Understand	Understand	Agree	Agree	Agree	Agree	Agree	Agree	Agree	Agree	No, but intend to do now or in the future	No, but intend to do now or in the future	No, but intend to do now or in the future	No, but intend to do now or in the future	No, but intend to do now or in the future	27
572	2024/1/3 9:58:16	118S	wechat	General internal medicine	No	Yes	Yes	No	≤5 cases	Yes	Basic nursing education; Experienced nurses; Doctors; Scientific publications (books, journals, etc.)	Willing	Partly understand	Understand	Partly understand	Understand	Fully understand	Partly understand	Partly understand	Understand	Understand	Agree	Agree	Agree	Agree	Agree	Agree	Agree	Agree	No, but intend to do now or in the future	No, but intend to do now or in the future	No, but intend to do now or in the future	No, but intend to do now or in the future	No, but intend to do now or in the future	24
573	2024/1/3 10:06:43	203S	wechat	Oncology	No	No	Yes	Yes	≤5 cases	Yes	Basic nursing education; Experienced nurses	Willing	Partly understand	Partly understand	Understand	Understand	Understand	Partly understand	Understand	Partly understand	Partly understand	Agree	Agree	Agree	Agree	Agree	Agree	Agree	Agree	No, but intend to do now or in the future	No, and do not intend to do now or in the future	No, and do not intend to do now or in the future	No, and do not intend to do now or in the future	No, and do not intend to do now or in the future	22
574	2024/1/3 10:17:04	132S	wechat	Oncology	No	No	Yes	Yes	≤5 cases	Yes	Basic nursing education; Experienced nurses; Doctors; Media (Internet, TV, etc.)	Willing	Understand	Understand	Understand	Understand	Understand	Understand	Understand	Understand	Understand	Agree	Agree	Agree	Agree	Agree	Agree	Agree	Agree	No, but intend to do now or in the future	No, but intend to do now or in the future	No, but intend to do now or in the future	No, but intend to do now or in the future	No, but intend to do now or in the future	27
575	2024/1/3 10:19:04	284S	wechat	Oncology	No	No	Yes	No	≤5 cases	Yes	Basic nursing education; Experienced nurses; Doctors; Scientific publications (books, journals, etc.); Media (Internet, TV, etc.)	Willing	Partly understand	Partly understand	Partly understand	Partly understand	Partly understand	Partly understand	Partly understand	Partly understand	Partly understand	Agree	Agree	Agree	Agree	Agree	Agree	Agree	Agree	No, but intend to do now or in the future	No, but intend to do now or in the future	Yes	Yes	No, but intend to do now or in the future	18
576	2024/1/3 10:34:03	272S	wechat	Oncology	No	Yes	No	No	≤5 cases	Yes	Basic nursing education; Experienced nurses; Scientific publications (books, journals, etc.)	Willing	Understand	Understand	Understand	Understand	Understand	Understand	Understand	Understand	Understand	Strongly agree	Strongly agree	Strongly agree	Strongly agree	Strongly agree	Strongly agree	Strongly agree	Strongly agree	Yes	Yes	Yes	Yes	Yes	27
577	2024/1/3 10:34:52	142S	wechat	General internal medicine	No	Yes	Yes	Yes	6–10 cases	Yes	Media (Internet, TV, etc.)	Willing	Understand	Understand	Understand	Understand	Understand	Understand	Understand	Understand	Understand	Agree	Agree	Strongly agree	Strongly agree	Strongly agree	Strongly agree	Strongly agree	Strongly agree	No, but intend to do now or in the future	Yes	Yes	No, but intend to do now or in the future	Yes	27
578	2024/1/3 10:37:20	141S	wechat	Oncology	No	No	Yes	No	≤5 cases	Yes	Basic nursing education; Experienced nurses; Doctors; Scientific publications (books, journals, etc.)	Willing	Understand	Understand	Understand	Understand	Understand	Understand	Understand	Understand	Understand	Agree	Agree	Agree	Agree	Agree	Agree	Agree	Agree	No, but intend to do now or in the future	No, but intend to do now or in the future	No, but intend to do now or in the future	No, but intend to do now or in the future	No, but intend to do now or in the future	27
579	2024/1/3 10:39:00	100S	wechat	Oncology	No	Yes	Yes	Yes	≤5 cases	Yes	Basic nursing education; Experienced nurses; Doctors; Scientific publications (books, journals, etc.); Media (Internet, TV, etc.)	Willing	Fully understand	Fully understand	Fully understand	Fully understand	Fully understand	Fully understand	Fully understand	Fully understand	Fully understand	Strongly agree	Strongly agree	Strongly agree	Strongly agree	Strongly agree	Strongly agree	Strongly agree	Strongly agree	No, but intend to do now or in the future	No, but intend to do now or in the future	No, but intend to do now or in the future	No, but intend to do now or in the future	No, but intend to do now or in the future	36
580	2024/1/3 10:43:32	179S	wechat	Oncology	No	No	Yes	No	≤5 cases	Yes	Basic nursing education; Experienced nurses; Doctors; Media (Internet, TV, etc.)	Willing	Understand	Understand	Understand	Understand	Understand	Understand	Understand	Understand	Understand	Strongly agree	Strongly agree	Strongly agree	Strongly agree	Strongly agree	Strongly agree	Strongly agree	Strongly agree	Yes	Yes	Yes	Yes	Yes	27
581	2024/1/3 10:44:31	275S	wechat	Oncology	Yes	No	Yes	No	6–10 cases	Yes	Basic nursing education; Experienced nurses; Doctors	Willing	Understand	Partly understand	Understand	Partly understand	Understand	Understand	Partly understand	Partly understand	Partly understand	Agree	Agree	Agree	Agree	Agree	Agree	Agree	Agree	No, but intend to do now or in the future	No, but intend to do now or in the future	No, but intend to do now or in the future	No, and do not intend to do now or in the future	No, but intend to do now or in the future	22
582	2024/1/3 10:45:18	108S	wechat	Oncology	No	Yes	Yes	Yes	≤5 cases	Yes	Experienced nurses; Scientific publications (books, journals, etc.); Media (Internet, TV, etc.)	Willing	Fully understand	Fully understand	Fully understand	Fully understand	Fully understand	Fully understand	Fully understand	Fully understand	Fully understand	Strongly agree	Strongly agree	Strongly agree	Strongly agree	Strongly agree	Strongly agree	Strongly agree	Strongly agree	Yes	No, but intend to do now or in the future	Yes	No, but intend to do now or in the future	No, but intend to do now or in the future	36
583	2024/1/3 10:47:02	192S	wechat	Obstetrics	No	Yes	Yes	Yes	≤5 cases	No	Basic nursing education; Experienced nurses	Willing	Understand	Understand	Understand	Understand	Understand	Understand	Understand	Understand	Understand	Strongly agree	Strongly agree	Strongly agree	Strongly agree	Strongly agree	Strongly agree	Strongly agree	Strongly agree	No, but intend to do now or in the future	No, but intend to do now or in the future	Yes	Yes	No, but intend to do now or in the future	27
584	2024/1/3 10:49:19	726S	wechat	Intensive care unit	No	Yes	Yes	No	6–10 cases	Yes	Basic nursing education; Experienced nurses	Willing	Understand	Understand	Understand	Understand	Understand	Understand	Understand	Understand	Understand	Strongly agree	Strongly agree	Strongly agree	Strongly agree	Strongly agree	Strongly agree	Strongly agree	Strongly agree	No, but intend to do now or in the future	No, and do not intend to do now or in the future	No, but intend to do now or in the future	Yes	No, but intend to do now or in the future	27
585	2024/1/3 10:54:26	190S	wechat	Respiratory medicine	No	No	Yes	No	6–10 cases	Yes	Scientific publications (books, journals, etc.)	Willing	Understand	Understand	Understand	Understand	Understand	Understand	Understand	Understand	Understand	Strongly agree	Strongly agree	Strongly agree	Strongly agree	Strongly agree	Strongly agree	Strongly agree	Strongly agree	No, but intend to do now or in the future	No, but intend to do now or in the future	No, but intend to do now or in the future	No, but intend to do now or in the future	No, but intend to do now or in the future	27
586	2024/1/3 10:55:08	99S	wechat	Intensive care unit	No	Yes	Yes	Yes	6–10 cases	Yes	Experienced nurses; Scientific publications (books, journals, etc.)	Willing	Understand	Understand	Understand	Understand	Understand	Understand	Understand	Understand	Understand	Strongly agree	Strongly agree	Agree	Agree	Agree	Agree	Agree	Agree	No, but intend to do now or in the future	No, but intend to do now or in the future	No, but intend to do now or in the future	No, but intend to do now or in the future	No, but intend to do now or in the future	27
587	2024/1/3 11:03:17	177S	wechat	Intensive care unit	No	No	No	Yes	≤5 cases	Yes	Basic nursing education; Experienced nurses	Willing	Understand	Understand	Understand	Understand	Understand	Fully understand	Understand	Understand	Understand	Agree	Agree	Agree	Agree	Agree	Agree	Agree	Agree	No, but intend to do now or in the future	Yes	Yes	No, but intend to do now or in the future	Yes	28
588	2024/1/3 11:03:34	378S	wechat	Neurology	No	No	Yes	No	≤5 cases	Yes	Basic nursing education; Experienced nurses	Willing	Fully understand	Fully understand	Fully understand	Fully understand	Fully understand	Fully understand	Fully understand	Fully understand	Fully understand	Strongly agree	Strongly agree	Strongly agree	Strongly agree	Strongly agree	Strongly agree	Strongly agree	Strongly agree	Yes	Yes	Yes	Yes	Yes	36
589	2024/1/3 11:05:14	281S	wechat	Respiratory medicine	No	No	Yes	Yes	≤5 cases	No	Scientific publications (books, journals, etc.); Media (Internet, TV, etc.)	Willing	Partly understand	Partly understand	Do not understand at all	Understand	Understand	Understand	Understand	Do not understand at all	Partly understand	Strongly agree	Strongly agree	Strongly agree	Strongly agree	Agree	Agree	Strongly agree	Strongly agree	No, and do not intend to do now or in the future	No, but intend to do now or in the future	No, and do not intend to do now or in the future	No, but intend to do now or in the future	No, but intend to do now or in the future	20
590	2024/1/3 11:07:52	117S	wechat	Stomatology / Dentistry	No	No	Yes	No	≤5 cases	Yes	Doctors; Scientific publications (books, journals, etc.); Media (Internet, TV, etc.)	Willing	Do not understand at all	Do not understand at all	Partly understand	Partly understand	Partly understand	Partly understand	Understand	Partly understand	Partly understand	Strongly agree	Strongly agree	Strongly agree	Strongly agree	Strongly agree	Strongly agree	Strongly agree	Strongly agree	No, but intend to do now or in the future	No, but intend to do now or in the future	Yes	Yes	No, but intend to do now or in the future	17
591	2024/1/3 11:09:26	89S	wechat	Oncology	No	No	Yes	Yes	≤5 cases	No	Basic nursing education; Experienced nurses; Doctors	Willing	Fully understand	Fully understand	Understand	Understand	Understand	Understand	Fully understand	Fully understand	Fully understand	Strongly agree	Strongly agree	Strongly agree	Strongly agree	Strongly agree	Strongly agree	Strongly agree	Strongly agree	No, but intend to do now or in the future	Yes	Yes	No, but intend to do now or in the future	No, but intend to do now or in the future	32
592	2024/1/3 11:16:26	312S	wechat	Intensive care unit	No	No	Yes	Yes	6–10 cases	Yes	Basic nursing education; Experienced nurses; Doctors; Scientific publications (books, journals, etc.); Media (Internet, TV, etc.)	Willing	Partly understand	Partly understand	Partly understand	Partly understand	Partly understand	Partly understand	Partly understand	Partly understand	Partly understand	Strongly agree	Strongly agree	Strongly agree	Strongly agree	Strongly agree	Strongly agree	Strongly agree	Strongly agree	No, but intend to do now or in the future	No, but intend to do now or in the future	No, but intend to do now or in the future	No, but intend to do now or in the future	No, but intend to do now or in the future	18
593	2024/1/3 11:17:06	274S	wechat	Obstetrics	No	Yes	Yes	Yes	≤5 cases	No	Experienced nurses	Willing	Partly understand	Partly understand	Partly understand	Partly understand	Partly understand	Partly understand	Partly understand	Partly understand	Partly understand	Agree	Agree	Agree	Agree	Agree	Agree	Agree	Agree	No, and do not intend to do now or in the future	No, and do not intend to do now or in the future	No, and do not intend to do now or in the future	No, and do not intend to do now or in the future	No, and do not intend to do now or in the future	18
594	2024/1/3 11:17:55	84S	wechat	Oncology	No	No	Yes	No	≤5 cases	No	Basic nursing education; Experienced nurses; Doctors	Willing	Partly understand	Partly understand	Partly understand	Partly understand	Partly understand	Partly understand	Partly understand	Partly understand	Partly understand	Agree	Agree	Agree	Agree	Agree	Agree	Agree	Agree	No, but intend to do now or in the future	No, but intend to do now or in the future	No, but intend to do now or in the future	No, but intend to do now or in the future	No, but intend to do now or in the future	18
595	2024/1/3 11:18:14	117S	wechat	Intensive care unit	No	No	Yes	Yes	≤5 cases	No	Experienced nurses; Doctors	Willing	Understand	Fully understand	Understand	Fully understand	Fully understand	Fully understand	Fully understand	Understand	Understand	Strongly agree	Strongly agree	Strongly agree	Strongly agree	Strongly agree	Strongly agree	Strongly agree	Strongly agree	No, but intend to do now or in the future	No, but intend to do now or in the future	No, but intend to do now or in the future	Yes	No, but intend to do now or in the future	32
596	2024/1/3 11:18:30	1469S	wechat	General internal medicine	No	No	Yes	No	≤5 cases	No	Basic nursing education; Experienced nurses; Doctors; Scientific publications (books, journals, etc.); Media (Internet, TV, etc.)	Willing	Fully understand	Fully understand	Fully understand	Fully understand	Fully understand	Fully understand	Fully understand	Fully understand	Fully understand	Agree	Agree	Agree	Agree	Agree	Agree	Agree	Agree	No, but intend to do now or in the future	No, but intend to do now or in the future	No, but intend to do now or in the future	No, but intend to do now or in the future	No, but intend to do now or in the future	36
597	2024/1/3 11:19:11	137S	wechat	Oncology	No	No	Yes	Yes	≤5 cases	Yes	Basic nursing education; Experienced nurses; Doctors; Scientific publications (books, journals, etc.); Media (Internet, TV, etc.)	Willing	Understand	Understand	Understand	Understand	Understand	Fully understand	Understand	Understand	Understand	Strongly agree	Strongly agree	Strongly agree	Strongly agree	Strongly agree	Strongly agree	Strongly agree	Strongly agree	Yes	No, but intend to do now or in the future	No, but intend to do now or in the future	No, but intend to do now or in the future	No, and do not intend to do now or in the future	28
598	2024/1/3 11:23:22	235S	wechat	Infectious diseases	No	Yes	Yes	No	≤5 cases	Yes	Doctors	Willing	Do not understand at all	Do not understand at all	Do not understand at all	Do not understand at all	Do not understand at all	Do not understand at all	Do not understand at all	Do not understand at all	Do not understand at all	Unclear	Unclear	Unclear	Unclear	Unclear	Unclear	Unclear	Unclear	No, and do not intend to do now or in the future	No, and do not intend to do now or in the future	No, and do not intend to do now or in the future	No, and do not intend to do now or in the future	No, and do not intend to do now or in the future	9
599	2024/1/3 11:25:16	83S	wechat	Infectious diseases	No	No	No	No	≤5 cases	Yes	Doctors	Willing	Understand	Partly understand	Understand	Understand	Partly understand	Understand	Understand	Partly understand	Understand	Strongly agree	Strongly agree	Strongly agree	Strongly agree	Strongly agree	Strongly agree	Strongly agree	Strongly agree	No, but intend to do now or in the future	No, but intend to do now or in the future	No, but intend to do now or in the future	No, but intend to do now or in the future	No, but intend to do now or in the future	24
600	2024/1/3 11:25:48	96S	wechat	Infectious diseases	No	No	No	No	≤5 cases	No	Experienced nurses; Doctors; Media (Internet, TV, etc.)	Willing	Partly understand	Partly understand	Partly understand	Fully understand	Partly understand	Understand	Do not understand at all	Partly understand	Fully understand	Agree	Strongly agree	Strongly agree	Strongly agree	Unclear	Unclear	Unclear	Strongly agree	No, but intend to do now or in the future	Yes	No, but intend to do now or in the future	No, but intend to do now or in the future	No, but intend to do now or in the future	22
601	2024/1/3 11:26:11	126S	wechat	Intensive care unit	Yes	No	Yes	No	≤5 cases	Yes	Basic nursing education; Scientific publications (books, journals, etc.); Media (Internet, TV, etc.)	Willing	Understand	Partly understand	Understand	Understand	Understand	Understand	Understand	Understand	Understand	Agree	Agree	Agree	Agree	Agree	Agree	Agree	Agree	No, but intend to do now or in the future	No, but intend to do now or in the future	No, but intend to do now or in the future	No, but intend to do now or in the future	No, but intend to do now or in the future	26
602	2024/1/3 11:27:01	158S	wechat	Intensive care unit	No	No	Yes	Yes	≤5 cases	No	Media (Internet, TV, etc.)	Willing	Partly understand	Partly understand	Partly understand	Partly understand	Partly understand	Partly understand	Do not understand at all	Do not understand at all	Do not understand at all	Agree	Agree	Agree	Agree	Agree	Agree	Unclear	Agree	No, but intend to do now or in the future	No, but intend to do now or in the future	No, but intend to do now or in the future	No, but intend to do now or in the future	No, but intend to do now or in the future	15
603	2024/1/3 11:29:11	320S	wechat	Oncology	No	No	No	No	6–10 cases	Yes	Basic nursing education; Doctors; Media (Internet, TV, etc.)	Willing	Fully understand	Fully understand	Fully understand	Fully understand	Fully understand	Fully understand	Fully understand	Fully understand	Fully understand	Strongly agree	Strongly agree	Strongly agree	Strongly agree	Strongly agree	Strongly agree	Strongly agree	Strongly agree	No, but intend to do now or in the future	No, but intend to do now or in the future	Yes	No, but intend to do now or in the future	No, but intend to do now or in the future	36
604	2024/1/3 11:32:47	164S	wechat	Orthopedics	No	No	Yes	Yes	≤5 cases	No	Basic nursing education; Experienced nurses; Media (Internet, TV, etc.)	Willing	Partly understand	Understand	Understand	Fully understand	Fully understand	Understand	Understand	Fully understand	Fully understand	Unclear	Strongly agree	Strongly agree	Agree	Unclear	Agree	Agree	Strongly agree	No, but intend to do now or in the future	No, but intend to do now or in the future	No, but intend to do now or in the future	No, but intend to do now or in the future	Yes	30
605	2024/1/3 11:36:33	129S	wechat	Neurology	No	Yes	Yes	Yes	≤5 cases	No	Scientific publications (books, journals, etc.)	Willing	Understand	Understand	Understand	Do not understand at all	Fully understand	Do not understand at all	Partly understand	Do not understand at all	Partly understand	Strongly agree	Strongly agree	Strongly agree	Strongly agree	Strongly agree	Strongly agree	Strongly agree	Strongly agree	No, and do not intend to do now or in the future	No, and do not intend to do now or in the future	No, and do not intend to do now or in the future	No, and do not intend to do now or in the future	No, and do not intend to do now or in the future	20
606	2024/1/3 11:38:12	112S	wechat	Infectious diseases	No	Yes	Yes	No	≤5 cases	No	Experienced nurses	Willing	Partly understand	Partly understand	Partly understand	Partly understand	Partly understand	Partly understand	Partly understand	Partly understand	Partly understand	Agree	Agree	Agree	Agree	Agree	Agree	Agree	Agree	No, but intend to do now or in the future	No, but intend to do now or in the future	No, but intend to do now or in the future	No, but intend to do now or in the future	No, but intend to do now or in the future	18
607	2024/1/3 11:39:58	223S	wechat	Oncology	No	No	Yes	Yes	≤5 cases	Yes	Experienced nurses	Willing	Understand	Understand	Understand	Understand	Understand	Understand	Understand	Fully understand	Fully understand	Strongly agree	Strongly agree	Strongly agree	Strongly agree	Strongly agree	Strongly agree	Strongly agree	Strongly agree	No, but intend to do now or in the future	No, but intend to do now or in the future	No, but intend to do now or in the future	No, but intend to do now or in the future	No, but intend to do now or in the future	29
608	2024/1/3 11:41:05	164S	wechat	Cardiology	No	Yes	Yes	Yes	≤5 cases	Yes	Basic nursing education; Experienced nurses	Willing	Partly understand	Partly understand	Understand	Partly understand	Understand	Understand	Understand	Understand	Understand	Agree	Strongly agree	Strongly agree	Strongly agree	Strongly agree	Strongly agree	Strongly agree	Strongly agree	No, but intend to do now or in the future	Yes	Yes	No, but intend to do now or in the future	No, but intend to do now or in the future	24
609	2024/1/3 11:42:21	1085S	wechat	Cardiology	No	Yes	Yes	Yes	≤5 cases	No	Basic nursing education; Experienced nurses; Doctors	Willing	Understand	Understand	Understand	Understand	Understand	Understand	Understand	Understand	Fully understand	Strongly agree	Strongly agree	Strongly agree	Strongly agree	Strongly agree	Strongly agree	Strongly agree	Strongly agree	Yes	Yes	Yes	Yes	Yes	28
610	2024/1/3 11:46:26	242S	wechat	Cardiology	Yes	Yes	Yes	Yes	≤5 cases	Yes	Experienced nurses	Willing	Partly understand	Partly understand	Partly understand	Partly understand	Partly understand	Partly understand	Partly understand	Partly understand	Partly understand	Strongly agree	Strongly agree	Strongly agree	Strongly agree	Strongly agree	Strongly agree	Strongly agree	Strongly agree	No, but intend to do now or in the future	No, but intend to do now or in the future	No, but intend to do now or in the future	No, but intend to do now or in the future	No, but intend to do now or in the future	18
611	2024/1/3 11:46:39	376S	wechat	Cardiology	Yes	Yes	Yes	Yes	≤5 cases	Yes	Basic nursing education; Experienced nurses; Doctors; Scientific publications (books, journals, etc.); Media (Internet, TV, etc.)	Willing	Fully understand	Fully understand	Fully understand	Fully understand	Fully understand	Fully understand	Fully understand	Fully understand	Fully understand	Strongly agree	Strongly agree	Strongly agree	Strongly agree	Strongly agree	Strongly agree	Strongly agree	Strongly agree	Yes	No, but intend to do now or in the future	Yes	No, but intend to do now or in the future	No, but intend to do now or in the future	36
612	2024/1/3 11:54:28	130S	wechat	Orthopedics	No	No	Yes	No	≤5 cases	Yes	Experienced nurses; Doctors	Willing	Do not understand at all	Do not understand at all	Do not understand at all	Partly understand	Fully understand	Partly understand	Do not understand at all	Do not understand at all	Do not understand at all	Strongly agree	Strongly agree	Strongly agree	Strongly agree	Strongly agree	Strongly agree	Strongly agree	Strongly agree	No, but intend to do now or in the future	No, but intend to do now or in the future	Yes	No, but intend to do now or in the future	No, but intend to do now or in the future	14
613	2024/1/3 11:54:42	128S	wechat	Cardiology	No	Yes	Yes	No	≤5 cases	Yes	Media (Internet, TV, etc.)	Willing	Understand	Understand	Understand	Fully understand	Fully understand	Understand	Fully understand	Understand	Understand	Strongly agree	Strongly agree	Strongly agree	Strongly agree	Strongly agree	Strongly agree	Strongly agree	Strongly agree	No, but intend to do now or in the future	No, but intend to do now or in the future	No, but intend to do now or in the future	No, and do not intend to do now or in the future	No, and do not intend to do now or in the future	30
614	2024/1/3 11:56:35	246S	wechat	Oncology	No	Yes	Yes	No	≤5 cases	Yes	Basic nursing education; Experienced nurses; Doctors; Scientific publications (books, journals, etc.); Media (Internet, TV, etc.)	Willing	Fully understand	Fully understand	Fully understand	Fully understand	Fully understand	Fully understand	Fully understand	Fully understand	Fully understand	Strongly agree	Strongly agree	Strongly agree	Strongly agree	Strongly agree	Strongly agree	Strongly agree	Strongly agree	No, but intend to do now or in the future	No, but intend to do now or in the future	No, but intend to do now or in the future	No, but intend to do now or in the future	No, but intend to do now or in the future	36
615	2024/1/3 11:56:59	285S	wechat	Neurology	No	No	Yes	No	≤5 cases	Yes	Scientific publications (books, journals, etc.)	Willing	Understand	Understand	Understand	Understand	Understand	Understand	Understand	Understand	Do not understand at all	Agree	Agree	Agree	Agree	Agree	Agree	Agree	Agree	No, but intend to do now or in the future	No, but intend to do now or in the future	No, but intend to do now or in the future	No, but intend to do now or in the future	No, but intend to do now or in the future	25
616	2024/1/3 11:57:05	254S	wechat	Oncology	No	Yes	Yes	No	≤5 cases	No	Basic nursing education; Experienced nurses; Doctors; Scientific publications (books, journals, etc.); Media (Internet, TV, etc.)	Willing	Understand	Understand	Understand	Understand	Understand	Understand	Understand	Understand	Understand	Strongly agree	Strongly agree	Strongly agree	Strongly agree	Strongly agree	Strongly agree	Strongly agree	Strongly agree	Yes	Yes	Yes	Yes	Yes	27
617	2024/1/3 11:57:27	213S	wechat	Cardiology	No	No	No	No	≤5 cases	No	Basic nursing education; Experienced nurses; Doctors	Willing	Fully understand	Fully understand	Fully understand	Fully understand	Fully understand	Fully understand	Fully understand	Fully understand	Fully understand	Strongly agree	Strongly agree	Strongly agree	Strongly agree	Strongly agree	Strongly agree	Strongly agree	Strongly agree	Yes	Yes	Yes	No, but intend to do now or in the future	No, but intend to do now or in the future	36
618	2024/1/3 11:58:16	729S	wechat	Oncology	No	Yes	Yes	Yes	≤5 cases	Yes	Basic nursing education; Experienced nurses	Willing	Understand	Fully understand	Understand	Understand	Understand	Understand	Understand	Understand	Understand	Strongly agree	Strongly agree	Strongly agree	Strongly agree	Strongly agree	Strongly agree	Strongly agree	Strongly agree	No, but intend to do now or in the future	Yes	No, but intend to do now or in the future	No, but intend to do now or in the future	No, but intend to do now or in the future	28
619	2024/1/3 11:58:36	141S	wechat	Orthopedics	No	Yes	Yes	No	≥16 cases	Yes	Experienced nurses	Willing	Partly understand	Fully understand	Understand	Understand	Fully understand	Fully understand	Understand	Understand	Understand	Strongly agree	Strongly agree	Strongly agree	Strongly agree	Strongly agree	Strongly agree	Strongly agree	Strongly agree	No, but intend to do now or in the future	No, but intend to do now or in the future	No, but intend to do now or in the future	No, but intend to do now or in the future	No, but intend to do now or in the future	29
620	2024/1/3 11:59:19	95S	wechat	Neurology	No	No	Yes	No	≤5 cases	Yes	Experienced nurses; Doctors; Scientific publications (books, journals, etc.)	Willing	Partly understand	Partly understand	Partly understand	Fully understand	Fully understand	Fully understand	Fully understand	Fully understand	Understand	Strongly agree	Strongly agree	Strongly agree	Strongly agree	Strongly agree	Strongly agree	Strongly agree	Strongly agree	No, but intend to do now or in the future	No, but intend to do now or in the future	No, but intend to do now or in the future	No, but intend to do now or in the future	No, but intend to do now or in the future	29
621	2024/1/3 11:59:20	271S	wechat	Neurology	No	No	Yes	No	≤5 cases	No	Basic nursing education; Experienced nurses; Doctors; Scientific publications (books, journals, etc.); Media (Internet, TV, etc.)	Willing	Fully understand	Fully understand	Fully understand	Fully understand	Fully understand	Fully understand	Fully understand	Fully understand	Fully understand	Strongly agree	Strongly agree	Strongly agree	Strongly agree	Strongly agree	Strongly agree	Strongly agree	Strongly agree	Yes	Yes	Yes	Yes	Yes	36
622	2024/1/3 12:00:57	105S	wechat	General surgery	No	Yes	Yes	No	≤5 cases	No	Basic nursing education; Experienced nurses; Doctors	Willing	Partly understand	Partly understand	Partly understand	Partly understand	Understand	Understand	Understand	Fully understand	Fully understand	Strongly agree	Strongly agree	Strongly agree	Strongly agree	Strongly agree	Strongly agree	Strongly agree	Strongly agree	No, but intend to do now or in the future	No, but intend to do now or in the future	No, but intend to do now or in the future	No, but intend to do now or in the future	No, but intend to do now or in the future	25
623	2024/1/3 12:07:17	153S	wechat	Hepatobiliary & pancreatic surgery	No	Yes	Yes	No	≤5 cases	Yes	Media (Internet, TV, etc.)	Willing	Do not understand at all	Fully understand	Fully understand	Fully understand	Fully understand	Fully understand	Understand	Understand	Fully understand	Strongly agree	Strongly agree	Strongly agree	Strongly agree	Strongly agree	Strongly agree	Strongly agree	Strongly agree	No, but intend to do now or in the future	No, but intend to do now or in the future	No, but intend to do now or in the future	No, but intend to do now or in the future	No, but intend to do now or in the future	31
624	2024/1/3 12:07:27	207S	wechat	Other departments	No	Yes	Yes	No	≤5 cases	Yes	Basic nursing education; Experienced nurses	Willing	Fully understand	Fully understand	Fully understand	Fully understand	Fully understand	Fully understand	Fully understand	Fully understand	Fully understand	Strongly agree	Strongly agree	Strongly agree	Strongly agree	Strongly agree	Strongly agree	Strongly agree	Strongly agree	No, but intend to do now or in the future	No, but intend to do now or in the future	No, but intend to do now or in the future	No, but intend to do now or in the future	No, but intend to do now or in the future	36
625	2024/1/3 12:08:14	178S	wechat	General surgery	No	No	No	No	≤5 cases	Yes	Basic nursing education	Willing	Fully understand	Fully understand	Fully understand	Fully understand	Fully understand	Fully understand	Fully understand	Fully understand	Fully understand	Strongly agree	Strongly agree	Strongly agree	Strongly agree	Strongly agree	Strongly agree	Strongly agree	Strongly agree	No, but intend to do now or in the future	No, but intend to do now or in the future	No, but intend to do now or in the future	No, but intend to do now or in the future	No, but intend to do now or in the future	36
626	2024/1/3 12:08:47	224S	wechat	Cardiology	No	Yes	Yes	Yes	≥16 cases	Yes	Basic nursing education; Experienced nurses; Doctors; Scientific publications (books, journals, etc.)	Willing	Fully understand	Fully understand	Fully understand	Fully understand	Fully understand	Fully understand	Fully understand	Fully understand	Fully understand	Strongly agree	Strongly agree	Strongly agree	Strongly agree	Strongly agree	Strongly agree	Strongly agree	Strongly agree	Yes	Yes	Yes	Yes	Yes	36
627	2024/1/3 12:12:13	118S	wechat	Obstetrics	No	No	No	Yes	≤5 cases	No	Media (Internet, TV, etc.)	Willing	Do not understand at all	Do not understand at all	Do not understand at all	Do not understand at all	Understand	Do not understand at all	Do not understand at all	Do not understand at all	Do not understand at all	Unclear	Unclear	Unclear	Unclear	Unclear	Unclear	Unclear	Unclear	No, and do not intend to do now or in the future	No, and do not intend to do now or in the future	No, and do not intend to do now or in the future	No, and do not intend to do now or in the future	No, and do not intend to do now or in the future	11
628	2024/1/3 12:12:14	131S	wechat	General surgery	Yes	Yes	Yes	Yes	≤5 cases	Yes	Basic nursing education; Experienced nurses; Doctors; Media (Internet, TV, etc.)	Willing	Understand	Understand	Understand	Understand	Understand	Understand	Understand	Understand	Understand	Strongly agree	Strongly agree	Strongly agree	Strongly agree	Agree	Strongly agree	Agree	Agree	No, but intend to do now or in the future	No, but intend to do now or in the future	No, but intend to do now or in the future	No, but intend to do now or in the future	No, but intend to do now or in the future	27
629	2024/1/3 12:15:55	227S	wechat	Other departments	Yes	Yes	Yes	No	≤5 cases	No	Basic nursing education; Experienced nurses; Doctors; Scientific publications (books, journals, etc.); Media (Internet, TV, etc.)	Willing	Fully understand	Fully understand	Fully understand	Fully understand	Fully understand	Fully understand	Fully understand	Fully understand	Fully understand	Agree	Strongly agree	Strongly agree	Strongly agree	Strongly agree	Strongly agree	Agree	Strongly agree	Yes	No, and do not intend to do now or in the future	Yes	Yes	Yes	36
630	2024/1/3 12:17:30	137S	wechat	Other departments	No	Yes	Yes	Yes	≤5 cases	No	Basic nursing education; Media (Internet, TV, etc.)	Willing	Partly understand	Partly understand	Partly understand	Partly understand	Partly understand	Partly understand	Partly understand	Partly understand	Partly understand	Strongly agree	Strongly agree	Strongly agree	Strongly agree	Strongly agree	Strongly agree	Strongly agree	Strongly agree	No, but intend to do now or in the future	No, but intend to do now or in the future	No, but intend to do now or in the future	No, but intend to do now or in the future	No, but intend to do now or in the future	18
631	2024/1/3 12:18:01	285S	wechat	Obstetrics	No	No	Yes	No	≤5 cases	No	Experienced nurses; Doctors	Willing	Partly understand	Partly understand	Partly understand	Fully understand	Fully understand	Fully understand	Fully understand	Fully understand	Fully understand	Strongly agree	Strongly agree	Strongly agree	Strongly agree	Strongly agree	Strongly agree	Strongly agree	Strongly agree	Yes	No, but intend to do now or in the future	No, but intend to do now or in the future	No, but intend to do now or in the future	No, but intend to do now or in the future	30
632	2024/1/3 12:18:56	119S	wechat	Other departments	Yes	Yes	Yes	No	≤5 cases	No	Basic nursing education; Experienced nurses; Scientific publications (books, journals, etc.)	Unwilling	Fully understand	Fully understand	Understand	Understand	Understand	Understand	Understand	Understand	Understand	Unclear	Unclear	Unclear	Unclear	Unclear	Unclear	Unclear	Unclear	No, and do not intend to do now or in the future	No, and do not intend to do now or in the future	No, and do not intend to do now or in the future	No, and do not intend to do now or in the future	No, and do not intend to do now or in the future	29
633	2024/1/3 12:18:58	201S	wechat	Other departments	No	No	Yes	No	≤5 cases	Yes	Experienced nurses	Willing	Understand	Understand	Understand	Partly understand	Understand	Understand	Partly understand	Partly understand	Partly understand	Strongly agree	Strongly agree	Strongly agree	Unclear	Agree	Agree	Agree	Agree	No, but intend to do now or in the future	No, but intend to do now or in the future	No, but intend to do now or in the future	No, but intend to do now or in the future	No, but intend to do now or in the future	23
634	2024/1/3 12:19:39	132S	wechat	Hematology	No	No	No	No	≤5 cases	No	Basic nursing education; Experienced nurses; Scientific publications (books, journals, etc.)	Willing	Partly understand	Understand	Understand	Understand	Understand	Understand	Partly understand	Partly understand	Understand	Agree	Strongly agree	Strongly agree	Agree	Agree	Agree	Agree	Agree	No, but intend to do now or in the future	No, but intend to do now or in the future	No, but intend to do now or in the future	No, but intend to do now or in the future	No, but intend to do now or in the future	24
635	2024/1/3 12:19:42	110S	wechat	Obstetrics	No	Yes	Yes	Yes	≤5 cases	Yes	Basic nursing education; Experienced nurses; Doctors; Scientific publications (books, journals, etc.); Media (Internet, TV, etc.)	Willing	Understand	Understand	Understand	Understand	Understand	Understand	Understand	Understand	Understand	Agree	Agree	Agree	Agree	Agree	Agree	Agree	Agree	No, but intend to do now or in the future	No, but intend to do now or in the future	No, but intend to do now or in the future	No, but intend to do now or in the future	No, but intend to do now or in the future	27
636	2024/1/3 12:20:00	215S	wechat	Obstetrics	No	Yes	Yes	Yes	≤5 cases	No	Basic nursing education; Experienced nurses; Scientific publications (books, journals, etc.)	Willing	Do not understand at all	Do not understand at all	Do not understand at all	Understand	Understand	Understand	Understand	Partly understand	Understand	Agree	Strongly agree	Strongly agree	Strongly agree	Strongly agree	Strongly agree	Strongly agree	Strongly agree	No, but intend to do now or in the future	No, but intend to do now or in the future	No, but intend to do now or in the future	No, but intend to do now or in the future	No, but intend to do now or in the future	20
637	2024/1/3 12:20:31	194S	wechat	Obstetrics	No	Yes	Yes	No	≤5 cases	Yes	Experienced nurses; Doctors; Scientific publications (books, journals, etc.); Media (Internet, TV, etc.)	Willing	Partly understand	Understand	Understand	Fully understand	Fully understand	Fully understand	Understand	Understand	Understand	Agree	Agree	Agree	Agree	Strongly agree	Strongly agree	Strongly agree	Strongly agree	No, but intend to do now or in the future	Yes	Yes	No, but intend to do now or in the future	No, but intend to do now or in the future	29
638	2024/1/3 12:20:45	254S	wechat	Obstetrics	No	Yes	Yes	Yes	≤5 cases	Yes	Experienced nurses; Scientific publications (books, journals, etc.); Media (Internet, TV, etc.)	Willing	Do not understand at all	Do not understand at all	Do not understand at all	Do not understand at all	Do not understand at all	Do not understand at all	Do not understand at all	Do not understand at all	Do not understand at all	Unclear	Agree	Agree	Unclear	Unclear	Unclear	Unclear	Agree	No, but intend to do now or in the future	No, but intend to do now or in the future	No, but intend to do now or in the future	No, but intend to do now or in the future	No, but intend to do now or in the future	9
639	2024/1/3 12:21:11	208S	wechat	Obstetrics	No	Yes	Yes	No	≤5 cases	No	Basic nursing education; Experienced nurses; Doctors; Scientific publications (books, journals, etc.); Media (Internet, TV, etc.)	Willing	Understand	Understand	Partly understand	Partly understand	Understand	Partly understand	Partly understand	Partly understand	Partly understand	Strongly agree	Strongly agree	Strongly agree	Strongly agree	Strongly agree	Strongly agree	Strongly agree	Strongly agree	No, but intend to do now or in the future	No, but intend to do now or in the future	Yes	Yes	Yes	21
640	2024/1/3 12:21:35	205S	wechat	Obstetrics	No	Yes	Yes	Yes	≤5 cases	Yes	Basic nursing education	Willing	Understand	Understand	Understand	Partly understand	Understand	Partly understand	Partly understand	Understand	Understand	Strongly agree	Strongly agree	Strongly agree	Strongly agree	Strongly agree	Strongly agree	Strongly agree	Strongly agree	Yes	No, but intend to do now or in the future	No, but intend to do now or in the future	No, but intend to do now or in the future	No, but intend to do now or in the future	24
641	2024/1/3 12:26:34	296S	wechat	Obstetrics	No	Yes	Yes	No	≤5 cases	No	Basic nursing education	Willing	Partly understand	Partly understand	Partly understand	Partly understand	Partly understand	Partly understand	Partly understand	Partly understand	Partly understand	Strongly agree	Strongly agree	Strongly agree	Strongly agree	Strongly agree	Strongly agree	Strongly agree	Strongly agree	No, but intend to do now or in the future	No, but intend to do now or in the future	Yes	No, but intend to do now or in the future	No, but intend to do now or in the future	18
642	2024/1/3 12:31:03	157S	wechat	Other departments	No	Yes	Yes	Yes	≤5 cases	No	Scientific publications (books, journals, etc.)	Willing	Understand	Partly understand	Partly understand	Fully understand	Fully understand	Fully understand	Understand	Understand	Fully understand	Strongly agree	Strongly agree	Strongly agree	Strongly agree	Strongly agree	Strongly agree	Strongly agree	Strongly agree	No, but intend to do now or in the future	No, but intend to do now or in the future	Yes	No, but intend to do now or in the future	No, but intend to do now or in the future	29
643	2024/1/3 12:32:13	251S	wechat	Other departments	No	Yes	Yes	No	≤5 cases	No	Basic nursing education; Experienced nurses; Doctors; Scientific publications (books, journals, etc.); Media (Internet, TV, etc.)	Willing	Partly understand	Partly understand	Fully understand	Understand	Fully understand	Partly understand	Do not understand at all	Do not understand at all	Partly understand	Agree	Agree	Agree	Agree	Agree	Agree	Agree	Agree	No, but intend to do now or in the future	No, but intend to do now or in the future	No, but intend to do now or in the future	No, but intend to do now or in the future	No, but intend to do now or in the future	21
644	2024/1/3 12:32:15	162S	wechat	Other departments	No	No	Yes	No	≤5 cases	No	Basic nursing education; Experienced nurses; Doctors; Scientific publications (books, journals, etc.); Media (Internet, TV, etc.)	Willing	Fully understand	Fully understand	Fully understand	Fully understand	Fully understand	Fully understand	Fully understand	Fully understand	Fully understand	Strongly agree	Strongly agree	Strongly agree	Strongly agree	Strongly agree	Strongly agree	Strongly agree	Strongly agree	No, but intend to do now or in the future	No, but intend to do now or in the future	No, but intend to do now or in the future	No, but intend to do now or in the future	No, but intend to do now or in the future	36
645	2024/1/3 12:32:34	191S	wechat	Other departments	No	No	No	Yes	≤5 cases	No	Basic nursing education	Willing	Understand	Fully understand	Understand	Understand	Fully understand	Understand	Fully understand	Fully understand	Understand	Strongly agree	Strongly agree	Strongly agree	Strongly agree	Strongly agree	Strongly agree	Strongly agree	Strongly agree	No, but intend to do now or in the future	No, but intend to do now or in the future	No, but intend to do now or in the future	No, but intend to do now or in the future	No, but intend to do now or in the future	31
646	2024/1/3 12:33:18	222S	wechat	Other departments	No	Yes	Yes	No	≤5 cases	No	Basic nursing education; Experienced nurses; Media (Internet, TV, etc.)	Willing	Fully understand	Fully understand	Fully understand	Fully understand	Fully understand	Fully understand	Fully understand	Fully understand	Fully understand	Strongly agree	Strongly agree	Strongly agree	Strongly agree	Strongly agree	Strongly agree	Strongly agree	Strongly agree	No, but intend to do now or in the future	No, but intend to do now or in the future	No, but intend to do now or in the future	No, but intend to do now or in the future	No, but intend to do now or in the future	36
647	2024/1/3 12:33:30	332S	wechat	Hepatobiliary & pancreatic surgery	No	No	No	No	≤5 cases	No	Basic nursing education; Experienced nurses; Doctors; Media (Internet, TV, etc.)	Willing	Fully understand	Fully understand	Fully understand	Fully understand	Fully understand	Fully understand	Fully understand	Fully understand	Fully understand	Strongly agree	Strongly agree	Strongly agree	Strongly agree	Strongly agree	Strongly agree	Strongly agree	Strongly agree	No, but intend to do now or in the future	No, but intend to do now or in the future	No, but intend to do now or in the future	No, but intend to do now or in the future	No, but intend to do now or in the future	36
648	2024/1/3 12:33:31	292S	wechat	Other departments	No	Yes	Yes	No	≤5 cases	Yes	Experienced nurses	Unwilling	Do not understand at all	Do not understand at all	Do not understand at all	Do not understand at all	Partly understand	Partly understand	Partly understand	Partly understand	Partly understand	Agree	Agree	Agree	Agree	Agree	Agree	Agree	Agree	No, and do not intend to do now or in the future	No, and do not intend to do now or in the future	No, and do not intend to do now or in the future	No, and do not intend to do now or in the future	No, and do not intend to do now or in the future	14
649	2024/1/3 12:33:58	337S	wechat	Stomatology / Dentistry	No	Yes	Yes	Yes	≤5 cases	Yes	Basic nursing education; Experienced nurses	Willing	Do not understand at all	Partly understand	Partly understand	Partly understand	Fully understand	Understand	Understand	Understand	Fully understand	Agree	Agree	Agree	Unclear	Unclear	Agree	Agree	Agree	No, but intend to do now or in the future	No, and do not intend to do now or in the future	Yes	No, and do not intend to do now or in the future	No, but intend to do now or in the future	24
650	2024/1/3 12:34:07	165S	wechat	Other departments	No	Yes	Yes	No	≤5 cases	Yes	Basic nursing education; Experienced nurses; Doctors; Scientific publications (books, journals, etc.); Media (Internet, TV, etc.)	Willing	Fully understand	Fully understand	Fully understand	Fully understand	Fully understand	Fully understand	Fully understand	Fully understand	Fully understand	Strongly agree	Strongly agree	Strongly agree	Strongly agree	Strongly agree	Strongly agree	Strongly agree	Strongly agree	No, but intend to do now or in the future	No, but intend to do now or in the future	No, but intend to do now or in the future	No, but intend to do now or in the future	No, but intend to do now or in the future	36
651	2024/1/3 12:34:23	144S	wechat	Other departments	No	No	Yes	Yes	≤5 cases	Yes	Basic nursing education; Experienced nurses; Media (Internet, TV, etc.)	Willing	Understand	Understand	Understand	Understand	Understand	Understand	Understand	Understand	Understand	Strongly agree	Strongly agree	Strongly agree	Strongly agree	Strongly agree	Strongly agree	Strongly agree	Strongly agree	No, but intend to do now or in the future	No, but intend to do now or in the future	Yes	No, but intend to do now or in the future	No, but intend to do now or in the future	27
652	2024/1/3 12:39:17	265S	wechat	Other departments	No	No	Yes	No	≤5 cases	No	Basic nursing education; Experienced nurses; Doctors; Scientific publications (books, journals, etc.)	Willing	Partly understand	Partly understand	Understand	Understand	Partly understand	Understand	Understand	Understand	Understand	Strongly agree	Strongly agree	Strongly agree	Strongly agree	Strongly agree	Strongly agree	Strongly disagree	Strongly agree	No, but intend to do now or in the future	No, but intend to do now or in the future	No, but intend to do now or in the future	No, but intend to do now or in the future	No, but intend to do now or in the future	24
653	2024/1/3 12:39:25	117S	wechat	Neurology	No	No	Yes	Yes	≤5 cases	No	Basic nursing education; Experienced nurses; Doctors	Willing	Fully understand	Fully understand	Fully understand	Fully understand	Fully understand	Fully understand	Fully understand	Fully understand	Fully understand	Strongly agree	Strongly agree	Strongly agree	Strongly agree	Strongly agree	Strongly agree	Strongly agree	Strongly agree	Yes	No, but intend to do now or in the future	Yes	No, but intend to do now or in the future	No, but intend to do now or in the future	36
654	2024/1/3 12:41:59	309S	wechat	Hepatobiliary & pancreatic surgery	No	No	No	No	≤5 cases	Yes	Basic nursing education; Experienced nurses	Willing	Understand	Understand	Understand	Understand	Understand	Understand	Understand	Understand	Understand	Agree	Agree	Agree	Agree	Agree	Agree	Agree	Agree	No, but intend to do now or in the future	No, but intend to do now or in the future	No, but intend to do now or in the future	No, but intend to do now or in the future	No, but intend to do now or in the future	27
655	2024/1/3 12:42:09	752S	wechat	Neurology	No	Yes	Yes	Yes	≤5 cases	Yes	Basic nursing education; Experienced nurses; Doctors	Willing	Understand	Understand	Understand	Understand	Fully understand	Fully understand	Understand	Understand	Fully understand	Agree	Strongly agree	Strongly agree	Strongly agree	Strongly agree	Strongly agree	Strongly agree	Strongly agree	No, but intend to do now or in the future	No, but intend to do now or in the future	Yes	No, and do not intend to do now or in the future	No, but intend to do now or in the future	30
656	2024/1/3 12:42:51	130S	wechat	Neurology	No	Yes	No	No	≤5 cases	No	Basic nursing education; Experienced nurses	Willing	Do not understand at all	Do not understand at all	Partly understand	Partly understand	Partly understand	Partly understand	Partly understand	Partly understand	Partly understand	Strongly agree	Strongly agree	Strongly agree	Strongly agree	Strongly agree	Strongly agree	Strongly agree	Strongly agree	No, but intend to do now or in the future	No, but intend to do now or in the future	Yes	No, but intend to do now or in the future	No, but intend to do now or in the future	16
657	2024/1/3 12:43:05	179S	wechat	Oncology	No	No	Yes	No	≤5 cases	Yes	Experienced nurses; Doctors	Willing	Partly understand	Partly understand	Understand	Understand	Fully understand	Understand	Understand	Partly understand	Partly understand	Agree	Agree	Agree	Strongly agree	Strongly agree	Strongly agree	Strongly agree	Strongly agree	No, but intend to do now or in the future	No, but intend to do now or in the future	Yes	No, but intend to do now or in the future	No, but intend to do now or in the future	24
658	2024/1/3 12:43:40	164S	wechat	Stomatology / Dentistry	No	Yes	Yes	Yes	≤5 cases	Yes	Scientific publications (books, journals, etc.)	Willing	Partly understand	Understand	Understand	Understand	Fully understand	Understand	Understand	Understand	Understand	Strongly agree	Strongly agree	Strongly agree	Strongly agree	Strongly agree	Strongly agree	Strongly agree	Strongly agree	No, but intend to do now or in the future	No, but intend to do now or in the future	No, but intend to do now or in the future	No, but intend to do now or in the future	No, but intend to do now or in the future	27
659	2024/1/3 12:44:47	171S	wechat	Obstetrics	No	Yes	Yes	Yes	≤5 cases	No	Basic nursing education	Willing	Understand	Partly understand	Partly understand	Partly understand	Partly understand	Partly understand	Partly understand	Partly understand	Partly understand	Strongly agree	Strongly agree	Strongly agree	Strongly agree	Strongly agree	Strongly agree	Strongly agree	Strongly agree	No, but intend to do now or in the future	No, but intend to do now or in the future	No, but intend to do now or in the future	No, but intend to do now or in the future	No, but intend to do now or in the future	19
660	2024/1/3 12:45:02	144S	wechat	Other departments	No	Yes	Yes	Yes	≤5 cases	No	Basic nursing education	Willing	Partly understand	Partly understand	Partly understand	Understand	Understand	Understand	Understand	Fully understand	Fully understand	Strongly agree	Strongly agree	Strongly agree	Strongly agree	Strongly agree	Strongly agree	Strongly agree	Strongly agree	No, but intend to do now or in the future	No, but intend to do now or in the future	No, but intend to do now or in the future	No, but intend to do now or in the future	No, but intend to do now or in the future	26
661	2024/1/3 12:47:26	632S	wechat	Other departments	No	Yes	Yes	No	≤5 cases	No	Scientific publications (books, journals, etc.); Media (Internet, TV, etc.)	Willing	Partly understand	Fully understand	Understand	Do not understand at all	Understand	Partly understand	Partly understand	Partly understand	Partly understand	Strongly agree	Strongly agree	Strongly agree	Strongly agree	Strongly agree	Strongly agree	Strongly agree	Strongly agree	No, but intend to do now or in the future	No, but intend to do now or in the future	No, but intend to do now or in the future	No, but intend to do now or in the future	No, but intend to do now or in the future	21
662	2024/1/3 12:47:41	422S	wechat	Hematology	No	Yes	Yes	Yes	≤5 cases	Yes	Basic nursing education; Experienced nurses; Media (Internet, TV, etc.)	Willing	Understand	Understand	Understand	Understand	Understand	Understand	Understand	Understand	Understand	Agree	Agree	Agree	Agree	Agree	Agree	Agree	Agree	Yes	Yes	Yes	Yes	Yes	27
663	2024/1/3 12:48:54	200S	wechat	Oncology	No	Yes	Yes	Yes	≤5 cases	Yes	Basic nursing education; Experienced nurses; Doctors; Media (Internet, TV, etc.)	Willing	Fully understand	Fully understand	Fully understand	Fully understand	Fully understand	Fully understand	Fully understand	Fully understand	Fully understand	Strongly agree	Strongly agree	Strongly agree	Strongly agree	Strongly agree	Strongly agree	Strongly agree	Strongly agree	No, but intend to do now or in the future	No, but intend to do now or in the future	No, but intend to do now or in the future	No, but intend to do now or in the future	No, but intend to do now or in the future	36
664	2024/1/3 12:52:28	219S	wechat	Obstetrics	No	Yes	Yes	No	≤5 cases	No	Media (Internet, TV, etc.)	Willing	Understand	Understand	Fully understand	Fully understand	Fully understand	Fully understand	Fully understand	Fully understand	Fully understand	Strongly agree	Strongly agree	Strongly agree	Strongly agree	Agree	Agree	Agree	Agree	Yes	No, and do not intend to do now or in the future	No, and do not intend to do now or in the future	No, and do not intend to do now or in the future	No, and do not intend to do now or in the future	34
665	2024/1/3 12:53:19	116S	wechat	Hematology	No	Yes	Yes	Yes	6–10 cases	Yes	Doctors; Scientific publications (books, journals, etc.)	Willing	Partly understand	Partly understand	Understand	Understand	Fully understand	Understand	Understand	Understand	Understand	Strongly agree	Strongly agree	Strongly agree	Strongly agree	Strongly agree	Strongly agree	Strongly agree	Strongly agree	No, but intend to do now or in the future	No, but intend to do now or in the future	No, but intend to do now or in the future	No, but intend to do now or in the future	No, but intend to do now or in the future	26
666	2024/1/3 12:55:46	116S	wechat	Oncology	Yes	Yes	No	Yes	6–10 cases	Yes	Basic nursing education; Experienced nurses; Doctors; Scientific publications (books, journals, etc.); Media (Internet, TV, etc.)	Willing	Partly understand	Partly understand	Partly understand	Partly understand	Partly understand	Partly understand	Partly understand	Partly understand	Partly understand	Strongly agree	Strongly agree	Strongly agree	Strongly agree	Strongly agree	Strongly agree	Strongly agree	Strongly agree	No, but intend to do now or in the future	No, but intend to do now or in the future	No, but intend to do now or in the future	No, but intend to do now or in the future	No, but intend to do now or in the future	18
667	2024/1/3 12:56:16	340S	wechat	Oncology	No	No	No	No	≤5 cases	Yes	Doctors	Willing	Fully understand	Understand	Understand	Understand	Fully understand	Fully understand	Understand	Partly understand	Understand	Agree	Agree	Agree	Agree	Agree	Agree	Agree	Agree	No, but intend to do now or in the future	No, but intend to do now or in the future	No, but intend to do now or in the future	No, but intend to do now or in the future	No, but intend to do now or in the future	29
668	2024/1/3 12:57:32	364S	wechat	Neurosurgery	No	Yes	No	Yes	≤5 cases	Yes	Basic nursing education; Experienced nurses; Doctors; Scientific publications (books, journals, etc.); Media (Internet, TV, etc.)	Willing	Understand	Understand	Understand	Understand	Fully understand	Understand	Understand	Fully understand	Fully understand	Agree	Agree	Strongly agree	Strongly agree	Strongly agree	Strongly agree	Strongly agree	Strongly agree	No, but intend to do now or in the future	No, but intend to do now or in the future	No, but intend to do now or in the future	No, but intend to do now or in the future	No, but intend to do now or in the future	30
669	2024/1/3 12:57:35	186S	wechat	Other departments	No	Yes	Yes	No	≤5 cases	Yes	Basic nursing education; Experienced nurses	Willing	Understand	Understand	Understand	Understand	Understand	Understand	Understand	Understand	Understand	Agree	Agree	Agree	Agree	Agree	Agree	Agree	Agree	Yes	No, and do not intend to do now or in the future	No, and do not intend to do now or in the future	No, and do not intend to do now or in the future	No, and do not intend to do now or in the future	27
670	2024/1/3 12:59:19	148S	wechat	Other departments	Yes	Yes	Yes	No	≤5 cases	No	Basic nursing education; Media (Internet, TV, etc.)	Willing	Partly understand	Do not understand at all	Do not understand at all	Do not understand at all	Do not understand at all	Do not understand at all	Do not understand at all	Do not understand at all	Do not understand at all	Unclear	Unclear	Agree	Unclear	Unclear	Unclear	Unclear	Unclear	No, and do not intend to do now or in the future	No, but intend to do now or in the future	No, but intend to do now or in the future	No, but intend to do now or in the future	No, but intend to do now or in the future	10
671	2024/1/3 12:59:37	162S	wechat	Oncology	No	No	Yes	No	≤5 cases	Yes	Basic nursing education; Experienced nurses; Doctors; Scientific publications (books, journals, etc.); Media (Internet, TV, etc.)	Willing	Understand	Understand	Understand	Understand	Understand	Understand	Understand	Understand	Understand	Agree	Strongly agree	Agree	Agree	Strongly agree	Strongly agree	Agree	Strongly agree	No, but intend to do now or in the future	No, but intend to do now or in the future	No, but intend to do now or in the future	No, but intend to do now or in the future	No, but intend to do now or in the future	27
672	2024/1/3 13:00:46	262S	wechat	Hematology	No	No	No	No	≤5 cases	Yes	Media (Internet, TV, etc.)	Willing	Understand	Partly understand	Partly understand	Partly understand	Partly understand	Partly understand	Partly understand	Partly understand	Partly understand	Strongly agree	Strongly agree	Strongly agree	Strongly agree	Strongly agree	Strongly agree	Strongly agree	Strongly agree	No, but intend to do now or in the future	No, but intend to do now or in the future	No, but intend to do now or in the future	No, but intend to do now or in the future	No, but intend to do now or in the future	19
673	2024/1/3 13:01:03	160S	wechat	Intensive care unit	No	No	Yes	No	6–10 cases	Yes	Experienced nurses	Willing	Understand	Understand	Understand	Understand	Understand	Understand	Understand	Understand	Understand	Strongly agree	Strongly agree	Strongly agree	Strongly agree	Strongly agree	Strongly agree	Strongly agree	Strongly agree	No, but intend to do now or in the future	No, but intend to do now or in the future	Yes	No, but intend to do now or in the future	No, but intend to do now or in the future	27
674	2024/1/3 13:01:44	216S	wechat	Hematology	No	Yes	No	No	≤5 cases	Yes	Doctors; Scientific publications (books, journals, etc.)	Willing	Understand	Understand	Understand	Understand	Understand	Understand	Understand	Partly understand	Partly understand	Agree	Agree	Agree	Agree	Strongly agree	Strongly agree	Strongly agree	Strongly agree	No, but intend to do now or in the future	No, but intend to do now or in the future	Yes	Yes	Yes	25
675	2024/1/3 13:02:08	184S	wechat	Intensive care unit	No	Yes	Yes	Yes	≤5 cases	Yes	Basic nursing education; Experienced nurses; Doctors	Willing	Partly understand	Partly understand	Partly understand	Partly understand	Understand	Partly understand	Understand	Partly understand	Understand	Agree	Agree	Agree	Agree	Agree	Agree	Agree	Agree	No, and do not intend to do now or in the future	No, and do not intend to do now or in the future	Yes	No, and do not intend to do now or in the future	No, and do not intend to do now or in the future	21
676	2024/1/3 13:02:38	348S	wechat	Intensive care unit	No	Yes	Yes	Yes	≤5 cases	Yes	Doctors	Willing	Understand	Understand	Understand	Partly understand	Understand	Partly understand	Understand	Understand	Understand	Strongly agree	Strongly agree	Strongly agree	Strongly agree	Strongly agree	Strongly agree	Strongly agree	Strongly agree	No, but intend to do now or in the future	No, but intend to do now or in the future	No, but intend to do now or in the future	No, but intend to do now or in the future	No, and do not intend to do now or in the future	25
677	2024/1/3 13:03:06	161S	wechat	Intensive care unit	No	No	Yes	No	≤5 cases	Yes	Basic nursing education; Experienced nurses; Doctors	Willing	Partly understand	Partly understand	Partly understand	Partly understand	Partly understand	Partly understand	Partly understand	Partly understand	Partly understand	Agree	Agree	Agree	Agree	Agree	Agree	Agree	Agree	No, but intend to do now or in the future	No, but intend to do now or in the future	No, but intend to do now or in the future	No, but intend to do now or in the future	No, but intend to do now or in the future	18
678	2024/1/3 13:05:00	222S	wechat	Other departments	No	Yes	Yes	No	≤5 cases	No	Basic nursing education; Experienced nurses; Doctors; Scientific publications (books, journals, etc.)	Willing	Fully understand	Fully understand	Fully understand	Fully understand	Fully understand	Fully understand	Fully understand	Fully understand	Fully understand	Strongly agree	Strongly agree	Strongly agree	Strongly agree	Strongly agree	Strongly agree	Strongly agree	Strongly agree	No, and do not intend to do now or in the future	No, and do not intend to do now or in the future	No, and do not intend to do now or in the future	No, and do not intend to do now or in the future	No, and do not intend to do now or in the future	36
679	2024/1/3 13:05:18	296S	wechat	Intensive care unit	No	Yes	Yes	No	6–10 cases	Yes	Doctors; Scientific publications (books, journals, etc.)	Willing	Understand	Partly understand	Partly understand	Fully understand	Partly understand	Partly understand	Partly understand	Understand	Understand	Strongly agree	Strongly agree	Strongly agree	Strongly agree	Strongly agree	Strongly agree	Strongly agree	Strongly agree	No, but intend to do now or in the future	No, but intend to do now or in the future	Yes	No, but intend to do now or in the future	No, but intend to do now or in the future	23
680	2024/1/3 13:05:51	110S	wechat	Intensive care unit	No	Yes	Yes	Yes	≤5 cases	Yes	Experienced nurses	Willing	Partly understand	Partly understand	Partly understand	Partly understand	Partly understand	Partly understand	Partly understand	Partly understand	Partly understand	Unclear	Agree	Agree	Agree	Unclear	Unclear	Unclear	Agree	No, but intend to do now or in the future	No, but intend to do now or in the future	Yes	No, but intend to do now or in the future	No, but intend to do now or in the future	18
681	2024/1/3 13:06:43	192S	wechat	Intensive care unit	No	Yes	Yes	Yes	≤5 cases	Yes	Basic nursing education; Experienced nurses	Willing	Fully understand	Fully understand	Fully understand	Fully understand	Fully understand	Fully understand	Fully understand	Do not understand at all	Fully understand	Strongly agree	Strongly agree	Strongly agree	Strongly agree	Strongly agree	Strongly agree	Strongly agree	Strongly agree	No, but intend to do now or in the future	No, but intend to do now or in the future	Yes	Yes	No, but intend to do now or in the future	33
682	2024/1/3 13:08:35	230S	wechat	Intensive care unit	No	Yes	Yes	No	≤5 cases	Yes	Basic nursing education; Experienced nurses; Doctors; Scientific publications (books, journals, etc.); Media (Internet, TV, etc.)	Willing	Understand	Understand	Partly understand	Fully understand	Understand	Partly understand	Partly understand	Do not understand at all	Partly understand	Unclear	Unclear	Unclear	Unclear	Unclear	Unclear	Unclear	Unclear	No, and do not intend to do now or in the future	No, but intend to do now or in the future	No, but intend to do now or in the future	No, but intend to do now or in the future	No, but intend to do now or in the future	22
683	2024/1/3 13:10:12	205S	wechat	Intensive care unit	No	Yes	Yes	No	≤5 cases	Yes	Experienced nurses; Doctors; Scientific publications (books, journals, etc.); Media (Internet, TV, etc.)	Willing	Do not understand at all	Do not understand at all	Do not understand at all	Do not understand at all	Partly understand	Do not understand at all	Do not understand at all	Do not understand at all	Do not understand at all	Unclear	Agree	Agree	Agree	Agree	Agree	Agree	Agree	No, but intend to do now or in the future	No, but intend to do now or in the future	No, but intend to do now or in the future	No, but intend to do now or in the future	No, but intend to do now or in the future	10
684	2024/1/3 13:12:02	204S	wechat	Intensive care unit	No	Yes	Yes	No	≤5 cases	Yes	Basic nursing education; Experienced nurses; Doctors; Scientific publications (books, journals, etc.); Media (Internet, TV, etc.)	Willing	Fully understand	Fully understand	Fully understand	Fully understand	Fully understand	Fully understand	Fully understand	Fully understand	Fully understand	Strongly agree	Strongly agree	Strongly agree	Strongly agree	Strongly agree	Strongly agree	Strongly agree	Strongly agree	Yes	Yes	Yes	Yes	Yes	36
685	2024/1/3 13:14:01	167S	wechat	Obstetrics	No	Yes	Yes	Yes	≤5 cases	Yes	Basic nursing education; Experienced nurses; Doctors; Scientific publications (books, journals, etc.); Media (Internet, TV, etc.)	Willing	Partly understand	Partly understand	Partly understand	Partly understand	Do not understand at all	Do not understand at all	Do not understand at all	Do not understand at all	Do not understand at all	Agree	Agree	Agree	Agree	Agree	Agree	Agree	Agree	No, but intend to do now or in the future	No, but intend to do now or in the future	No, but intend to do now or in the future	No, but intend to do now or in the future	No, but intend to do now or in the future	13
686	2024/1/3 13:20:45	201S	wechat	Oncology	No	No	Yes	No	6–10 cases	Yes	Basic nursing education; Experienced nurses; Doctors	Willing	Understand	Understand	Understand	Understand	Fully understand	Understand	Understand	Understand	Understand	Strongly agree	Strongly agree	Strongly agree	Strongly agree	Strongly agree	Strongly agree	Strongly agree	Strongly agree	No, but intend to do now or in the future	No, but intend to do now or in the future	No, but intend to do now or in the future	No, but intend to do now or in the future	No, but intend to do now or in the future	28
687	2024/1/3 13:21:22	85S	wechat	Other departments	No	Yes	Yes	No	≤5 cases	Yes	Basic nursing education; Experienced nurses; Doctors; Scientific publications (books, journals, etc.)	Willing	Understand	Understand	Understand	Understand	Understand	Understand	Understand	Understand	Understand	Strongly agree	Strongly agree	Strongly agree	Strongly agree	Strongly agree	Strongly agree	Strongly agree	Strongly agree	No, but intend to do now or in the future	No, but intend to do now or in the future	No, but intend to do now or in the future	No, but intend to do now or in the future	No, but intend to do now or in the future	27
688	2024/1/3 13:25:33	138S	wechat	General internal medicine	No	Yes	Yes	Yes	≤5 cases	Yes	Basic nursing education; Experienced nurses	Willing	Understand	Understand	Understand	Understand	Understand	Understand	Understand	Partly understand	Partly understand	Strongly agree	Strongly agree	Strongly agree	Strongly agree	Strongly agree	Strongly agree	Strongly agree	Strongly agree	No, but intend to do now or in the future	No, but intend to do now or in the future	No, but intend to do now or in the future	No, but intend to do now or in the future	No, but intend to do now or in the future	25
689	2024/1/3 13:28:57	127S	wechat	Other departments	No	Yes	Yes	Yes	≤5 cases	No	Basic nursing education; Experienced nurses; Scientific publications (books, journals, etc.)	Willing	Understand	Understand	Understand	Understand	Understand	Understand	Understand	Understand	Understand	Agree	Agree	Agree	Agree	Agree	Agree	Agree	Agree	Yes	Yes	Yes	Yes	Yes	27
690	2024/1/3 13:30:47	987S	wechat	Other departments	No	No	Yes	No	≤5 cases	No	Doctors; Scientific publications (books, journals, etc.); Media (Internet, TV, etc.)	Willing	Fully understand	Fully understand	Fully understand	Fully understand	Fully understand	Fully understand	Fully understand	Fully understand	Fully understand	Strongly agree	Strongly agree	Strongly agree	Strongly agree	Strongly agree	Strongly agree	Strongly agree	Strongly agree	No, but intend to do now or in the future	No, but intend to do now or in the future	No, but intend to do now or in the future	No, but intend to do now or in the future	No, but intend to do now or in the future	36
691	2024/1/3 13:30:51	208S	wechat	Neurology	No	No	No	Yes	≤5 cases	Yes	Basic nursing education; Experienced nurses	Willing	Partly understand	Do not understand at all	Do not understand at all	Partly understand	Do not understand at all	Do not understand at all	Do not understand at all	Do not understand at all	Do not understand at all	Agree	Agree	Agree	Agree	Unclear	Agree	Agree	Agree	No, but intend to do now or in the future	No, but intend to do now or in the future	No, but intend to do now or in the future	No, but intend to do now or in the future	Yes	11
692	2024/1/3 13:32:24	118S	wechat	Respiratory medicine	No	Yes	Yes	No	≤5 cases	Yes	Doctors; Scientific publications (books, journals, etc.)	Willing	Understand	Understand	Understand	Understand	Understand	Understand	Understand	Understand	Understand	Agree	Agree	Agree	Agree	Agree	Agree	Agree	Agree	No, and do not intend to do now or in the future	No, but intend to do now or in the future	No, and do not intend to do now or in the future	No, and do not intend to do now or in the future	No, but intend to do now or in the future	27
693	2024/1/3 13:33:44	155S	wechat	Cardiology	No	Yes	Yes	Yes	≤5 cases	Yes	Experienced nurses; Media (Internet, TV, etc.)	Willing	Fully understand	Fully understand	Fully understand	Fully understand	Fully understand	Fully understand	Fully understand	Fully understand	Fully understand	Strongly agree	Strongly agree	Strongly agree	Strongly agree	Strongly agree	Strongly agree	Strongly agree	Strongly agree	Yes	Yes	Yes	Yes	Yes	36
694	2024/1/3 13:34:57	158S	wechat	Gastroenterology	No	No	Yes	No	≤5 cases	Yes	Scientific publications (books, journals, etc.); Media (Internet, TV, etc.)	Willing	Partly understand	Partly understand	Partly understand	Partly understand	Partly understand	Partly understand	Do not understand at all	Partly understand	Partly understand	Agree	Agree	Agree	Agree	Agree	Agree	Agree	Agree	No, but intend to do now or in the future	No, but intend to do now or in the future	Yes	No, but intend to do now or in the future	No, but intend to do now or in the future	17
695	2024/1/3 13:35:55	163S	wechat	Other departments	Yes	Yes	Yes	No	≤5 cases	No	Basic nursing education; Experienced nurses	Willing	Partly understand	Partly understand	Partly understand	Partly understand	Partly understand	Partly understand	Partly understand	Partly understand	Understand	Agree	Strongly agree	Strongly agree	Strongly agree	Strongly agree	Agree	Agree	Agree	No, but intend to do now or in the future	No, but intend to do now or in the future	No, but intend to do now or in the future	No, but intend to do now or in the future	No, but intend to do now or in the future	19
696	2024/1/3 13:36:29	145S	wechat	Respiratory medicine	No	No	Yes	Yes	6–10 cases	Yes	Basic nursing education; Experienced nurses; Doctors	Willing	Fully understand	Fully understand	Fully understand	Fully understand	Fully understand	Fully understand	Fully understand	Fully understand	Fully understand	Agree	Strongly agree	Agree	Strongly agree	Strongly agree	Strongly agree	Strongly agree	Strongly agree	No, but intend to do now or in the future	No, but intend to do now or in the future	Yes	No, but intend to do now or in the future	Yes	36
697	2024/1/3 13:36:39	149S	wechat	Other departments	Yes	Yes	Yes	Yes	≤5 cases	Yes	Basic nursing education; Experienced nurses	Willing	Partly understand	Partly understand	Partly understand	Partly understand	Partly understand	Partly understand	Partly understand	Do not understand at all	Do not understand at all	Strongly agree	Strongly agree	Strongly agree	Strongly agree	Strongly agree	Agree	Strongly agree	Agree	No, but intend to do now or in the future	No, but intend to do now or in the future	No, but intend to do now or in the future	No, but intend to do now or in the future	No, but intend to do now or in the future	16
698	2024/1/3 13:36:47	199S	wechat	Respiratory medicine	No	Yes	Yes	No	6–10 cases	Yes	Basic nursing education; Experienced nurses	Willing	Fully understand	Fully understand	Fully understand	Fully understand	Fully understand	Fully understand	Fully understand	Fully understand	Fully understand	Strongly agree	Strongly agree	Strongly agree	Strongly agree	Strongly agree	Strongly agree	Strongly agree	Strongly agree	No, and do not intend to do now or in the future	No, but intend to do now or in the future	No, but intend to do now or in the future	No, but intend to do now or in the future	No, but intend to do now or in the future	36
699	2024/1/3 13:41:08	155S	wechat	Obstetrics	No	Yes	Yes	Yes	≤5 cases	No	Basic nursing education; Experienced nurses	Willing	Partly understand	Partly understand	Partly understand	Partly understand	Partly understand	Partly understand	Partly understand	Partly understand	Partly understand	Strongly agree	Strongly agree	Strongly agree	Strongly agree	Strongly agree	Strongly agree	Strongly agree	Strongly agree	No, but intend to do now or in the future	No, but intend to do now or in the future	No, but intend to do now or in the future	No, but intend to do now or in the future	No, but intend to do now or in the future	18
700	2024/1/3 13:42:20	300S	wechat	Other departments	No	Yes	Yes	Yes	≤5 cases	No	Basic nursing education; Experienced nurses; Doctors; Scientific publications (books, journals, etc.); Media (Internet, TV, etc.)	Willing	Do not understand at all	Do not understand at all	Do not understand at all	Do not understand at all	Do not understand at all	Do not understand at all	Do not understand at all	Do not understand at all	Do not understand at all	Agree	Unclear	Unclear	Agree	Agree	Agree	Agree	Agree	No, but intend to do now or in the future	No, but intend to do now or in the future	No, but intend to do now or in the future	No, but intend to do now or in the future	No, and do not intend to do now or in the future	9
701	2024/1/3 13:42:31	2706S	wechat	Oncology	No	No	Yes	Yes	6–10 cases	Yes	Basic nursing education; Experienced nurses; Doctors	Willing	Partly understand	Partly understand	Partly understand	Partly understand	Fully understand	Understand	Understand	Partly understand	Understand	Agree	Agree	Agree	Agree	Agree	Agree	Agree	Agree	No, but intend to do now or in the future	No, but intend to do now or in the future	Yes	No, but intend to do now or in the future	No, but intend to do now or in the future	23
702	2024/1/3 13:42:48	231S	wechat	Oncology	No	No	No	No	6–10 cases	Yes	Scientific publications (books, journals, etc.)	Willing	Do not understand at all	Do not understand at all	Do not understand at all	Do not understand at all	Do not understand at all	Do not understand at all	Do not understand at all	Do not understand at all	Do not understand at all	Strongly agree	Strongly agree	Strongly agree	Strongly agree	Strongly agree	Strongly agree	Strongly agree	Strongly agree	No, but intend to do now or in the future	No, but intend to do now or in the future	Yes	No, but intend to do now or in the future	No, but intend to do now or in the future	9
703	2024/1/3 13:43:02	340S	wechat	Oncology	No	Yes	Yes	No	≤5 cases	No	Experienced nurses	Willing	Fully understand	Fully understand	Fully understand	Fully understand	Fully understand	Fully understand	Fully understand	Fully understand	Fully understand	Strongly agree	Strongly agree	Strongly agree	Strongly agree	Strongly agree	Strongly agree	Strongly agree	Strongly agree	No, but intend to do now or in the future	No, but intend to do now or in the future	No, but intend to do now or in the future	No, but intend to do now or in the future	No, and do not intend to do now or in the future	36
704	2024/1/3 13:43:09	209S	wechat	Oncology	No	No	Yes	Yes	≤5 cases	No	Basic nursing education	Willing	Partly understand	Do not understand at all	Do not understand at all	Partly understand	Partly understand	Do not understand at all	Do not understand at all	Do not understand at all	Partly understand	Agree	Agree	Agree	Agree	Agree	Agree	Agree	Agree	No, but intend to do now or in the future	No, and do not intend to do now or in the future	No, and do not intend to do now or in the future	No, but intend to do now or in the future	No, but intend to do now or in the future	13
705	2024/1/3 13:43:34	263S	wechat	Neurology	No	No	Yes	No	≤5 cases	Yes	Basic nursing education; Experienced nurses	Willing	Understand	Understand	Understand	Do not understand at all	Understand	Partly understand	Do not understand at all	Do not understand at all	Do not understand at all	Agree	Agree	Agree	Agree	Agree	Agree	Agree	Agree	No, but intend to do now or in the future	No, but intend to do now or in the future	No, but intend to do now or in the future	No, but intend to do now or in the future	No, but intend to do now or in the future	18
706	2024/1/3 13:43:45	108S	wechat	Other departments	No	No	No	No	≤5 cases	No	Scientific publications (books, journals, etc.)	Willing	Partly understand	Do not understand at all	Understand	Understand	Understand	Understand	Understand	Understand	Understand	Strongly agree	Strongly agree	Strongly agree	Strongly agree	Strongly agree	Strongly agree	Strongly agree	Strongly agree	No, but intend to do now or in the future	No, but intend to do now or in the future	No, but intend to do now or in the future	No, but intend to do now or in the future	No, but intend to do now or in the future	24
707	2024/1/3 13:44:26	392S	wechat	Other departments	No	Yes	Yes	Yes	≤5 cases	No	Basic nursing education; Experienced nurses; Doctors; Scientific publications (books, journals, etc.); Media (Internet, TV, etc.)	Willing	Fully understand	Fully understand	Fully understand	Fully understand	Fully understand	Fully understand	Fully understand	Fully understand	Fully understand	Strongly agree	Strongly agree	Strongly agree	Strongly agree	Strongly agree	Strongly agree	Strongly agree	Strongly agree	Yes	No, but intend to do now or in the future	Yes	Yes	Yes	36
708	2024/1/3 13:47:18	169S	wechat	Other departments	Yes	Yes	Yes	No	≤5 cases	Yes	Basic nursing education; Experienced nurses; Doctors; Scientific publications (books, journals, etc.); Media (Internet, TV, etc.)	Willing	Partly understand	Do not understand at all	Do not understand at all	Partly understand	Do not understand at all	Do not understand at all	Do not understand at all	Partly understand	Do not understand at all	Agree	Agree	Agree	Agree	Agree	Unclear	Agree	Agree	No, but intend to do now or in the future	No, but intend to do now or in the future	No, but intend to do now or in the future	No, but intend to do now or in the future	No, but intend to do now or in the future	12
709	2024/1/3 13:48:01	179S	wechat	Other departments	No	No	No	Yes	≤5 cases	No	Basic nursing education	Willing	Partly understand	Do not understand at all	Do not understand at all	Do not understand at all	Partly understand	Do not understand at all	Partly understand	Partly understand	Partly understand	Strongly agree	Strongly agree	Strongly agree	Strongly agree	Strongly agree	Strongly agree	Strongly agree	Strongly agree	No, but intend to do now or in the future	No, and do not intend to do now or in the future	No, and do not intend to do now or in the future	No, and do not intend to do now or in the future	No, and do not intend to do now or in the future	14
710	2024/1/3 13:48:21	138S	wechat	Orthopedics	No	No	No	Yes	≤5 cases	No	Basic nursing education	Willing	Do not understand at all	Understand	Understand	Understand	Fully understand	Understand	Understand	Understand	Understand	Strongly agree	Strongly agree	Strongly agree	Strongly agree	Strongly agree	Strongly agree	Strongly agree	Strongly agree	No, but intend to do now or in the future	No, but intend to do now or in the future	No, but intend to do now or in the future	No, but intend to do now or in the future	No, but intend to do now or in the future	26
711	2024/1/3 13:48:34	311S	wechat	Other departments	No	No	Yes	No	≤5 cases	No	Experienced nurses; Doctors	Willing	Understand	Understand	Understand	Understand	Understand	Understand	Partly understand	Partly understand	Understand	Strongly agree	Strongly agree	Strongly agree	Strongly agree	Strongly agree	Strongly agree	Strongly agree	Strongly agree	No, but intend to do now or in the future	No, but intend to do now or in the future	No, but intend to do now or in the future	No, but intend to do now or in the future	No, but intend to do now or in the future	25
712	2024/1/3 13:49:09	251S	wechat	Other departments	No	No	Yes	Yes	≤5 cases	Yes	Basic nursing education; Experienced nurses	Willing	Fully understand	Fully understand	Fully understand	Understand	Do not understand at all	Understand	Understand	Understand	Understand	Strongly agree	Strongly agree	Strongly agree	Strongly agree	Strongly agree	Strongly agree	Strongly agree	Strongly agree	No, but intend to do now or in the future	No, but intend to do now or in the future	No, but intend to do now or in the future	No, but intend to do now or in the future	No, but intend to do now or in the future	28
713	2024/1/3 13:49:31	418S	wechat	Intensive care unit	Yes	Yes	Yes	Yes	6–10 cases	Yes	Experienced nurses; Doctors	Willing	Fully understand	Fully understand	Fully understand	Fully understand	Fully understand	Fully understand	Fully understand	Fully understand	Understand	Strongly agree	Strongly agree	Strongly agree	Strongly agree	Strongly agree	Strongly agree	Strongly agree	Strongly agree	No, but intend to do now or in the future	Yes	No, but intend to do now or in the future	No, but intend to do now or in the future	No, but intend to do now or in the future	35
714	2024/1/3 13:50:04	414S	wechat	Obstetrics	No	Yes	Yes	Yes	≤5 cases	No	Basic nursing education; Experienced nurses; Doctors; Scientific publications (books, journals, etc.)	Willing	Do not understand at all	Do not understand at all	Do not understand at all	Do not understand at all	Do not understand at all	Do not understand at all	Do not understand at all	Do not understand at all	Do not understand at all	Unclear	Unclear	Unclear	Unclear	Unclear	Unclear	Unclear	Unclear	No, but intend to do now or in the future	No, but intend to do now or in the future	No, but intend to do now or in the future	No, but intend to do now or in the future	No, but intend to do now or in the future	9
[truncated: 129 more rows]
