# Supplementary material for: Nurses’ high valuation of palliative care versus patient and family misconceptions: A mixed-approach study of Advanced Care Planning implementation in China
Source: PLoS One. 2025 Oct 7;20(10):e0333739. doi: 10.1371/journal.pone.0333739 (PMC12503265; doi:10.1371/journal.pone.0333739)
Supplement: S4 File — (XLSX) [file pone.0333739.s004.xlsx]

## Sheet: Sheet1
No.	time of submission	professional title	experience in palliative care	Years of clinical experience (years)	I clearly understand the concept of Advance Care Planning (ACP).	2.I know the differences between ACP and advance directives (e.g., living wills, DNR orders).	3.I am familiar with the current legal status of ACP and advance directives in China.		4.I understand how binding advance directives are in clinical practice.	5.I know clearly how ACP fits within my professional duties according to existing hospital policies.	6.ACP discussions are essential components of quality patient care.	7.It is beneficial to initiate ACP conversations early, before critical illness occurs.	8.I feel comfortable discussing ACP with patients and families.	9.Discussing ACP could make patients and families lose hope. (reverse-coded)	10.ACP discussions can positively influence patient autonomy and decision-making.	11.Limited formal education in ACP prevents me from initiating ACP discussions confidently.	12.Uncertainty about ACP-related laws and hospital policies inhibits my willingness to discuss ACP.	13.Difficulty in predicting patient prognosis makes me hesitant to start ACP conversations.	14.I perceive that most patients and families in China are culturally resistant to ACP.	15.I perceive that most patients and families in China are culturally resistant to ACP.	16.I actively initiate ACP discussions with eligible patients.	17.I document ACP discussions and patient decisions clearly in medical records.	18.I regularly collaborate with other healthcare providers (physicians, nurses, social workers) during ACP processes.	19.I revisit ACP conversations periodically, reflecting changes in patient condition or preferences.	20.I encourage families to participate actively during ACP discussions.	21.Formal ACP training workshops or continuing education programs	22.Clear institutional ACP policies and guidelines provided by the hospital	23.Regular interdisciplinary meetings focused on ACP discussions	24.Formal legal recognition and clearer national guidelines for ACP and advance directives	25.Inclusion of ACP training in medical and nursing school curricula
1	2023/12/8 11:15:06	3	0	14	1	2	2		3	3	5	1	1	1	2	3	1	0	0	0	1	0	1	4	4	4	4	4	4	4
2	2023/12/8 11:15:07	1	0	1	1	2	2		4	1	10	2	2	1	2	1	2	0	0	1	0	0	1	3	3	3	3	3	3	3
3	2023/12/8 11:15:08	2	0	35	7	2	1		4	2	28	2	1	1	1	1	2	0	0	0	0	1	1	3	3	3	3	3	3	3
4	2023/12/8 11:15:09	3	1	16	1	1	2		4	3	2	2	1	1	1	1	2	0	0	0	0	0	1	3	3	3	3	3	3	3
5	2023/12/8 11:15:10	2	0	17	1	1	1		4	2	28	2	1	1	2	1	2	1	0	0	0	0	2	2	2	2	2	2	2	2
6	2023/12/8 11:15:11	2	1	17	1	1	2		3	2	28	2	1	1	2	1	1	1	0	0	0	0	1	4	4	4	4	4	4	4
7	2023/12/8 11:15:12	2	0	14	1	1	2		4	2	5	2	1	1	1	1	1	0	0	1	0	0	1	4	4	2	4	4	4	4
8	2023/12/8 11:15:13	2	1	18	1	1	2		3	2	5	1	1	1	1	1	1	0	1	0	0	0	1	2	2	2	4	4	3	3
9	2023/12/8 11:15:14	2	1	15	1	1	2		3	2	5	2	1	1	2	1	1	0	0	0	0	0	1	2	4	4	4	4	3	3
10	2023/12/8 11:15:15	2	1	10	1	1	2		3	2	2	2	1	1	1	1	1	1	0	0	0	0	1	2	2	2	2	2	2	1
11	2023/12/8 11:15:16	2	0	16	1	1	2		3	2	3	2	2	1	2	1	2	1	0	0	0	0	1	2	2	2	2	2	2	2
12	2023/12/8 11:15:17	2	0	21	1	1	2		3	2	5	2	1	1	2	4	1	1	0	0	0	0	1	2	2	2	2	2	2	2
13	2023/12/8 11:15:18	2	1	15	1	1	2		3	2	5	2	1	1	1	4	1	0	0	1	1	0	1	4	4	4	4	4	4	4
14	2023/12/8 11:15:19	2	0	8	1	1	2		3	2	19	2	1	1	2	1	2	1	0	1	0	0	1	3	4	4	4	4	3	3
15	2023/12/8 11:15:20	3	0	17	1	1	2		4	3	28	1	1	1	1	1	1	0	0	1	0	0	1	4	4	4	4	4	4	4
16	2023/12/8 11:15:21	1	1	6	1	1	2		3	1	5	2	2	2	2	1	1	1	1	1	0	0	1	3	3	2	3	3	3	3
17	2023/12/8 11:15:22	3	0	23	1	1	2		3	3	28	1	1	1	1	1	1	0	0	0	0	1	1	2	3	2	2	2	2	2
18	2023/12/8 11:15:23	2	0	15	1	1	2		3	2	28	1	1	1	1	1	2	0	0	1	0	0	1	2	3	2	3	3	3	3
19	2023/12/8 11:15:24	1	0	6	1	1	2		4	1	28	1	1	1	1	1	2	0	0	1	0	0	1	3	3	3	3	3	3	2
20	2023/12/8 11:15:25	2	0	21	1	1	2		3	2	28	2	1	1	1	1	1	0	0	0	1	0	1	1	2	2	2	2	2	2
21	2023/12/8 11:15:26	1	1	5	1	1	2		3	1	5	2	1	1	2	1	1	1	0	0	0	0	1	3	3	3	3	3	3	3
22	2023/12/8 11:15:27	2	1	29	1	1	2		3	2	28	2	1	1	1	1	1	0	0	1	1	0	1	2	3	3	2	4	3	3
23	2023/12/8 11:15:28	2	0	15	1	1	2		3	2	28	2	2	1	2	1	1	0	0	0	1	0	1	2	2	2	2	2	2	2
24	2023/12/8 11:15:29	2	1	17	1	1	2		3	2	28	1	1	1	2	1	1	0	0	0	0	0	1	1	1	1	1	1	1	1
25	2023/12/8 11:15:30	2	0	28	1	1	2		3	2	28	2	1	1	1	1	1	1	0	0	0	0	2	3	3	3	3	3	3	3
26	2023/12/8 11:15:31	2	1	19	4	1	2		3	2	5	2	1	1	1	2	1	1	1	0	0	0	1	4	3	3	3	3	3	3
27	2023/12/8 11:15:32	1	1	7	1	1	2		3	1	5	2	1	1	1	1	1	1	0	0	0	0	1	3	3	4	3	3	3	3
28	2023/12/8 11:15:33	1	1	3	1	1	2		3	1	5	2	2	1	2	1	1	1	1	1	1	1	1	2	3	2	4	4	3	4
29	2023/12/8 11:15:34	2	0	30	4	1	2		3	2	28	2	1	1	2	1	1	1	0	0	0	0	1	2	1	1	1	2	2	2
30	2023/12/8 11:15:35	2	0	14	1	1	2		3	2	5	2	1	1	1	1	1	0	0	1	0	0	1	4	4	3	3	3	3	3
31	2023/12/8 11:15:36	1	1	2	1	1	2		3	1	5	2	2	1	2	1	1	1	1	0	0	0	1	3	2	3	2	2	2	2
32	2023/12/8 11:15:37	1	1	3	1	1	2		3	1	5	2	2	2	2	1	1	1	0	0	0	0	1	2	2	2	2	2	2	2
33	2023/12/8 11:15:38	2	1	25	1	1	2		3	2	5	2	1	1	1	1	1	1	1	0	0	0	1	3	3	3	3	3	3	3
34	2023/12/8 11:15:39	1	1	4	1	2	2		3	1	5	2	1	1	2	1	1	0	0	0	0	0	1	2	2	2	2	3	3	3
35	2023/12/8 11:15:40	1	1	1.5	1	2	2		3	1	5	2	1	1	2	1	2	1	0	1	0	0	1	2	2	2	2	1	2	2
36	2023/12/8 11:15:41	1	1	1.5	1	2	2		2	1	5	2	2	1	1	1	1	1	0	1	0	0	1	2	2	2	2	2	1	1
37	2023/12/8 11:15:42	3	1	36	1	2	2		3	3	19	1	1	1	1	1	1	0	0	0	0	0	1	2	3	2	3	2	2	3
38	2023/12/8 11:15:43	1	1	1	1	2	2		4	1	10	2	2	1	2	1	2	1	0	1	1	0	1	2	2	2	2	3	3	2
39	2023/12/8 11:15:44	1	0	4	1	2	2		3	1	19	2	1	1	2	1	2	1	0	0	1	0	1	2	2	3	4	4	3	3
40	2023/12/8 11:15:45	2	0	8	2	2	2		4	2	28	2	1	1	1	1	1	0	0	0	1	0	1	3	2	2	2	2	2	2
41	2023/12/8 11:15:46	2	0	9	1	2	2		3	2	11	2	1	1	2	1	1	0	0	1	1	0	2	2	3	2	2	3	3	2
42	2023/12/8 11:15:47	1	0	12	1	2	2		3	1	21	2	1	1	2	1	2	0	0	1	0	0	1	3	4	3	2	3	3	4
43	2023/12/8 11:15:48	2	1	13	1	2	2		3	2	26	2	2	1	1	3	1	1	1	1	1	0	1	1	4	2	1	4	2	1
44	2023/12/8 11:15:49	3	1	15	1	2	2		3	3	5	2	1	1	2	1	1	1	1	1	1	0	1	4	4	4	4	4	4	4
45	2023/12/8 11:15:50	1	1	4.5	1	2	2		3	1	5	1	2	1	2	1	1	1	0	0	0	0	1	3	3	3	3	3	3	3
46	2023/12/8 11:15:51	2	1	13	1	2	2		3	2	5	1	1	2	2	1	1	0	0	0	1	0	1	3	3	3	4	4	3	3
47	2023/12/8 11:15:52	2	1	11	1	2	2		3	2	28	2	1	1	1	1	1	1	0	0	0	0	1	2	2	2	2	2	3	3
48	2023/12/8 11:15:53	2	0	12	1	2	2		3	2	19	2	1	1	1	1	1	0	0	1	0	0	1	4	4	4	4	4	4	4
49	2023/12/8 11:15:54	2	0	9	1	1	2		3	2	12	2	1	1	1	1	1	0	0	1	1	0	1	3	2	2	2	3	2	2
50	2023/12/8 11:15:55	2	1	10	2	1	2		3	2	9	2	2	1	2	1	2	0	0	0	0	0	1	2	2	2	2	2	2	2
51	2023/12/8 11:15:56	1	1	2	1	2	1		4	1	5	1	2	1	2	1	2	1	0	0	1	0	1	3	3	1	2	2	2	2
52	2023/12/8 11:15:57	2	1	18	1	2	2		3	2	5	2	2	1	2	1	1	1	1	0	0	0	1	2	2	2	2	2	2	2
53	2023/12/8 11:15:58	2	1	15	1	2	2		3	2	27	2	1	1	1	1	2	1	0	0	1	0	1	4	4	4	4	4	4	4
54	2023/12/8 11:15:59	2	1	11	1	2	2		3	2	28	2	1	1	1	1	1	0	1	1	0	0	1	4	4	4	4	4	4	4
55	2023/12/8 11:15:60	2	1	11	1	2	1		4	2	5	1	1	1	1	2	1	0	1	0	0	0	1	4	3	3	3	4	3	3
56	2023/12/8 11:15:61	2	0	12	1	2	2		3	2	6	2	1	1	2	2	1	1	0	0	0	0	1	4	4	4	4	4	4	4
57	2023/12/8 11:15:62	1	1	6	1	2	2		3	1	28	2	1	1	2	1	2	1	1	0	1	0	1	2	2	2	2	2	2	2
58	2023/12/8 11:15:63	1	1	3	1	2	2		2	1	5	2	2	1	2	1	1	1	0	0	0	0	1	1	1	2	2	2	2	2
59	2023/12/8 11:15:64	2	1	8	1	2	2		3	2	5	2	1	1	1	1	1	1	1	1	1	0	1	4	3	3	3	3	3	3
60	2023/12/8 11:15:65	1	1	3	1	2	1		4	1	5	2	2	2	2	4	1	0	0	0	0	0	1	3	3	3	3	3	3	3
61	2023/12/8 11:15:66	2	1	15	1	1	2		3	2	8	2	1	1	1	2	1	1	1	0	0	0	1	3	3	3	3	3	3	3
62	2023/12/8 11:15:67	4	0	38	1	2	2		3	4	28	2	1	1	1	1	1	0	0	1	1	0	1	4	4	2	3	3	2	3
63	2023/12/8 11:15:68	3	1	20	1	2	2		3	3	28	2	2	1	2	1	1	1	1	0	0	0	1	3	3	3	3	3	3	3
64	2023/12/8 11:15:69	1	1	2	1	2	2		3	1	5	2	2	1	1	1	1	1	0	0	1	0	1	2	2	4	4	4	4	4
65	2023/12/8 11:15:70	2	0	6	1	1	2		3	2	8	2	1	1	2	1	2	0	0	1	0	0	1	1	1	1	1	1	1	1
66	2023/12/8 11:15:71	2	0	17	1	2	2		3	2	28	1	1	1	1	1	1	1	0	0	0	0	1	3	2	2	2	2	2	1
67	2023/12/8 11:15:72	2	1	20	1	1	1		3	2	9	2	1	1	1	1	2	1	0	0	1	0	1	3	3	2	1	1	1	3
68	2023/12/8 11:15:73	1	0	11	1	2	2		3	1	11	2	1	1	1	1	1	0	0	1	1	0	1	3	3	4	4	4	4	4
69	2023/12/8 11:15:74	1	1	9	1	2	2		3	1	5	2	1	1	1	1	2	1	1	1	1	0	1	4	4	4	4	4	4	4
70	2023/12/8 11:15:75	1	1	5	1	2	2		3	1	5	2	2	1	1	1	1	1	0	0	0	0	1	3	3	2	2	2	2	2
71	2023/12/8 11:15:76	2	1	12	1	2	2		3	2	9	2	2	1	2	1	1	1	0	0	0	0	1	3	3	4	4	3	4	4
72	2023/12/8 11:15:06	2	1	10	1	1	2		3	2	11	2	1	1	2	1	2	1	0	1	0	0	1	2	2	2	2	2	2	2
73	2023/12/16 10:16:07	3	1	14	1	2	2		3	3	11	2	1	1	2	1	1	0	0	0	0	0	1	1	3	3	3	3	2	3
74	2023/12/21 21:28:04	2	1	17	1	2	2		3	2	27	2	1	1	2	2	1	1	1	1	1	0	1	4	3	4	4	3	4	4
75	2023/12/21 21:28:21	1	1	4	1	1	2		2	1	6	2	2	1	2	1	1	1	1	1	1	0	1	4	4	4	4	4	4	4
76	2023/12/21 21:31:13	1	0	1	1	2	2		2	1	6	2	2	2	2	1	2	1	0	0	0	0	1	2	2	2	2	2	2	2
77	2023/12/21 21:34:49	1	1	12	1	2	2		3	1	6	2	1	1	2	2	1	1	0	1	1	0	1	4	4	4	4	4	4	4
78	2023/12/21 21:35:25	1	1	1	1	2	2		2	1	6	2	2	1	1	1	1	1	0	1	1	0	1	3	3	3	3	3	3	3
79	2023/12/21 21:39:06	2	0	13	1	2	2		3	2	6	2	2	2	2	1	2	1	0	0	0	0	1	2	2	3	2	3	3	3
80	2023/12/21 21:42:21	3	1	30	1	3	2		3	3	28	1	1	1	1	2	1	1	1	1	1	0	1	4	4	4	4	4	4	4
81	2023/12/21 21:42:36	1	1	6	1	1	2		3	1	14	2	1	1	1	1	1	1	1	1	1	0	1	3	3	3	2	4	2	4
82	2023/12/21 21:49:58	2	1	12	1	2	2		3	2	6	2	1	1	1	1	1	0	0	0	0	0	1	2	2	3	2	3	2	2
83	2023/12/21 21:50:59	1	0	8	1	2	2		3	1	6	2	1	2	1	1	1	0	0	1	1	0	1	3	2	3	2	1	2	1
84	2023/12/21 21:51:13	1	0	7	1	2	2		3	1	6	1	1	1	2	1	1	1	0	0	0	0	1	1	1	1	1	1	1	1
85	2023/12/21 22:02:50	3	1	14	1	3	2		3	3	5	2	1	1	2	4	1	1	0	1	1	0	1	4	4	4	3	4	4	4
86	2023/12/21 22:07:06	2	1	14	1	2	2		3	2	6	2	1	1	2	2	1	1	0	0	0	0	1	3	3	3	4	3	3	3
87	2023/12/21 22:07:08	3	0	23	1	3	2		3	3	28	2	1	1	2	1	1	1	0	1	0	0	1	3	3	3	3	3	3	3
88	2023/12/21 22:11:43	1	1	1	1	2	2		2	1	6	2	2	1	1	1	2	1	0	0	1	0	1	3	3	3	3	3	3	3
89	2023/12/21 22:23:20	3	1	21	1	3	2		3	3	2	2	2	2	1	1	1	1	1	0	0	0	1	3	2	2	1	3	2	2
90	2023/12/21 22:38:28	2	0	9	1	3	2		3	2	5	2	1	1	1	1	1	1	0	1	1	0	1	4	4	4	3	4	4	4
91	2023/12/22 1:06:10	1	1	8	1	2	2		3	1	26	1	1	1	1	1	1	1	1	0	0	0	1	3	3	2	3	2	3	2
92	2023/12/22 6:23:27	4	1	31	1	2	2		3	4	6	2	2	1	2	2	2	0	1	1	1	0	1	3	3	3	3	3	2	2
93	2023/12/22 6:26:51	1	1	8	1	3	2		3	1	14	2	2	1	1	1	1	1	0	0	0	0	1	4	4	4	4	4	4	4
94	2023/12/22 6:59:44	1	1	16	1	3	2		3	1	15	2	1	1	2	1	1	1	1	1	1	0	1	4	4	4	4	4	4	4
95	2023/12/22 7:10:32	1	1	1	1	3	2		2	1	2	2	2	1	1	1	1	1	1	0	0	0	1	3	3	3	3	3	3	3
96	2023/12/22 7:22:14	2	0	11	1	3	2		3	2	2	2	1	2	2	1	1	1	0	1	1	0	1	4	4	4	4	4	4	4
97	2023/12/22 7:22:50	1	1	2	1	3	2		2	1	2	2	2	1	1	1	2	1	0	0	0	0	1	3	3	3	3	3	3	3
98	2023/12/22 7:39:41	2	0	19	1	3	2		3	2	2	2	1	1	1	1	1	1	0	1	1	0	1	4	4	4	4	4	4	4
99	2023/12/22 8:25:18	1	1	1	1	3	2		3	1	2	1	1	1	1	1	2	1	1	1	0	0	1	4	4	4	4	4	3	3
100	2023/12/22 8:30:00	3	1	23	1	2	2		3	3	6	2	2	1	2	1	1	1	1	1	1	0	1	3	3	3	3	3	3	3
101	2023/12/22 8:36:22	2	1	10	1	4	2		3	2	25	2	1	1	1	1	2	1	1	0	0	0	2	2	2	2	2	2	2	2
102	2023/12/22 8:36:47	2	1	12	1	3	2		3	2	1	2	2	1	1	1	2	1	0	1	0	0	1	2	2	3	3	3	3	3
103	2023/12/22 8:39:12	2	1	15	1	3	2		3	2	28	2	1	1	1	1	1	1	1	0	0	0	1	3	3	3	3	3	3	3
104	2023/12/22 8:41:46	2	0	28	1	3	2		3	2	28	1	1	1	2	1	1	0	0	1	0	0	1	2	2	2	2	2	2	2
105	2023/12/22 8:52:40	1	1	8	1	3	2		3	1	13	2	1	1	2	1	1	1	1	0	0	0	1	4	4	4	4	4	4	4
106	2023/12/22 8:53:01	2	1	10	4	3	2		3	2	21	2	2	2	2	1	2	0	0	0	0	0	1	4	4	4	4	4	4	4
107	2023/12/22 8:53:51	2	1	19	1	3	2		3	2	5	2	1	1	1	2	2	1	0	0	1	0	1	4	3	4	4	4	4	4
108	2023/12/22 8:54:45	2	0	7	1	3	1		3	2	5	2	1	1	1	1	1	1	0	0	0	0	1	2	3	2	3	3	3	3
109	2023/12/22 8:56:39	2	1	10	4	3	2		3	2	5	2	2	2	2	1	2	1	1	1	1	0	1	4	4	4	4	4	4	4
110	2023/12/22 9:02:27	2	1	14	1	3	2		3	2	5	2	2	1	2	1	1	0	0	1	0	0	1	3	3	3	3	3	3	3
111	2023/12/22 9:03:12	2	0	23	1	3	2		3	2	1	2	2	2	2	1	1	1	0	0	0	0	1	3	3	4	4	4	4	4
112	2023/12/22 9:07:37	2	0	10	1	3	2		3	2	24	1	1	1	2	1	2	0	0	1	1	0	1	2	4	2	3	3	3	4
113	2023/12/22 9:08:22	2	1	12	1	3	2		3	2	24	2	1	1	2	1	1	1	1	0	0	0	1	3	4	3	3	3	3	3
114	2023/12/22 9:08:34	1	1	4	1	3	1		2	1	5	2	2	1	2	1	1	1	1	1	1	0	1	3	3	3	3	3	3	3
115	2023/12/22 9:14:49	2	1	9	1	3	2		3	2	26	2	1	1	2	1	1	1	1	0	0	0	1	3	3	3	3	3	3	3
116	2023/12/22 9:24:33	2	1	9	1	3	1		3	2	5	2	1	1	1	2	1	1	0	1	1	0	1	4	4	4	4	4	4	4
117	2023/12/22 9:28:13	3	0	15	1	3	1		3	3	5	2	1	1	2	3	2	0	1	1	0	0	1	3	2	2	2	2	2	2
118	2023/12/22 9:30:27	1	1	1	1	3	2		2	1	5	2	2	1	1	1	2	1	0	1	0	0	1	4	4	4	4	4	4	4
119	2023/12/22 9:30:30	1	1	2	1	3	2		1	1	5	2	2	1	1	1	2	1	1	1	1	0	1	3	3	3	3	3	3	3
120	2023/12/22 9:30:40	1	1	2	1	2	2		2	1	16	2	2	1	2	1	2	1	0	0	0	0	1	4	3	3	3	3	3	3
121	2023/12/22 9:31:52	4	1	31	1	2	2		3	4	5	2	1	1	1	2	1	0	1	1	1	0	1	3	3	3	3	3	3	3
122	2023/12/22 9:33:34	1	1	11	1	2	2		3	1	6	1	1	1	1	4	1	1	1	1	1	0	1	3	3	3	3	3	3	3
123	2023/12/22 9:35:58	1	1	8	1	3	2		3	1	4	2	2	1	1	1	1	1	1	0	0	0	1	1	2	2	2	2	2	2
124	2023/12/22 9:37:41	2	1	15	1	3	2		3	2	2	2	1	1	2	1	1	1	1	1	0	0	1	3	3	3	3	3	3	3
125	2023/12/22 9:47:40	2	1	9	1	2	2		3	2	16	2	1	1	2	1	2	1	0	0	0	0	1	3	3	3	3	3	3	3
126	2023/12/22 10:00:09	4	0	27	1	2	2		3	4	16	2	1	1	1	1	1	1	0	1	1	0	1	3	3	3	3	4	4	4
127	2023/12/22 10:03:15	1	1	3.2	1	2	2		2	1	16	2	2	1	1	1	2	1	0	0	0	0	1	2	2	2	2	2	2	2
128	2023/12/22 10:17:49	1	1	9	1	3	2		3	1	5	2	1	1	2	2	1	0	0	0	0	0	1	4	4	4	4	4	4	4
129	2023/12/22 10:21:40	2	1	16	1	3	2		3	2	2	2	1	1	2	1	1	1	1	0	0	0	1	3	3	3	3	3	3	3
130	2023/12/22 10:38:02	1	0	2	1	2	2		3	1	16	2	2	1	2	1	1	0	0	1	0	0	1	1	1	1	1	1	1	1
131	2023/12/22 10:45:41	2	1	12	1	3	2		3	2	2	2	2	1	1	1	1	1	1	0	0	0	1	3	2	4	4	4	4	4
132	2023/12/22 10:51:47	2	0	11	1	2	2		3	2	16	2	1	1	2	1	1	1	0	1	1	0	1	3	4	3	4	4	4	4
133	2023/12/22 11:03:48	2	1	12	1	3	2		3	2	2	2	2	2	1	1	1	1	1	1	1	0	1	4	4	4	4	4	4	4
134	2023/12/22 11:12:08	1	1	5	1	3	1		3	1	5	2	2	2	2	2	1	1	1	1	1	0	1	3	3	3	3	3	3	3
135	2023/12/22 11:12:20	1	0	1	1	3	1		3	1	5	2	2	2	2	1	2	0	0	0	1	0	1	3	3	3	3	3	3	3
136	2023/12/22 11:13:29	1	0	5	1	3	1		3	1	5	2	2	2	2	1	1	0	1	0	0	0	1	4	4	4	4	4	4	4
137	2023/12/22 11:37:26	2	1	15	1	3	2		3	2	2	2	1	1	2	1	1	1	1	1	1	0	1	3	3	3	3	3	3	3
138	2023/12/22 11:45:41	2	1	10	1	3	2		3	2	2	2	1	1	1	1	1	1	1	1	1	0	1	2	2	2	2	2	2	2
139	2023/12/22 11:48:29	1	1	6	1	3	2		3	1	2	2	1	1	1	1	1	1	1	1	1	0	1	3	3	3	3	3	3	3
140	2023/12/22 12:07:25	4	0	30	1	2	2		3	4	23	2	2	1	1	1	2	1	1	1	0	0	1	3	3	3	2	3	2	2
141	2023/12/22 12:07:30	3	1	28	1	2	2		3	3	23	2	1	1	2	1	2	1	0	1	1	0	1	3	3	3	3	3	3	3
142	2023/12/22 13:08:07	1	1	2	1	3	2		2	1	2	2	2	2	2	1	1	1	1	0	0	0	1	4	4	4	4	4	4	4
143	2023/12/22 14:04:44	3	1	25	1	2	2		3	3	8	2	1	1	1	4	1	1	0	0	0	0	1	3	3	3	4	4	4	4
144	2023/12/22 14:06:15	3	1	15	1	2	2		3	3	8	2	1	1	1	1	1	0	0	1	1	0	1	2	2	4	3	4	3	3
145	2023/12/22 14:06:30	2	1	23	1	2	2		3	2	8	2	1	1	2	1	1	0	0	0	0	0	1	2	2	2	2	2	2	2
146	2023/12/22 14:06:54	1	1	3	1	2	2		3	1	8	2	2	2	2	1	1	1	1	1	0	0	1	2	2	2	2	2	2	2
147	2023/12/22 14:35:23	2	1	13	1	2	2		3	2	8	2	1	1	2	2	2	0	0	1	0	0	1	4	4	4	4	4	4	4
148	2023/12/22 15:06:10	2	1	8	1	2	2		3	2	8	2	1	1	2	2	2	1	1	0	0	0	1	3	3	4	4	4	4	4
149	2023/12/22 15:10:49	1	0	7	1	2	2		3	1	8	2	2	2	2	1	1	0	0	1	1	0	1	3	4	4	4	4	4	4
150	2023/12/22 15:13:30	1	1	3	1	2	2		3	1	8	2	1	2	2	1	1	1	0	0	0	0	1	2	3	4	4	4	4	4
151	2023/12/22 15:16:07	1	1	6	1	2	2		2	1	8	2	1	1	1	1	1	1	0	0	1	0	1	2	3	2	2	4	4	4
152	2023/12/22 15:19:30	1	1	3	1	2	2		3	1	8	2	1	1	2	1	2	1	1	0	0	0	1	3	3	3	3	3	3	3
153	2023/12/22 15:23:31	1	1	1.5	1	2	2		2	1	8	2	2	2	2	1	1	1	0	0	0	0	1	2	2	2	3	3	3	3
154	2023/12/22 16:08:41	2	1	20	1	3	2		3	2	2	2	1	1	2	1	1	1	1	1	1	0	1	4	4	4	4	4	4	4
155	2023/12/22 17:01:36	1	1	7	1	2	2		3	1	8	2	1	2	2	1	2	0	0	0	0	0	2	1	1	1	1	1	1	1
156	2023/12/22 17:32:13	1	1	3	1	2	2		3	1	5	2	2	1	1	1	1	1	0	0	0	0	1	3	3	4	4	4	4	4
157	2023/12/22 17:43:52	1	1	3	1	2	2		3	1	8	2	1	1	1	1	1	1	1	0	1	0	1	2	4	2	2	3	3	3
158	2023/12/22 17:55:31	1	1	1	1	2	2		2	1	28	2	2	1	1	1	2	1	0	0	0	0	1	3	3	3	3	3	3	3
159	2023/12/22 21:20:19	1	1	2	1	2	2		2	1	8	2	2	1	1	1	1	0	0	0	0	0	1	4	4	4	4	4	4	4
160	2023/12/22 21:22:13	1	1	4	1	3	2		2	1	1	2	2	2	2	1	1	1	1	1	1	0	1	3	3	3	3	3	2	2
161	2023/12/22 21:23:03	1	1	10	1	4	2		3	1	1	2	1	1	2	1	1	1	0	0	0	0	1	2	2	2	2	2	2	2
162	2023/12/22 21:25:48	2	1	6	1	3	2		3	2	26	2	2	2	2	1	2	1	0	1	1	0	1	4	4	4	4	4	4	4
163	2023/12/22 21:35:11	1	1	8	1	3	2		3	1	1	2	2	2	2	4	1	1	0	0	0	1	1	4	4	4	4	4	4	4
164	2023/12/22 21:41:40	2	1	16	1	3	2		3	2	28	2	1	1	2	1	2	0	1	1	1	0	1	4	3	3	3	3	3	3
165	2023/12/22 21:55:21	1	1	3	1	3	2		3	1	1	1	1	1	2	1	1	1	1	0	0	0	1	3	3	3	3	3	3	3
166	2023/12/22 23:35:21	2	1	8	1	2	2		3	2	7	2	1	1	2	1	1	1	1	1	1	0	1	4	4	4	4	4	4	4
167	2023/12/23 7:08:34	2	0	19	1	3	2		3	2	28	2	2	1	2	1	1	1	0	1	1	0	1	4	4	4	4	4	4	4
168	2023/12/23 11:50:46	1	1	3	1	1	2		3	1	6	2	2	2	2	1	1	1	0	0	0	0	1	3	3	3	3	3	3	3
169	2023/12/24 19:52:50	1	1	1	1	3	2		3	1	14	2	2	1	1	1	2	1	0	0	0	0	1	3	3	3	3	3	3	3
170	2023/12/27 13:47:05	1	1	3	1	3	2		3	1	2	2	2	1	1	1	1	1	1	1	1	0	1	3	3	3	3	3	3	3
171	2023/12/28 20:46:14	1	1	7	2	4	2		3	1	28	2	1	1	2	1	1	1	1	1	1	0	1	4	4	4	4	4	4	4
172	2023/12/28 20:48:33	2	1	13	1	2	2		3	2	26	2	1	1	1	1	1	1	1	0	0	0	1	3	3	3	3	3	3	3
173	2023/12/28 20:51:12	2	1	16	1	2	2		3	2	20	2	1	1	2	1	1	1	0	1	0	0	1	4	4	4	4	3	4	4
174	2023/12/28 20:55:18	3	1	20	1	2	2		3	3	1	2	1	1	1	1	1	1	1	1	1	0	1	4	4	4	4	3	3	2
175	2023/12/28 21:27:23	2	1	11	1	2	2		3	2	9	2	1	2	2	1	2	0	0	0	0	0	1	4	4	4	4	4	4	4
176	2023/12/28 21:27:29	2	1	18	1	2	2		3	2	1	2	1	1	2	2	1	1	0	0	0	0	1	2	2	2	2	2	2	2
177	2023/12/28 21:33:36	1	1	6	1	2	2		3	1	25	2	2	1	2	1	2	1	0	1	1	0	1	3	3	3	3	3	3	3
178	2023/12/28 21:35:08	1	1	2.5	1	2	2		2	1	26	2	2	1	2	1	1	1	0	0	0	0	1	4	4	4	4	4	4	4
179	2023/12/28 21:37:13	2	1	8	1	2	2		3	2	3	2	1	1	1	2	2	1	1	0	0	0	1	2	2	2	2	3	2	1
180	2023/12/28 21:41:42	1	1	7	1	2	2		3	1	3	1	2	2	1	1	1	1	0	0	1	0	1	1	2	1	1	3	2	1
181	2023/12/28 21:42:59	2	1	23	1	2	1		3	2	5	2	1	1	1	1	1	0	0	0	0	0	1	3	2	2	2	4	3	3
182	2023/12/28 21:44:49	1	0	5	1	2	1		4	1	5	2	2	2	2	1	1	0	1	1	1	0	1	3	3	3	3	3	3	3
183	2023/12/28 21:54:57	2	1	10	1	2	2		3	2	3	2	1	1	2	1	1	1	0	1	1	0	1	2	2	2	2	2	2	2
184	2023/12/28 21:57:34	3	1	14	1	2	2		3	3	1	2	1	1	1	1	1	0	0	0	1	0	1	2	2	2	2	2	2	2
185	2023/12/28 22:13:03	3	1	20	1	2	1		3	3	5	1	1	1	2	1	1	1	1	0	0	0	1	2	2	3	2	2	2	2
186	2023/12/28 22:18:00	1	1	2	1	2	1		4	1	5	2	1	1	1	1	1	1	1	1	1	0	1	3	3	3	3	2	3	3
187	2023/12/28 23:07:22	1	0	2	1	2	1		4	1	5	2	1	1	1	1	1	0	1	0	0	0	1	3	3	3	3	3	3	3
188	2023/12/29 0:42:52	1	1	5	1	2	2		2	1	13	1	1	1	1	1	1	1	1	0	1	0	1	2	2	1	2	3	3	3
189	2023/12/29 7:16:08	4	1	24	1	2	1		4	4	5	2	1	1	1	2	1	1	0	0	0	0	1	4	4	4	4	4	4	4
190	2023/12/29 9:10:55	1	1	2	1	2	2		2	1	3	2	2	1	1	1	1	1	0	1	1	0	1	4	4	4	4	4	4	4
191	2023/12/29 9:53:06	3	1	14	1	2	2		3	3	26	2	1	1	1	2	1	1	1	1	1	0	1	3	2	2	4	4	4	2
192	2023/12/29 9:53:19	2	1	14	1	1	2		3	2	28	1	1	1	2	1	1	1	0	0	0	0	1	1	1	1	1	1	1	1
193	2023/12/29 10:02:41	1	1	10	1	3	2		3	1	26	2	2	2	2	1	1	1	0	0	0	0	1	3	3	3	3	3	3	3
194	2023/12/29 10:20:53	1	1	4	1	3	2		3	1	26	2	2	1	2	1	1	1	1	0	0	0	1	3	3	3	4	4	4	4
195	2023/12/29 10:40:37	1	1	4	1	2	2		3	1	26	2	2	1	2	1	1	1	1	0	0	0	1	3	4	3	3	4	3	3
196	2023/12/29 11:01:02	1	0	6	1	3	2		3	1	26	2	1	1	2	2	1	1	0	0	0	0	1	4	2	3	4	4	4	4
197	2023/12/29 11:45:25	1	1	3	1	3	2		3	1	26	2	2	1	2	1	1	1	0	1	1	0	1	2	2	2	2	2	2	2
198	2023/12/29 15:05:54	1	1	10	1	2	2		3	1	26	2	1	1	2	1	1	1	0	0	0	0	1	3	2	3	3	3	2	3
199	2023/12/29 15:15:41	1	1	2	1	2	2		2	1	14	2	2	1	2	1	1	0	1	1	0	0	1	2	2	2	1	1	1	2
200	2023/12/30 7:10:56	2	1	24	1	4	2		3	2	28	2	1	1	1	1	1	0	0	0	0	0	2	1	1	1	1	1	1	1
201	2023/12/31 17:42:42	4	0	11	1	1	2		3	4	5	2	2	2	2	2	1	0	0	1	0	0	1	4	4	4	4	4	4	4
202	2023/12/31 17:47:05	3	1	25	1	2	2		3	3	11	2	2	1	2	1	1	1	0	1	1	0	1	3	3	3	3	2	3	3
203	2023/12/31 17:49:47	1	0	1	1	2	2		3	1	11	2	2	1	1	1	2	0	0	0	1	0	1	2	2	2	2	2	2	2
204	2023/12/31 17:52:32	1	1	2	1	2	2		3	1	11	2	1	1	2	1	2	1	1	1	1	0	1	3	4	4	4	4	4	4
205	2023/12/31 18:10:11	2	1	5	1	2	1		4	2	11	2	1	1	1	1	2	1	1	0	0	0	1	4	4	4	4	4	4	4
206	2023/12/31 18:12:54	4	1	3	1	2	1		3	4	11	2	1	1	2	1	1	0	0	0	0	0	1	1	2	2	2	2	2	2
207	2023/12/31 18:35:09	4	0	18	1	2	1		4	4	11	2	2	1	2	1	1	0	1	0	0	0	1	3	3	4	4	4	4	4
208	2023/12/31 18:43:37	1	0	3	1	2	1		3	1	11	2	2	1	2	1	2	0	1	1	0	0	1	1	2	1	1	1	1	1
209	2023/12/31 18:46:20	2	1	15	1	2	2		3	2	11	2	1	1	2	1	2	0	0	0	0	0	1	4	4	4	4	4	4	4
210	2023/12/31 18:47:27	1	1	6	4	2	2		3	1	11	2	2	1	1	1	1	1	0	0	0	0	1	4	4	4	4	4	4	4
211	2023/12/31 19:26:25	2	0	9	1	2	1		4	2	11	2	2	2	2	1	1	0	0	0	1	0	1	2	2	2	2	2	2	2
212	2023/12/31 19:30:54	1	1	1	1	2	1		4	1	11	2	1	1	1	1	1	0	1	1	1	0	1	3	3	4	3	4	4	4
213	2023/12/31 19:33:38	2	1	13	1	2	2		2	2	1	2	2	1	1	1	1	1	0	0	1	0	1	2	2	2	2	2	2	2
214	2023/12/31 19:34:41	3	1	10	1	2	1		4	3	11	1	1	1	1	1	1	0	1	1	0	0	2	4	4	4	4	4	4	4
215	2023/12/31 20:03:26	2	1	10	1	1	2		3	2	7	2	1	1	1	1	1	1	1	0	0	0	1	3	3	2	2	3	2	3
216	2023/12/31 20:06:01	1	1	7	1	2	2		3	1	11	2	2	1	1	2	1	1	0	0	1	0	1	3	4	4	4	4	3	4
217	2023/12/31 21:24:38	1	1	8	1	2	2		3	1	11	2	1	1	1	1	1	1	1	0	0	0	1	2	2	2	2	3	3	2
218	2024/1/1 7:15:49	2	0	8	1	2	1		4	2	11	2	1	1	1	1	1	0	1	0	0	0	1	3	3	3	3	2	2	2
219	2024/1/1 7:26:13	3	1	25	1	2	2		3	3	1	2	2	2	2	1	1	1	0	0	1	0	1	4	4	4	4	4	4	4
220	2024/1/2 13:54:26	2	0	8	1	1	2		4	2	3	2	2	1	1	1	1	1	0	1	1	0	1	4	3	2	4	3	4	4
221	2024/1/2 14:09:08	2	1	12	1	1	2		3	2	28	2	1	1	1	1	1	0	1	1	1	0	1	3	3	2	2	2	2	2
222	2024/1/2 14:10:56	1	1	1	1	1	2		3	1	3	2	1	1	2	1	2	1	0	0	0	0	1	3	3	3	3	4	3	3
223	2024/1/2 14:12:41	2	1	20	6	1	2		3	2	10	1	1	1	1	1	1	1	0	1	1	0	1	2	4	1	3	4	4	4
224	2024/1/2 14:12:49	3	1	29	1	1	1		4	3	28	1	1	1	1	1	1	0	1	1	0	0	2	3	4	4	4	4	4	3
225	2024/1/2 14:13:00	2	1	7	1	1	2		3	2	10	2	1	1	1	1	2	1	0	0	0	0	1	2	2	2	2	2	2	2
226	2024/1/2 14:13:03	2	1	27	1	1	2		3	2	24	1	2	1	1	1	2	0	0	0	0	0	1	4	4	4	3	4	3	4
227	2024/1/2 14:13:51	2	1	17	1	1	2		3	2	10	2	1	1	2	1	1	1	1	0	1	0	1	2	2	2	2	2	2	2
228	2024/1/2 14:16:18	1	1	1.5	1	1	2		3	1	10	2	2	2	1	1	2	1	1	1	1	0	1	3	3	3	3	3	3	3
229	2024/1/2 14:17:16	2	0	22	1	1	2		3	2	15	2	1	1	2	1	1	0	0	1	1	0	1	3	3	3	3	3	3	3
230	2024/1/2 14:19:03	3	0	14	1	1	2		3	3	28	2	1	1	1	1	1	0	0	0	1	0	2	2	4	2	4	4	2	3
231	2024/1/2 14:19:12	1	1	6	1	1	2		3	1	10	2	2	1	2	1	2	0	0	0	0	0	1	1	2	2	2	2	2	2
232	2024/1/2 14:27:33	3	1	18	1	1	2		4	3	11	1	1	1	1	1	1	0	1	0	0	0	1	1	1	1	1	1	1	1
233	2024/1/2 14:28:23	1	1	2	1	1	2		3	1	24	2	2	1	2	1	2	1	0	0	0	0	1	2	2	2	2	2	2	2
234	2024/1/2 14:29:13	1	1	2	1	1	2		3	1	10	2	2	1	2	1	1	1	1	1	1	0	2	2	2	3	2	2	2	3
235	2024/1/2 14:29:21	1	1	3	1	1	2		3	1	15	2	1	1	1	1	1	1	0	0	0	0	1	3	3	3	3	3	3	3
236	2024/1/2 14:31:13	2	1	6	1	1	2		4	2	10	2	2	1	1	1	1	1	0	0	0	0	1	3	3	3	3	3	3	3
237	2024/1/2 14:32:26	1	1	5	1	1	2		3	1	5	2	2	1	2	1	1	0	1	0	0	0	1	1	3	2	4	4	4	4
238	2024/1/2 14:33:42	1	0	4	1	1	2		3	1	26	2	2	1	2	1	1	0	0	0	1	0	1	3	3	3	3	3	3	3
239	2024/1/2 14:36:04	1	0	20	1	1	2		1	1	1	2	2	2	2	1	2	1	0	0	0	0	2	1	1	1	1	1	1	1
240	2024/1/2 14:37:05	1	1	5	1	1	2		3	1	10	2	2	1	1	1	1	1	1	1	1	0	1	3	2	2	2	3	2	2
241	2024/1/2 14:37:47	3	0	18	1	1	2		4	3	28	1	1	1	1	1	1	0	0	1	1	1	1	4	4	3	4	4	4	4
242	2024/1/2 14:37:49	1	1	0	1	1	2		3	1	26	2	2	1	2	1	2	1	0	0	0	0	1	1	1	1	1	1	1	1
243	2024/1/2 14:40:52	3	1	16	1	1	2		3	3	12	2	1	1	2	1	1	1	0	0	0	0	1	2	3	3	3	3	3	3
244	2024/1/2 14:44:45	1	0	5	1	2	2		3	1	10	2	2	1	1	1	1	1	0	0	0	0	1	3	3	3	3	3	2	2
245	2024/1/2 14:48:46	2	0	10	1	1	2		3	2	26	2	1	2	2	1	1	1	0	0	0	0	1	1	2	1	1	2	1	1
246	2024/1/2 14:49:04	1	0	1	1	1	2		3	1	3	2	1	1	2	1	1	0	0	1	1	0	1	2	3	2	1	1	1	2
247	2024/1/2 14:50:10	1	1	1	1	1	2		3	1	10	2	2	2	1	1	1	0	1	0	1	0	1	2	2	2	2	2	2	2
248	2024/1/2 14:54:38	2	0	7	1	1	2		3	2	5	2	1	1	1	1	1	0	0	1	0	0	1	1	2	2	2	2	2	2
249	2024/1/2 15:03:54	2	0	9	1	1	2		3	2	17	2	1	1	2	1	2	1	0	0	1	0	1	2	2	2	2	2	2	2
250	2024/1/2 15:04:46	4	0	2	4	1	2		3	4	28	2	1	1	1	2	1	0	0	1	1	0	1	3	4	4	4	4	4	4
251	2024/1/2 15:05:46	2	1	10	1	1	2		3	2	26	2	2	1	2	1	1	1	1	1	0	0	1	3	4	4	3	4	4	4
252	2024/1/2 15:06:50	3	1	15	1	2	1		4	3	3	2	1	1	2	1	1	0	0	1	0	0	1	3	3	3	3	3	3	3
253	2024/1/2 15:10:07	1	0	4	1	1	2		3	1	28	2	2	1	1	1	1	1	0	1	1	0	1	3	3	1	1	4	1	4
254	2024/1/2 15:10:42	2	1	20	2	1	2		3	2	11	2	1	1	1	2	1	1	1	0	0	0	1	3	3	3	3	3	3	3
255	2024/1/2 15:14:48	1	1	1	1	2	2		3	1	2	2	2	2	1	1	2	1	1	1	1	0	1	3	3	2	2	2	2	2
256	2024/1/2 15:35:42	3	1	26	1	1	2		3	3	3	2	1	1	2	1	1	1	0	0	0	0	1	4	4	4	4	4	4	4
257	2024/1/2 15:39:53	2	0	11	1	1	2		3	2	26	2	2	1	1	1	1	1	0	0	0	0	1	2	3	2	2	2	2	2
258	2024/1/2 15:40:21	1	1	6	1	1	2		3	1	26	2	2	1	1	1	1	0	0	0	0	0	1	3	3	3	2	3	3	2
259	2024/1/2 15:41:22	1	1	5	1	1	2		3	1	26	2	2	2	2	1	1	1	0	0	0	0	1	2	2	1	3	2	2	2
260	2024/1/2 15:44:30	1	1	0	1	1	2		3	1	5	2	2	1	1	1	2	1	0	0	0	0	1	2	2	1	1	1	2	1
261	2024/1/2 15:46:48	2	1	11	1	1	2		3	2	26	2	1	1	1	1	1	1	1	0	1	0	2	3	3	3	3	4	3	3
262	2024/1/2 15:58:34	1	0	0	1	1	2		3	1	17	2	1	2	2	1	2	1	0	0	0	0	1	2	2	4	2	4	2	3
263	2024/1/2 16:04:50	2	0	13	1	3	2		3	2	28	2	1	1	2	1	1	1	0	0	0	0	1	2	2	2	2	4	3	4
264	2024/1/2 16:11:41	1	1	1	1	1	2		3	1	15	2	2	1	2	1	1	0	0	0	0	0	1	2	2	2	2	2	2	2
265	2024/1/2 16:14:11	1	0	1	1	1	2		3	1	12	2	2	1	2	1	2	0	0	0	1	0	1	1	1	1	2	4	1	3
266	2024/1/2 16:26:15	1	1	2	1	1	2		3	1	15	2	2	1	2	1	2	1	0	0	0	0	1	2	2	2	2	2	2	2
267	2024/1/2 16:26:33	2	1	10	1	1	2		3	2	26	2	1	1	2	1	1	1	1	1	1	0	1	2	2	2	2	2	2	2
268	2024/1/2 16:26:47	1	1	2	1	1	2		3	1	15	2	1	1	2	1	1	1	0	0	0	0	1	1	3	2	2	2	2	2
269	2024/1/2 16:30:14	1	1	3	1	1	2		3	1	15	2	2	1	2	1	2	1	1	1	1	0	1	3	3	3	3	3	3	3
270	2024/1/2 16:30:29	1	1	1	1	1	2		4	1	28	2	2	1	1	1	2	0	0	1	0	0	1	3	3	3	4	4	3	3
271	2024/1/2 16:31:22	2	1	12	1	1	2		3	2	6	2	2	2	2	1	1	1	0	0	0	1	1	4	4	3	1	4	3	1
272	2024/1/2 16:34:44	1	1	2	1	1	2		3	1	10	2	1	1	2	1	2	1	0	0	0	0	1	3	3	3	3	3	3	3
273	2024/1/2 16:42:44	1	1	2	1	1	2		3	1	10	2	2	1	1	1	2	1	0	0	0	0	1	2	2	2	2	3	2	2
274	2024/1/2 16:45:24	1	1	3	1	1	2		3	1	25	2	1	1	2	1	2	1	1	1	1	0	1	2	3	2	3	2	3	3
275	2024/1/2 16:45:50	1	1	0.5	1	1	2		3	1	17	2	2	1	1	1	2	1	0	0	0	0	1	2	2	2	2	3	2	2
276	2024/1/2 16:55:51	3	1	30	1	3	2		3	3	14	2	1	1	1	2	1	1	0	0	0	0	1	4	4	4	4	4	4	4
277	2024/1/2 16:56:42	1	1	6	1	1	2		3	1	11	2	2	1	2	1	1	1	0	0	1	0	1	3	2	3	3	3	3	3
278	2024/1/2 16:57:42	1	1	9	2	3	2		3	1	14	2	2	1	2	1	1	1	0	0	0	0	1	2	2	2	2	2	2	2
279	2024/1/2 16:57:53	2	1	15	1	3	2		3	2	21	2	1	1	2	1	1	0	0	1	1	0	1	2	2	2	2	2	2	2
280	2024/1/2 16:58:18	3	0	23	1	3	2		3	3	28	2	1	1	2	1	1	0	0	0	1	0	1	3	3	3	4	4	3	4
281	2024/1/2 16:58:25	2	1	4	1	1	2		3	2	24	1	1	1	2	1	2	1	1	1	1	0	1	1	1	1	1	1	1	1
282	2024/1/2 16:59:03	2	0	10	1	1	2		3	2	12	2	1	1	2	1	2	1	0	0	0	0	1	2	3	2	1	2	1	1
283	2024/1/2 16:59:12	1	0	8	1	3	2		3	1	28	2	2	1	1	1	2	1	0	0	0	0	1	1	1	1	1	1	1	1
284	2024/1/2 16:59:39	1	1	2	1	3	2		2	1	2	2	2	1	1	1	2	0	0	0	0	0	1	2	2	2	3	3	3	3
285	2024/1/2 16:59:56	1	1	5	1	3	2		2	1	14	2	2	2	2	1	2	1	1	1	1	0	1	3	3	3	3	3	3	3
286	2024/1/2 16:59:58	3	1	22	1	3	2		3	3	13	2	1	1	2	2	1	0	0	0	0	0	1	3	3	3	2	2	2	2
287	2024/1/2 17:00:29	1	1	9	1	3	2		3	1	2	2	1	1	1	1	2	1	0	0	0	0	1	3	3	3	3	3	3	3
288	2024/1/2 17:00:44	2	1	12	1	3	2		3	2	1	2	1	1	1	2	1	1	1	1	1	0	1	4	4	4	4	4	4	4
289	2024/1/2 17:01:33	2	1	13	1	3	2		3	2	2	2	2	1	1	1	2	1	0	0	0	0	1	4	4	4	4	4	4	4
290	2024/1/2 17:01:53	1	0	6	2	1	2		3	1	26	2	2	1	1	1	1	1	0	0	0	0	1	3	2	2	2	2	2	3
291	2024/1/2 17:01:55	2	1	8	1	1	2		3	2	26	2	2	1	2	1	1	1	0	0	0	0	1	2	2	2	2	3	3	3
292	2024/1/2 17:02:12	3	0	23	1	3	2		3	3	28	2	1	1	1	1	1	0	0	0	1	0	1	4	4	4	3	4	4	4
293	2024/1/2 17:02:36	2	1	10	1	3	2		3	2	28	2	1	1	2	1	2	0	0	0	0	0	1	1	1	2	2	1	1	1
294	2024/1/2 17:02:46	1	1	4	1	3	2		2	1	26	2	2	1	1	2	1	1	0	0	0	0	1	4	4	4	4	4	4	4
295	2024/1/2 17:03:01	2	1	16	1	3	2		3	2	1	1	2	1	1	1	1	1	1	0	1	0	1	3	3	3	3	3	3	3
296	2024/1/2 17:04:12	1	1	7	1	3	2		3	1	10	2	1	1	1	1	1	1	1	1	1	0	1	4	4	4	4	4	4	4
297	2024/1/2 17:05:39	1	1	0.5	1	3	2		2	1	19	2	2	1	2	1	2	1	1	1	1	0	1	3	3	3	3	4	4	4
298	2024/1/2 17:06:30	1	1	2	1	3	2		2	1	14	2	2	1	1	1	1	1	1	1	1	0	1	4	4	4	4	4	4	4
299	2024/1/2 17:07:00	1	1	1	1	3	2		2	1	27	2	1	1	1	1	2	1	1	1	1	0	1	2	2	2	2	2	2	2
300	2024/1/2 17:07:38	1	1	1	1	3	2		2	1	26	2	2	1	2	1	2	1	1	0	0	0	1	3	3	3	3	3	3	3
301	2024/1/2 17:08:00	1	1	8	1	3	2		2	1	19	1	1	1	1	1	1	1	1	0	1	0	1	2	2	3	3	3	3	3
302	2024/1/2 17:10:36	3	0	23	1	3	2		3	3	10	2	1	1	1	1	1	0	0	0	1	0	1	2	2	2	2	2	2	2
303	2024/1/2 17:10:56	1	1	4	1	3	2		2	1	7	1	2	2	2	1	1	1	1	1	1	0	1	4	4	4	4	4	4	4
304	2024/1/2 17:11:01	2	1	15	1	1	2		3	2	17	1	1	1	2	1	1	1	1	0	0	0	1	3	3	3	3	3	3	3
305	2024/1/2 17:11:15	1	1	8	1	3	2		3	1	10	2	2	1	2	1	1	1	0	1	1	0	1	3	2	2	2	2	2	2
306	2024/1/2 17:13:17	1	1	9	1	3	2		2	1	19	2	2	1	2	1	2	1	1	1	1	0	1	4	4	4	4	4	4	4
307	2024/1/2 17:13:35	1	1	1	1	3	2		1	1	10	2	2	1	1	2	2	0	0	0	0	0	1	3	3	3	3	3	3	3
308	2024/1/2 17:13:45	1	1	5	1	3	2		3	1	10	2	1	1	2	1	2	1	0	0	1	0	1	3	3	3	3	3	3	3
309	2024/1/2 17:14:28	1	1	1	1	3	2		2	1	26	2	2	2	1	2	2	1	1	1	1	0	1	3	3	3	2	4	3	4
310	2024/1/2 17:14:57	1	1	9	1	3	2		3	1	27	1	2	1	1	1	2	1	0	0	0	0	1	1	1	1	1	1	1	1
311	2024/1/2 17:15:02	1	1	1	1	1	2		3	1	17	2	2	1	1	1	1	1	1	1	1	0	1	1	1	1	3	3	1	1
312	2024/1/2 17:15:27	1	0	9	1	3	2		3	1	27	2	2	1	2	1	1	1	0	0	0	0	1	3	3	3	3	3	3	3
313	2024/1/2 17:15:30	1	0	2	1	1	2		3	1	1	2	2	1	2	1	2	0	0	1	1	0	1	1	2	1	3	3	2	1
314	2024/1/2 17:17:42	1	1	3	1	3	2		2	1	19	2	2	1	1	1	2	1	0	0	0	0	1	1	2	2	2	2	2	2
315	2024/1/2 17:19:16	1	1	1.5	1	3	2		1	1	19	2	2	1	2	1	2	1	1	1	1	0	1	3	3	3	3	3	3	3
316	2024/1/2 17:20:18	2	1	7	1	1	2		3	2	17	2	2	1	1	1	1	1	1	0	0	0	1	3	3	3	3	3	2	3
317	2024/1/2 17:21:34	1	1	1	1	1	2		3	1	28	2	2	1	1	1	2	1	0	0	0	0	1	3	3	3	3	3	3	3
318	2024/1/2 17:21:48	1	1	8	1	3	2		2	1	3	2	2	1	1	1	1	1	0	1	1	0	1	4	4	4	4	4	4	4
319	2024/1/2 17:22:03	2	0	21	1	3	2		3	2	19	1	1	1	1	1	1	1	1	1	1	0	1	4	3	3	3	4	4	3
320	2024/1/2 17:23:48	1	0	10	1	3	2		3	1	19	2	1	1	1	1	1	1	0	0	0	0	1	4	4	4	4	4	4	4
321	2024/1/2 17:24:10	2	1	15	1	3	2		3	2	19	2	1	1	2	1	2	1	0	1	1	0	1	4	4	4	4	4	4	3
322	2024/1/2 17:24:19	1	1	12	1	3	2		3	1	27	2	1	1	2	1	1	1	0	1	1	0	1	3	3	3	3	3	3	3
323	2024/1/2 17:24:41	1	1	6	1	3	2		3	1	27	2	2	2	2	1	1	1	1	1	1	0	1	4	4	4	4	4	4	4
324	2024/1/2 17:25:01	1	1	9	1	3	2		3	1	14	2	2	1	2	1	1	1	1	1	1	0	1	3	3	3	3	3	3	3
325	2024/1/2 17:25:52	1	1	11	1	3	2		2	1	10	2	1	1	1	1	1	1	0	1	1	0	1	4	4	4	4	4	4	4
326	2024/1/2 17:27:06	2	0	15	1	3	2		3	2	19	2	2	2	2	1	1	1	0	0	0	0	1	3	3	3	2	3	3	3
327	2024/1/2 17:27:31	1	1	2	1	3	2		1	1	25	2	2	1	2	1	2	1	1	1	1	0	1	3	2	2	3	3	3	3
328	2024/1/2 17:27:39	1	1	6	1	3	2		3	1	14	2	1	1	2	1	1	1	1	1	1	0	1	4	4	4	4	4	4	4
329	2024/1/2 17:28:35	1	1	9	1	3	2		3	1	24	2	1	1	2	1	2	1	0	1	1	0	1	2	2	2	2	2	2	2
330	2024/1/2 17:28:35	2	1	23	1	3	2		2	2	21	2	1	1	2	1	1	1	1	0	0	0	1	4	4	4	4	4	4	4
331	2024/1/2 17:29:25	1	0	1	1	1	2		3	1	17	2	1	1	2	1	1	0	0	0	1	0	1	3	1	2	2	2	2	2
332	2024/1/2 17:30:29	1	1	4	1	3	2		3	1	27	2	1	1	1	1	1	1	0	1	0	0	1	3	3	4	3	4	4	4
333	2024/1/2 17:31:47	2	1	14	1	3	2		3	2	28	2	2	1	1	1	1	1	1	1	0	0	1	3	3	3	3	3	3	3
334	2024/1/2 17:32:35	1	1	1	1	3	2		1	1	1	2	1	1	2	1	2	1	0	0	0	0	1	1	2	2	2	2	2	2
335	2024/1/2 17:33:29	1	1	8	1	3	2		3	1	9	1	1	1	1	1	2	1	1	1	1	0	1	2	3	3	3	3	3	3
336	2024/1/2 17:33:30	2	1	15	4	3	2		3	2	1	2	1	1	2	2	2	1	1	0	0	0	1	4	4	4	4	4	4	4
337	2024/1/2 17:33:31	1	1	0.5	1	1	2		4	1	17	2	2	2	2	1	1	1	1	0	1	0	1	3	3	3	3	3	3	3
338	2024/1/2 17:35:46	1	1	11	1	3	2		3	1	14	2	1	1	2	1	1	1	1	1	1	0	1	2	2	2	2	2	2	2
339	2024/1/2 17:37:28	1	1	8	1	3	2		3	1	24	2	2	1	2	1	2	1	1	0	0	0	1	2	2	2	2	2	2	2
340	2024/1/2 17:38:48	3	1	23	1	3	2		3	3	19	2	1	1	2	1	1	0	0	0	0	0	1	2	2	2	2	2	2	2
341	2024/1/2 17:39:58	3	1	27	1	3	2		3	3	3	2	2	1	2	1	1	1	0	1	1	0	1	4	4	4	4	4	4	4
342	2024/1/2 17:40:07	3	1	19	1	3	2		3	3	19	2	1	1	1	1	1	1	0	0	0	0	1	4	4	4	3	4	4	3
343	2024/1/2 17:40:32	2	1	17	1	3	2		3	2	24	2	1	1	1	1	2	1	0	1	0	0	1	3	3	3	3	3	3	3
344	2024/1/2 17:40:42	3	1	20	1	3	2		3	3	10	2	1	1	1	1	1	1	0	0	0	0	1	1	2	1	1	2	1	1
345	2024/1/2 17:40:45	2	1	23	1	3	2		3	2	19	2	1	1	1	1	2	1	1	1	1	0	1	3	3	3	3	3	3	3
346	2024/1/2 17:41:40	3	0	29	1	1	2		3	3	5	2	1	1	2	2	1	0	0	1	1	1	1	3	4	3	4	4	4	4
347	2024/1/2 17:41:47	1	1	2	1	3	2		2	1	24	2	1	2	2	1	2	1	0	0	0	0	1	2	2	2	2	3	3	2
348	2024/1/2 17:41:54	1	1	8	1	3	2		3	1	25	2	1	1	2	1	2	1	1	0	0	0	1	2	2	2	2	2	2	2
349	2024/1/2 17:42:30	2	1	20	1	3	2		3	2	2	2	1	1	2	1	1	1	1	1	0	0	1	3	3	3	3	3	3	3
350	2024/1/2 17:43:09	2	0	21	1	3	2		3	2	1	2	2	2	1	1	1	0	0	0	1	0	1	2	2	2	2	2	2	2
351	2024/1/2 17:44:21	1	1	3	1	3	2		2	1	25	2	2	1	1	1	2	1	1	0	0	0	1	4	4	4	4	4	4	4
352	2024/1/2 17:45:15	2	0	18	1	3	2		3	2	1	2	1	1	1	2	1	0	0	1	1	0	1	3	4	3	3	4	3	3
353	2024/1/2 17:45:41	1	1	8	1	3	2		3	1	26	2	1	1	2	1	1	1	0	0	1	0	1	3	3	3	3	3	3	3
354	2024/1/2 17:47:07	3	0	29	1	1	2		3	3	23	1	1	1	1	1	1	1	0	0	0	1	1	4	4	4	4	4	4	4
355	2024/1/2 17:47:08	2	1	19	1	3	2		3	2	1	2	1	1	1	1	1	1	1	1	1	0	1	4	4	4	4	4	4	4
356	2024/1/2 17:47:10	1	0	7	1	3	2		3	1	14	2	2	1	2	1	2	1	1	1	1	0	1	2	2	2	2	2	2	2
357	2024/1/2 17:48:03	1	1	1	1	3	2		2	1	25	2	2	2	1	1	1	1	1	1	1	0	1	2	3	3	3	3	3	3
358	2024/1/2 17:48:26	2	0	18	1	1	2		3	2	5	1	1	1	1	1	1	0	0	0	1	0	1	3	2	3	3	4	3	3
359	2024/1/2 17:48:37	1	1	12	1	3	2		3	1	25	2	2	1	1	1	2	1	0	0	1	0	1	3	3	3	3	3	3	3
360	2024/1/2 17:48:40	4	1	30	1	3	1		3	4	2	2	2	1	2	1	1	0	0	0	0	0	1	3	3	3	2	4	3	3
361	2024/1/2 17:48:43	1	1	1	1	3	2		2	1	1	2	1	1	1	1	2	1	0	1	1	0	1	3	3	3	3	3	3	3
362	2024/1/2 17:50:28	1	1	2	1	3	2		2	1	25	2	2	1	2	1	2	1	0	0	0	0	2	3	3	3	3	3	3	3
363	2024/1/2 17:52:16	2	1	16	1	3	2		3	2	1	2	1	1	1	1	1	0	0	0	0	0	1	2	2	2	2	2	2	2
364	2024/1/2 17:52:32	1	1	5	1	3	2		2	1	24	2	2	1	1	1	2	1	0	1	1	0	1	2	2	2	2	4	2	2
365	2024/1/2 17:52:40	3	1	27	1	3	2		3	3	2	2	2	1	2	1	1	1	0	0	0	0	1	3	3	3	4	3	3	2
366	2024/1/2 17:52:49	1	1	1	1	3	2		2	1	24	2	2	2	2	1	2	1	1	1	1	0	1	3	3	3	3	3	3	3
367	2024/1/2 17:52:58	1	0	1	1	3	2		3	1	28	2	2	2	2	1	2	1	0	1	1	0	1	4	4	4	4	4	4	4
368	2024/1/2 17:53:04	1	1	2	1	3	2		1	1	28	2	2	1	2	1	2	1	0	0	0	0	1	4	4	4	4	4	4	4
369	2024/1/2 17:53:27	1	0	2	1	1	2		3	1	17	2	2	1	2	1	2	0	0	1	0	0	1	4	4	4	4	4	4	4
370	2024/1/2 17:53:33	1	1	1	1	1	2		4	1	26	2	2	2	2	4	1	1	0	0	0	0	1	3	3	2	2	2	2	3
371	2024/1/2 17:53:41	1	1	2	1	3	2		2	1	24	2	1	1	2	1	2	0	0	0	0	0	1	3	3	3	3	3	3	3
372	2024/1/2 17:53:47	2	1	10	1	3	2		3	2	28	1	1	1	1	1	1	0	0	0	1	0	1	4	4	4	4	4	4	4
373	2024/1/2 17:53:58	1	1	8	1	3	2		3	1	13	2	2	2	1	1	1	1	1	1	0	0	1	3	3	3	3	3	3	3
374	2024/1/2 17:54:02	2	1	12	4	3	2		3	2	1	2	1	1	1	2	1	1	0	0	1	0	1	3	3	3	3	3	3	3
375	2024/1/2 17:54:34	1	1	1	1	3	2		2	1	10	2	2	1	1	1	2	1	0	0	0	0	1	3	3	3	3	3	3	3
376	2024/1/2 17:55:15	2	1	9	1	3	2		2	2	24	2	1	1	1	1	2	1	1	0	0	0	1	4	4	4	4	4	4	4
377	2024/1/2 17:56:02	2	1	21	1	1	2		3	2	5	2	1	1	2	4	1	1	0	0	0	0	1	4	4	3	3	4	2	3
378	2024/1/2 17:56:03	2	1	15	1	3	2		3	2	1	2	1	1	1	1	1	1	1	1	1	0	1	3	3	3	3	3	3	3
379	2024/1/2 17:56:15	1	1	1	1	3	2		2	1	28	2	2	1	2	1	1	1	1	1	0	0	1	2	3	3	2	2	2	2
380	2024/1/2 17:56:27	1	0	2	1	3	2		2	1	28	2	1	1	1	1	1	1	0	0	1	0	1	2	2	2	2	2	2	2
381	2024/1/2 17:57:37	2	1	15	1	3	2		3	2	24	2	2	2	1	1	2	1	1	1	1	0	1	4	4	4	4	4	4	4
382	2024/1/2 17:58:05	2	1	15	1	3	2		3	2	21	2	2	1	2	1	2	1	0	1	1	0	1	4	4	4	4	4	4	4
383	2024/1/2 17:58:14	1	1	1	4	1	2		3	1	23	2	2	1	1	1	1	1	0	0	0	0	1	2	3	2	3	3	3	3
384	2024/1/2 17:58:28	1	1	5	1	3	2		3	1	1	2	1	1	1	1	1	1	0	0	0	0	1	3	3	3	3	3	3	3
385	2024/1/2 17:58:37	1	1	9	1	3	2		3	1	10	2	1	1	1	1	1	1	1	0	0	0	1	2	2	2	2	4	2	2
386	2024/1/2 17:59:03	1	1	0	1	3	2		2	1	28	2	2	1	1	1	2	1	1	0	0	0	1	2	2	2	2	3	3	3
387	2024/1/2 17:59:38	1	1	5	1	1	2		3	1	5	2	1	1	2	1	1	1	1	0	0	0	1	3	3	3	3	3	3	3
388	2024/1/2 18:00:24	1	1	6	1	3	2		2	1	19	2	2	1	2	1	1	1	1	1	1	0	1	4	4	4	4	4	4	4
389	2024/1/2 18:00:57	1	1	12	1	3	2		3	1	25	1	1	1	2	1	1	1	0	0	0	0	1	4	4	4	4	4	4	4
390	2024/1/2 18:01:16	4	1	33	1	3	2		3	4	28	2	1	1	1	1	1	0	1	1	0	0	1	4	3	3	4	4	4	4
391	2024/1/2 18:01:18	1	0	7	1	3	2		3	1	28	2	2	1	1	1	1	1	0	1	1	0	1	4	3	3	3	3	3	4
392	2024/1/2 18:01:33	1	1	8	1	3	2		3	1	19	1	1	1	1	1	1	1	1	1	1	0	1	2	2	2	2	2	2	2
393	2024/1/2 18:01:41	1	1	10	1	3	2		3	1	25	2	2	1	1	1	1	0	1	0	0	0	1	2	1	1	1	2	1	1
394	2024/1/2 18:01:43	1	1	1	1	3	2		2	1	28	2	2	1	1	1	2	1	1	1	1	0	1	3	3	2	3	2	3	3
395	2024/1/2 18:02:47	1	1	3	1	1	2		3	1	17	2	2	1	1	1	2	1	1	1	1	0	1	2	3	2	3	3	3	3
396	2024/1/2 18:02:57	2	1	23	1	3	2		2	2	23	2	1	1	2	1	2	1	1	1	0	0	1	4	4	4	4	4	4	4
397	2024/1/2 18:03:09	2	1	22	1	3	2		3	2	28	2	1	1	1	1	2	1	0	0	0	0	1	4	4	4	4	4	4	4
398	2024/1/2 18:03:19	1	1	3	1	3	2		2	1	15	2	2	1	2	1	1	1	0	0	1	0	1	3	3	3	3	3	3	3
399	2024/1/2 18:03:48	1	1	1	1	1	2		3	1	26	2	2	1	2	1	2	1	1	1	1	0	1	3	3	3	3	3	3	3
400	2024/1/2 18:04:01	2	0	23	1	3	2		3	2	28	2	1	1	2	1	2	1	0	0	0	0	1	2	2	2	2	3	2	2
401	2024/1/2 18:04:02	2	0	9	1	3	1		3	2	15	2	2	1	2	1	1	1	0	1	0	0	1	2	2	3	2	2	2	2
402	2024/1/2 18:04:55	1	1	9	1	3	2		3	1	1	2	1	1	1	1	1	1	1	0	0	0	1	2	2	2	2	2	2	2
403	2024/1/2 18:05:21	2	0	13	1	3	2		3	2	26	2	2	1	1	4	1	1	0	0	1	0	1	2	2	2	2	2	2	2
404	2024/1/2 18:06:03	2	0	7	1	1	2		3	2	17	2	1	1	2	1	2	1	0	0	0	0	1	2	2	2	2	2	2	2
405	2024/1/2 18:06:20	1	1	10	1	3	2		3	1	3	2	1	1	2	1	1	0	0	0	0	0	1	3	3	3	3	3	3	2
406	2024/1/2 18:06:34	1	1	2	1	3	2		2	1	16	2	2	1	1	1	1	1	0	0	0	0	1	3	3	3	3	3	3	3
407	2024/1/2 18:07:13	1	1	6	1	3	2		2	1	19	2	1	1	1	1	1	1	1	1	1	0	1	3	3	3	3	3	3	3
408	2024/1/2 18:07:55	1	1	1	1	3	2		3	1	2	2	1	1	1	1	2	1	1	1	1	0	1	2	2	2	2	2	2	2
409	2024/1/2 18:08:06	2	1	15	1	3	2		3	2	2	2	1	1	2	1	1	1	1	0	0	0	1	3	3	3	3	3	3	3
410	2024/1/2 18:09:49	1	1	11	1	3	2		3	1	15	2	1	1	2	1	1	1	1	1	1	0	1	4	4	4	4	4	4	4
411	2024/1/2 18:10:10	2	0	18	1	3	2		3	2	25	2	2	1	2	1	1	0	0	0	1	0	1	3	3	3	3	3	3	3
412	2024/1/2 18:10:23	1	1	7	1	3	2		3	1	1	1	1	1	1	1	1	0	0	0	0	0	1	4	4	4	4	4	4	4
413	2024/1/2 18:11:29	1	0	5	1	3	2		3	1	19	2	1	1	1	1	1	1	0	0	0	0	1	4	4	4	4	4	4	4
414	2024/1/2 18:12:40	1	1	3	1	3	2		2	1	3	2	2	1	2	1	2	1	1	1	1	0	1	3	3	3	3	3	3	3
415	2024/1/2 18:14:07	2	0	20	1	3	2		3	2	14	2	1	1	1	1	1	1	1	1	1	0	1	2	3	2	2	4	2	3
416	2024/1/2 18:14:28	2	1	15	1	3	2		3	2	25	1	1	1	1	1	2	1	1	0	1	0	1	4	4	4	4	4	4	4
417	2024/1/2 18:14:41	1	1	3	1	2	2		3	1	17	2	1	1	1	1	2	1	1	1	1	0	1	4	4	3	4	4	3	4
418	2024/1/2 18:14:50	1	1	2	1	3	2		1	1	1	2	2	1	2	1	1	1	0	0	0	0	1	2	4	2	3	3	4	3
419	2024/1/2 18:17:37	3	0	16	1	3	2		3	3	24	2	1	1	2	1	1	1	0	0	0	0	1	1	4	1	4	1	3	3
420	2024/1/2 18:18:59	2	0	11	1	1	2		3	2	2	2	1	1	1	1	1	0	0	0	1	0	1	1	1	2	1	1	1	1
421	2024/1/2 18:19:49	4	0	34	1	3	2		3	4	28	2	1	1	1	1	1	1	0	0	0	0	1	1	1	1	1	3	2	1
422	2024/1/2 18:20:19	1	1	9	1	1	2		3	1	28	2	1	2	2	1	1	1	0	0	0	0	1	3	4	2	3	3	3	3
423	2024/1/2 18:21:22	2	1	11	1	3	2		3	2	24	2	1	1	2	1	2	1	1	1	0	0	1	4	4	4	4	4	4	4
424	2024/1/2 18:23:01	1	1	3	1	1	2		3	1	17	2	2	1	2	1	2	1	0	0	0	0	1	2	3	3	3	3	3	3
425	2024/1/2 18:24:37	3	0	22	1	3	2		3	3	1	2	2	1	1	1	1	0	1	1	0	0	1	4	4	4	3	4	4	4
426	2024/1/2 18:25:08	1	1	5	1	3	2		2	1	28	1	2	2	2	1	2	1	1	0	0	0	1	2	2	1	1	2	2	2
427	2024/1/2 18:25:45	3	0	20	1	3	2		3	3	28	2	2	1	2	1	1	0	0	0	1	0	1	4	4	4	2	4	3	3
428	2024/1/2 18:26:26	1	1	1	1	1	2		4	1	27	2	1	1	2	1	2	1	1	1	0	0	1	2	2	2	2	2	2	2
429	2024/1/2 18:28:26	2	0	8	1	3	2		3	2	10	2	2	2	1	1	1	0	1	0	0	0	1	4	4	4	4	4	4	4
430	2024/1/2 18:28:38	2	1	16	1	3	2		3	2	3	2	1	1	2	1	1	0	0	1	0	0	1	2	2	2	2	2	2	2
431	2024/1/2 18:29:03	1	0	9	1	3	2		3	1	11	2	1	1	1	1	1	0	0	1	1	0	1	2	4	4	4	4	4	4
432	2024/1/2 18:30:33	2	0	9	1	1	2		3	2	17	2	1	1	2	1	2	0	0	0	1	0	1	1	1	1	1	1	1	1
433	2024/1/2 18:30:50	2	0	10	1	3	2		3	2	24	2	1	1	2	1	2	1	0	0	0	0	1	2	2	2	2	2	3	2
434	2024/1/2 18:32:12	2	1	14	1	3	2		3	2	26	2	1	1	1	1	1	1	1	1	0	0	1	2	2	2	2	2	2	2
435	2024/1/2 18:32:38	2	1	20	1	3	2		3	2	24	2	2	2	1	1	2	1	1	1	1	0	1	2	2	2	2	2	2	2
436	2024/1/2 18:33:19	2	1	20	1	3	2		3	2	28	2	1	1	2	1	1	1	1	1	1	0	1	4	4	4	4	4	4	4
437	2024/1/2 18:33:43	1	1	14	1	3	2		3	1	25	2	1	1	2	1	1	1	1	0	0	0	1	4	4	4	4	4	4	4
438	2024/1/2 18:34:57	1	1	4	1	3	2		2	1	26	2	2	1	1	1	1	1	0	0	1	0	1	2	3	3	3	3	3	3
439	2024/1/2 18:35:00	1	1	0	7	3	2		2	1	26	1	2	1	1	1	1	1	1	0	1	0	1	3	3	3	3	3	3	3
440	2024/1/2 18:35:10	1	1	2	1	3	2		2	1	1	2	2	1	1	1	1	1	1	0	0	0	1	4	3	4	4	4	4	4
441	2024/1/2 18:36:30	2	1	10	1	3	2		3	2	24	2	1	2	2	1	2	1	1	0	0	0	1	3	2	3	4	3	3	2
442	2024/1/2 18:36:32	1	1	2	1	3	2		3	1	1	2	2	2	1	1	1	1	1	0	0	0	1	1	1	1	1	1	1	1
443	2024/1/2 18:37:40	1	0	9	1	3	1		3	1	14	2	2	1	2	1	1	1	0	0	1	0	2	1	2	1	1	1	1	2
444	2024/1/2 18:40:17	1	1	3	1	1	2		3	1	23	2	2	1	1	1	2	1	1	1	1	0	1	3	3	3	3	3	3	3
445	2024/1/2 18:42:26	1	1	4	1	3	2		2	1	26	2	2	1	1	1	1	1	1	1	0	0	1	3	2	2	2	2	3	3
446	2024/1/2 18:43:32	1	0	13	1	3	2		2	1	21	2	1	1	1	1	1	1	0	0	0	0	1	1	2	2	3	2	2	2
447	2024/1/2 18:47:14	2	1	13	1	3	2		4	2	9	2	1	1	2	1	1	1	1	0	0	0	1	3	3	3	3	3	3	3
448	2024/1/2 18:48:30	1	1	3	2	1	2		3	1	10	2	2	1	2	1	2	1	0	1	0	0	1	3	3	3	3	2	2	2
449	2024/1/2 18:49:14	1	1	2	1	3	2		2	1	26	2	1	1	2	4	1	1	1	1	1	0	1	4	4	4	4	4	4	4
450	2024/1/2 18:50:31	1	0	5	1	3	1		3	1	2	2	1	1	2	1	2	0	1	0	0	0	2	4	4	4	4	4	4	4
451	2024/1/2 18:50:35	1	0	4	2	3	2		2	1	23	2	2	2	2	1	2	0	0	0	0	1	1	4	4	4	4	4	4	4
452	2024/1/2 18:51:10	1	1	8	1	3	2		3	1	14	1	1	1	2	1	1	1	0	0	0	0	1	3	4	4	4	4	4	4
453	2024/1/2 18:52:00	1	1	2.5	4	3	2		2	1	1	2	1	1	1	1	1	1	0	0	0	0	1	2	2	2	2	2	2	2
454	2024/1/2 18:54:11	1	1	10	1	3	2		3	1	1	2	2	1	1	1	1	1	1	1	1	0	1	4	4	4	4	4	4	4
455	2024/1/2 18:56:43	3	1	30	1	3	2		3	3	28	1	1	1	1	1	1	1	1	1	0	0	1	3	3	3	3	3	3	3
456	2024/1/2 18:57:53	2	1	12	1	1	2		3	2	5	2	2	1	1	1	1	1	0	1	1	0	1	4	4	4	4	4	4	4
457	2024/1/2 18:59:08	2	0	16	1	3	2		2	2	28	2	1	1	1	1	1	1	0	0	0	0	1	3	2	2	2	2	2	2
458	2024/1/2 18:59:32	1	1	2	1	1	2		3	1	17	2	2	2	2	1	2	1	0	0	0	0	1	3	3	3	3	3	3	3
459	2024/1/2 19:00:00	2	0	12	1	1	2		3	2	17	2	2	1	1	1	1	1	0	0	0	0	1	3	2	2	2	2	2	2
460	2024/1/2 19:01:37	1	1	1	1	3	2		3	1	26	2	2	1	2	1	1	1	0	1	1	0	1	3	3	3	3	3	3	3
461	2024/1/2 19:01:43	1	1	0	1	3	2		2	1	2	2	2	2	1	1	2	1	1	1	1	0	1	3	4	3	4	3	3	3
462	2024/1/2 19:08:10	2	1	15	1	3	2		3	2	14	2	1	1	1	1	1	0	1	0	0	0	1	2	2	2	2	2	2	2
463	2024/1/2 19:08:16	2	1	19	1	3	2		3	2	24	2	2	1	1	1	2	1	1	1	0	0	1	4	4	4	4	4	4	4
464	2024/1/2 19:08:23	2	1	26	4	3	2		3	2	21	2	1	1	2	1	1	1	1	1	1	0	1	3	3	3	3	3	3	3
465	2024/1/2 19:08:43	1	1	10	1	3	2		3	1	26	1	1	1	1	1	1	1	1	0	0	0	1	3	3	3	3	3	3	3
466	2024/1/2 19:08:59	1	0	8	1	3	2		2	1	14	2	2	2	2	1	1	1	0	1	1	0	1	3	3	3	3	3	3	3
467	2024/1/2 19:09:11	2	1	31	1	3	2		1	2	28	1	1	1	1	1	1	1	1	1	0	0	1	3	3	2	3	4	3	3
468	2024/1/2 19:12:08	1	0	2	1	3	2		3	1	24	1	1	1	1	1	1	0	0	1	1	0	1	4	4	4	4	4	4	4
469	2024/1/2 19:15:08	1	1	5	1	1	2		3	1	2	2	2	2	2	1	1	1	0	1	0	0	1	2	1	1	1	1	1	1
470	2024/1/2 19:15:39	2	1	14	1	3	2		3	2	26	2	1	1	2	1	1	1	1	1	1	0	1	4	4	4	4	4	4	4
471	2024/1/2 19:15:46	1	1	4	1	1	2		3	1	28	2	2	1	1	1	1	1	1	1	1	0	1	1	2	1	1	3	1	1
472	2024/1/2 19:22:18	2	1	8	1	1	2		3	2	17	1	1	1	1	1	1	1	1	0	0	0	1	1	1	1	1	1	1	1
473	2024/1/2 19:24:21	1	0	2	1	3	2		2	1	3	2	2	1	2	1	1	1	0	0	1	0	1	2	2	3	1	1	1	3
474	2024/1/2 19:30:42	1	1	7	1	3	2		3	1	26	2	1	1	2	1	1	1	0	0	1	0	1	2	2	2	2	2	2	2
475	2024/1/2 19:30:50	1	0	2	1	3	2		1	1	19	2	2	2	2	1	1	1	0	0	0	0	1	4	4	4	4	4	4	4
476	2024/1/2 19:31:21	2	0	15	1	3	2		3	2	21	2	1	1	2	1	1	1	0	0	0	0	1	2	4	2	2	2	1	1
477	2024/1/2 19:31:50	1	1	9	1	3	2		3	1	7	2	2	1	1	1	2	1	1	1	0	0	1	3	3	3	3	3	3	3
478	2024/1/2 19:39:44	1	1	1	1	3	2		3	1	11	2	2	1	1	1	2	1	0	0	0	0	1	2	2	2	2	2	2	2
479	2024/1/2 19:40:07	2	1	13	1	3	2		3	2	14	2	1	1	2	1	1	0	0	0	0	0	1	3	3	3	3	3	3	3
480	2024/1/2 19:47:16	2	0	11	1	3	2		3	2	14	1	2	1	2	1	1	0	0	1	1	0	1	3	4	2	3	3	3	3
481	2024/1/2 19:50:00	2	1	18	1	3	2		3	2	21	2	1	1	1	1	1	1	0	0	1	0	1	3	3	3	3	3	4	3
482	2024/1/2 19:52:36	2	1	18	1	1	2		3	2	28	2	1	1	2	1	1	1	1	1	1	0	1	3	4	4	4	4	4	4
483	2024/1/2 19:52:43	2	0	31	1	1	2		3	2	17	1	1	1	1	1	2	1	0	0	1	0	1	3	3	2	3	2	2	2
484	2024/1/2 19:53:11	1	1	2	1	3	2		2	1	28	2	2	1	1	1	2	1	1	1	1	0	1	2	2	3	4	3	3	3
485	2024/1/2 19:54:45	1	0	2	1	3	2		2	1	28	1	1	1	2	1	1	1	0	0	0	0	1	3	3	3	3	3	3	3
486	2024/1/2 19:55:46	1	1	2	1	3	2		2	1	26	2	2	1	2	1	1	1	0	0	0	0	1	1	1	1	1	1	1	1
487	2024/1/2 19:59:51	1	1	2	1	3	2		1	1	28	2	2	1	1	1	1	1	1	0	0	0	1	3	3	3	3	4	3	4
488	2024/1/2 20:07:45	2	1	19	1	1	2		3	2	17	1	1	1	2	1	1	0	0	0	0	0	1	1	1	2	2	2	2	2
489	2024/1/2 20:14:37	1	1	7	1	3	2		2	1	14	2	1	1	1	1	1	1	1	1	1	0	1	2	2	2	2	2	2	3
490	2024/1/2 20:15:58	3	1	22	1	3	2		3	3	2	2	1	1	1	1	1	1	1	1	0	0	1	3	3	3	3	3	3	3
491	2024/1/2 20:18:24	1	1	2.5	1	3	2		3	1	14	2	2	1	2	1	1	1	0	0	0	0	1	4	4	4	4	4	4	4
492	2024/1/2 20:18:25	1	1	3	1	1	2		3	1	17	2	2	2	2	1	2	0	0	0	0	0	1	1	1	1	2	2	2	2
493	2024/1/2 20:19:34	3	0	32	2	3	2		3	3	21	2	1	1	1	1	1	0	0	1	1	0	1	1	1	2	1	3	2	2
494	2024/1/2 20:25:23	1	1	9	1	3	2		3	1	14	2	1	1	2	1	1	1	1	1	1	0	1	4	4	4	4	4	4	4
495	2024/1/2 20:27:06	2	1	13	1	1	2		3	2	2	2	2	1	2	1	2	1	0	0	0	0	1	2	2	2	2	3	2	3
496	2024/1/2 20:28:31	2	1	14	1	1	2		3	2	26	2	2	1	2	1	1	1	1	0	1	0	1	1	1	2	2	2	2	2
497	2024/1/2 20:29:52	1	1	1	1	1	2		3	1	5	2	2	1	2	2	2	1	0	1	0	0	1	2	3	3	3	3	3	3
498	2024/1/2 20:31:16	1	1	1	1	3	2		2	1	25	2	2	1	2	1	2	1	0	0	0	0	1	4	4	4	4	4	4	4
499	2024/1/2 20:36:02	1	1	3	1	1	2		3	1	28	2	2	2	2	1	2	1	0	0	0	0	1	2	2	3	3	4	4	3
500	2024/1/2 20:37:54	2	0	11	1	1	2		3	2	26	2	1	2	2	1	1	1	1	0	0	0	1	1	1	1	1	1	1	1
501	2024/1/2 20:45:45	1	1	2	1	1	2		3	1	1	2	2	2	2	1	2	1	0	0	0	0	1	1	1	1	1	1	1	1
502	2024/1/2 20:45:57	2	1	17	1	3	2		3	2	21	2	1	1	2	1	1	1	1	0	0	0	1	3	3	3	3	3	3	3
503	2024/1/2 20:48:01	3	1	15	1	3	1		3	3	14	2	1	1	2	1	1	1	1	1	0	0	1	3	3	3	3	3	3	3
504	2024/1/2 20:48:54	1	1	1	1	1	2		3	1	5	2	2	1	1	2	2	1	0	1	1	0	1	3	3	2	3	3	3	3
505	2024/1/2 20:52:04	2	0	20	1	3	2		3	2	28	2	1	1	1	1	1	1	0	0	0	0	1	3	3	3	3	4	3	3
506	2024/1/2 20:52:37	1	1	2	1	3	2		2	1	26	2	2	2	2	1	1	1	1	1	0	0	1	4	4	4	4	4	4	4
507	2024/1/2 21:06:16	2	1	9	1	3	2		3	2	26	2	1	1	2	4	1	1	1	1	1	0	1	2	2	2	2	2	2	2
508	2024/1/2 21:06:18	1	1	10	1	3	2		2	1	26	2	1	1	1	4	1	1	1	1	1	0	1	2	2	2	2	2	2	2
509	2024/1/2 21:07:57	1	1	2	1	1	2		3	1	10	2	2	1	1	1	1	1	0	0	0	0	1	4	3	3	3	3	3	3
510	2024/1/2 21:08:48	1	1	14	1	3	2		2	1	25	2	2	1	2	1	1	1	0	0	0	0	1	4	3	3	3	3	3	3
511	2024/1/2 21:10:01	1	1	2	1	3	2		2	1	26	2	2	2	2	1	2	1	1	1	1	0	1	2	2	2	2	3	3	3
512	2024/1/2 21:10:55	1	1	3	1	3	2		3	1	26	2	2	1	2	1	1	1	0	0	0	0	1	4	4	4	4	4	4	4
513	2024/1/2 21:14:52	1	1	6	1	3	2		3	1	26	2	2	1	2	4	1	1	1	0	0	0	1	3	3	3	3	4	3	3
514	2024/1/2 21:20:35	1	1	7	1	3	2		3	1	26	1	2	2	2	1	1	1	0	0	0	0	1	3	3	3	4	4	4	3
515	2024/1/2 21:28:26	2	0	14	1	3	2		3	2	26	2	1	1	2	2	2	0	0	1	1	0	1	3	3	3	3	3	3	3
516	2024/1/2 21:28:33	1	1	1	1	3	2		2	1	26	2	2	2	1	1	1	0	0	1	1	0	1	3	3	3	3	3	3	3
517	2024/1/2 21:28:44	1	1	1	1	3	2		1	1	26	2	2	1	2	1	2	0	0	0	0	0	1	2	3	3	3	3	3	3
518	2024/1/2 21:33:26	2	0	12	1	3	2		3	2	26	2	2	1	1	1	1	0	0	0	1	0	1	3	2	3	2	2	2	2
519	2024/1/2 21:35:46	1	1	1	1	3	2		2	1	26	2	2	2	2	1	1	1	1	0	0	0	1	2	2	2	2	2	2	3
520	2024/1/2 21:36:40	1	1	5	1	1	2		3	1	10	2	2	2	2	1	2	1	0	0	0	0	1	2	2	2	2	2	2	2
521	2024/1/2 21:44:06	2	0	14	1	1	2		3	2	12	2	2	1	2	1	1	0	0	1	0	0	1	2	4	4	1	4	4	4
522	2024/1/2 21:46:56	1	0	8	1	3	2		3	1	26	2	1	2	2	1	1	0	0	1	1	0	2	2	3	4	3	4	4	4
523	2024/1/2 21:47:39	1	0	20	4	3	2		3	1	28	2	2	2	1	1	2	1	0	0	0	0	1	4	4	4	4	4	4	4
524	2024/1/2 21:49:12	1	1	9	1	3	2		3	1	26	2	2	1	2	1	1	1	1	1	1	0	1	3	3	3	3	3	3	3
525	2024/1/2 21:50:09	1	1	5	1	3	2		2	1	26	2	2	1	2	1	1	1	0	0	0	0	1	4	4	4	4	4	4	4
526	2024/1/2 22:02:44	1	1	5	2	2	2		3	1	5	1	1	1	1	4	1	1	1	1	1	0	1	4	4	4	4	4	4	4
527	2024/1/2 22:06:48	1	1	1.5	1	2	2		3	1	5	1	1	1	1	1	1	1	0	0	0	0	1	1	2	2	2	2	2	2
528	2024/1/2 22:08:13	2	0	1	1	2	2		3	2	2	2	2	2	2	1	2	1	0	0	0	0	1	4	2	2	2	2	2	2
529	2024/1/2 22:08:54	2	0	16	1	2	2		3	2	27	2	1	1	1	1	1	1	0	0	0	0	1	3	3	3	3	3	4	3
530	2024/1/2 22:10:23	1	1	1.5	1	2	2		3	1	28	2	2	1	1	2	1	1	0	0	0	0	1	4	3	3	4	4	4	4
531	2024/1/2 22:11:39	1	1	7	1	2	2		3	1	6	2	2	1	1	2	1	1	0	0	0	0	1	4	4	4	3	3	3	3
532	2024/1/2 22:17:06	1	1	4	1	1	2		3	1	16	2	1	1	2	1	1	1	1	1	1	0	1	2	2	2	2	2	2	2
533	2024/1/2 22:22:10	2	0	11	1	2	2		3	2	28	2	1	1	2	3	1	0	0	1	0	1	1	4	4	2	4	4	4	4
534	2024/1/2 22:24:05	1	1	3	2	2	2		3	1	28	2	2	1	1	4	1	1	0	1	1	0	2	2	2	2	2	2	2	2
535	2024/1/2 22:24:20	4	1	32	1	2	2		3	4	5	2	2	1	2	4	2	1	1	1	1	0	1	3	3	3	3	3	3	3
536	2024/1/2 22:25:41	2	1	3	1	2	2		3	2	5	2	2	1	2	1	1	1	0	0	0	0	1	1	1	1	1	1	1	1
537	2024/1/2 22:26:08	3	1	15	1	2	1		4	3	28	2	2	1	2	1	1	1	1	1	1	0	1	3	4	4	4	4	4	4
538	2024/1/2 22:26:56	2	0	24	1	3	2		2	2	21	2	2	1	1	1	1	1	0	0	0	0	1	2	2	2	2	2	2	2
539	2024/1/2 22:28:49	1	1	1.5	1	2	2		3	1	26	2	2	1	1	4	2	1	1	0	0	0	1	3	3	3	3	3	3	3
540	2024/1/2 22:30:09	3	0	16	1	2	1		4	3	5	1	1	1	1	2	1	0	1	0	0	0	1	4	4	4	4	4	4	4
541	2024/1/2 22:32:15	2	0	30	1	3	2		2	2	24	2	1	1	1	1	2	1	0	0	0	0	1	1	3	2	2	4	3	3
542	2024/1/2 22:34:15	3	1	15	1	2	2		3	3	5	2	1	1	2	2	1	0	0	0	1	0	1	3	3	3	4	4	3	3
543	2024/1/2 22:35:47	1	1	11	1	3	2		3	1	28	2	2	1	1	1	2	0	0	0	0	0	2	3	4	4	4	4	4	4
544	2024/1/2 22:37:16	4	0	20	1	2	1		4	4	28	1	1	1	1	2	1	0	0	1	1	0	1	3	3	2	3	3	3	3
545	2024/1/2 22:39:08	1	1	5	1	2	2		3	1	5	2	2	1	1	1	1	1	0	1	0	0	1	4	4	4	4	4	4	4
546	2024/1/2 22:43:01	1	1	6	1	2	2		3	1	5	1	2	1	2	1	1	1	0	0	1	0	1	4	4	4	4	4	4	4
547	2024/1/2 22:51:46	2	1	15	1	1	2		3	2	5	2	1	1	1	1	1	0	0	0	0	0	1	2	2	3	3	3	3	3
548	2024/1/2 22:54:31	2	1	11	1	2	2		3	2	5	2	1	1	2	2	1	0	0	1	0	0	1	3	4	3	3	3	3	3
549	2024/1/2 22:58:48	1	0	6	1	2	1		3	1	28	1	1	1	1	1	2	1	0	1	0	0	1	4	4	4	4	4	4	4
550	2024/1/2 22:59:09	1	1	1	1	2	2		3	1	26	2	2	1	1	1	1	1	0	0	1	0	1	2	2	2	2	2	2	2
551	2024/1/2 23:00:26	2	1	10	1	3	2		3	2	26	2	2	1	2	1	1	1	1	1	1	0	1	3	3	3	3	3	3	3
552	2024/1/2 23:35:14	1	1	3	1	2	2		2	1	7	2	2	2	2	1	1	1	1	1	1	0	1	2	2	2	2	2	2	2
553	2024/1/2 23:38:32	1	1	14	1	3	2		3	1	26	2	2	1	2	1	1	1	1	1	0	0	1	2	2	2	2	2	2	2
554	2024/1/3 0:34:32	2	1	14	1	3	2		3	2	24	2	1	1	2	1	2	1	1	0	0	0	1	3	3	3	3	3	3	3
555	2024/1/3 0:41:47	2	1	9	1	3	2		3	2	19	2	1	2	1	1	2	1	1	1	0	0	1	4	4	4	4	4	4	4
556	2024/1/3 1:01:57	1	1	10	1	3	2		3	1	14	1	1	1	1	2	1	1	1	1	1	0	1	3	2	3	2	2	2	3
557	2024/1/3 1:26:45	1	1	2	1	2	2		2	1	5	2	1	1	2	1	1	0	0	0	0	0	1	3	1	2	2	2	2	2
558	2024/1/3 1:49:21	3	1	15	1	2	2		3	3	28	2	1	1	1	1	1	0	0	0	0	0	1	1	1	1	1	1	1	1
559	2024/1/3 4:11:03	1	0	1	1	3	2		2	1	28	2	1	1	2	2	1	1	0	0	0	0	1	1	2	2	2	2	2	2
560	2024/1/3 7:09:52	1	1	9	1	3	2		3	1	14	2	2	1	2	1	1	1	0	0	0	0	1	2	2	4	3	3	3	3
561	2024/1/3 7:29:29	3	0	14	1	2	2		3	3	5	2	1	2	2	1	1	1	0	1	1	0	1	3	2	3	2	3	2	2
562	2024/1/3 7:54:09	3	1	16	1	2	2		3	3	26	2	1	1	1	2	1	1	0	0	0	0	1	3	3	3	3	3	3	3
563	2024/1/3 8:21:46	1	1	3	1	3	2		2	1	1	2	2	2	2	2	2	1	1	0	0	0	1	4	4	4	4	4	4	4
564	2024/1/3 8:32:37	1	1	6	1	2	2		2	1	17	2	2	2	2	1	2	1	1	0	1	0	1	4	4	4	4	4	4	4
565	2024/1/3 8:33:42	2	1	13	2	2	1		3	2	17	2	1	1	1	1	2	1	1	1	0	0	1	4	4	4	4	4	4	4
566	2024/1/3 8:43:47	2	0	7	1	2	1		4	2	5	2	2	1	2	1	1	0	0	1	0	0	1	2	3	2	3	3	3	3
567	2024/1/3 8:47:21	1	0	7	1	2	1		3	1	17	2	1	1	1	1	2	0	0	0	1	0	1	2	4	4	4	4	4	3
568	2024/1/3 8:48:15	1	1	3	1	2	2		2	1	17	2	2	1	2	2	1	1	1	0	0	0	1	3	3	3	3	3	3	3
569	2024/1/3 9:22:43	1	1	4	1	2	2		3	1	9	2	1	1	2	1	1	1	1	1	0	0	1	4	4	4	4	4	2	4
570	2024/1/3 9:32:36	2	1	17	1	3	2		3	2	27	2	1	1	1	1	1	1	1	1	1	0	1	4	4	4	4	4	4	4
571	2024/1/3 9:32:55	2	1	12	1	2	2		3	2	26	2	1	1	1	2	1	0	0	0	0	0	1	3	3	3	3	3	3	3
572	2024/1/3 9:58:16	1	1	3	1	3	2		2	1	1	2	2	1	1	1	1	1	1	1	1	0	1	3	3	3	3	3	3	2
573	2024/1/3 10:06:43	3	1	11	1	2	2		3	3	12	2	1	1	1	1	1	0	0	0	0	0	1	1	1	1	1	1	1	1
574	2024/1/3 10:17:04	1	1	2	1	1	2		3	1	23	2	2	1	2	1	2	1	1	1	1	0	1	3	3	3	3	3	3	3
575	2024/1/3 10:19:04	2	1	15	1	1	2		3	2	23	2	1	1	2	1	1	1	1	1	0	0	1	2	3	2	3	4	2	2
576	2024/1/3 10:34:03	1	1	3.5	2	2	2		2	1	5	2	2	1	1	1	1	1	0	0	0	0	1	2	2	3	3	3	2	3
577	2024/1/3 10:34:52	1	1	4	1	2	2		2	1	5	2	2	1	1	1	1	1	1	0	1	0	1	3	3	3	3	3	3	3
578	2024/1/3 10:37:20	1	1	5	2	2	2		3	1	5	2	2	1	2	1	1	1	1	1	1	0	1	2	2	2	2	2	2	2
579	2024/1/3 10:39:00	1	1	6	1	2	2		3	1	5	2	1	2	2	1	1	1	0	1	0	0	1	3	3	3	3	3	3	3
580	2024/1/3 10:43:32	1	0	6	1	3	2		3	1	1	2	1	1	1	2	1	0	0	0	1	0	1	3	3	3	3	3	3	3
581	2024/1/3 10:44:31	1	1	5	1	2	2		2	1	5	2	2	1	2	1	1	1	1	1	0	0	1	3	3	3	3	3	3	3
582	2024/1/3 10:45:18	1	1	8	1	2	2		3	1	5	2	1	1	1	1	1	1	1	1	1	0	1	4	4	4	4	4	4	4
583	2024/1/3 10:47:02	2	1	15	1	2	2		3	2	5	2	2	1	2	1	1	1	1	0	1	0	1	3	3	3	3	3	3	3
584	2024/1/3 10:49:19	1	1	3	1	2	2		3	1	5	1	2	1	2	2	1	1	1	0	0	0	1	3	2	3	2	3	3	2
585	2024/1/3 10:54:26	4	1	31	1	2	2		3	4	5	2	1	1	1	1	1	0	0	1	1	0	1	4	4	4	4	4	4	4
586	2024/1/3 10:55:08	1	1	1	1	1	2		3	1	24	2	1	1	1	1	2	1	0	0	0	0	1	3	3	3	3	3	3	3
587	2024/1/3 11:03:17	4	1	27	1	2	2		3	4	26	2	1	1	2	2	1	1	0	0	0	0	1	3	3	3	3	3	3	3
588	2024/1/3 11:03:34	2	0	8	1	2	1		3	2	6	2	2	1	2	2	1	0	0	1	0	0	1	3	3	3	3	3	3	3
589	2024/1/3 11:05:14	3	1	11	1	2	2		3	3	26	2	1	1	1	2	1	0	0	1	0	0	1	3	3	3	3	3	3	3
590	2024/1/3 11:07:52	1	1	4	1	2	2		3	1	26	2	2	2	1	1	1	1	0	0	0	0	1	3	3	3	3	3	4	3
591	2024/1/3 11:09:26	1	1	6	1	2	2		3	1	9	2	2	1	2	1	1	1	0	0	0	0	1	4	4	4	4	4	4	4
592	2024/1/3 11:16:26	2	0	8	1	2	1		3	2	6	2	2	1	1	1	2	0	0	1	1	0	1	2	2	1	3	3	3	3
593	2024/1/3 11:17:06	3	0	13	1	3	1		3	3	17	2	2	1	2	1	1	0	1	1	1	0	1	1	1	2	2	2	2	3
594	2024/1/3 11:17:55	1	1	1	1	2	1		4	1	5	2	2	1	1	1	2	1	1	0	0	0	1	4	4	3	3	3	3	4
595	2024/1/3 11:18:14	1	1	5	1	2	1		3	1	26	2	2	1	1	2	1	1	1	1	1	0	1	2	2	2	2	2	2	2
596	2024/1/3 11:18:30	2	1	8	1	1	2		3	2	24	2	1	1	1	1	2	0	0	0	0	0	1	2	2	2	2	2	2	2
597	2024/1/3 11:19:11	1	1	1	1	2	2		2	1	5	2	2	1	2	1	2	1	1	0	0	0	1	2	2	2	2	2	2	2
598	2024/1/3 11:23:22	1	1	2	1	2	2		3	1	26	2	2	1	1	1	2	0	1	0	0	0	1	3	4	3	4	4	4	4
599	2024/1/3 11:25:16	1	1	1	1	3	1		3	1	1	2	2	1	2	1	2	1	1	1	1	0	1	4	4	4	4	4	4	4
600	2024/1/3 11:25:48	1	1	3	1	2	1		4	1	5	2	2	1	1	1	1	1	1	1	1	0	1	3	3	3	3	3	4	3
601	2024/1/3 11:26:11	1	0	1	1	2	1		3	1	13	2	1	1	2	1	1	0	1	0	0	0	1	1	1	1	1	1	1	1
602	2024/1/3 11:27:01	3	0	10	1	2	1		4	3	13	2	2	2	2	1	1	0	1	0	0	0	1	3	2	3	3	2	3	3
603	2024/1/3 11:29:11	1	1	1	1	2	1		3	1	13	2	2	2	2	1	2	0	1	0	1	0	1	2	2	2	4	2	3	1
604	2024/1/3 11:32:47	2	0	9	1	2	2		3	2	26	1	2	1	2	1	1	1	0	1	1	0	1	3	2	3	3	3	3	3
605	2024/1/3 11:36:33	1	0	1	1	1	2		3	1	26	2	2	1	1	1	2	0	0	0	1	0	1	2	2	2	2	2	2	1
606	2024/1/3 11:38:12	1	0	2	1	2	1		4	1	5	2	2	2	2	2	1	1	1	0	1	0	1	4	4	4	4	4	4	4
607	2024/1/3 11:39:58	1	1	7	1	2	2		3	1	19	2	2	1	1	1	2	1	0	0	1	0	1	2	3	3	4	4	3	3
608	2024/1/3 11:41:05	1	0	9	1	2	2		3	1	9	2	1	1	1	1	2	0	0	1	0	0	1	3	3	3	1	4	1	2
609	2024/1/3 11:42:21	2	1	8	1	2	1		4	2	13	2	1	1	2	1	2	0	0	0	0	0	1	2	2	2	2	2	2	2
610	2024/1/3 11:46:26	4	1	19	1	2	1		4	4	5	2	2	1	1	1	1	0	0	0	0	0	1	3	3	3	3	3	3	3
611	2024/1/3 11:46:39	4	1	34	1	2	2		3	4	3	2	1	1	1	1	1	1	0	0	0	0	1	2	2	3	2	3	3	3
612	2024/1/3 11:54:28	1	1	2	1	2	2		2	1	3	2	1	1	1	1	2	1	1	0	0	0	1	3	3	3	3	3	3	3
613	2024/1/3 11:54:42	2	1	11	1	2	2		3	2	3	1	1	1	1	1	1	0	0	0	0	0	1	2	2	2	2	2	2	2
614	2024/1/3 11:56:35	3	1	18	1	2	2		3	3	3	1	1	1	1	1	1	1	1	1	1	0	1	4	4	4	4	4	4	4
615	2024/1/3 11:56:59	3	1	16	1	2	1		4	3	19	2	2	1	2	1	1	0	1	0	0	0	1	1	1	1	2	4	2	1
616	2024/1/3 11:57:05	2	0	10	1	2	2		3	2	3	2	1	1	2	1	1	0	0	0	1	0	1	3	3	3	4	4	3	4
617	2024/1/3 11:57:27	1	1	6	1	2	2		3	1	5	2	1	1	2	1	1	1	1	1	1	0	1	4	4	4	4	4	4	4
618	2024/1/3 11:58:16	3	0	15	1	2	2		3	3	9	2	2	1	2	1	1	0	0	1	0	0	1	3	3	3	3	3	3	3
619	2024/1/3 11:58:36	1	1	1	1	2	2		2	1	5	2	1	1	2	1	2	1	1	1	1	0	1	3	3	3	3	3	3	3
620	2024/1/3 11:59:19	1	1	1	1	2	2		2	1	3	2	2	2	2	1	2	1	1	0	0	0	1	4	4	4	4	4	4	4
621	2024/1/3 11:59:20	2	1	17	1	2	2		3	2	5	2	1	1	1	1	1	1	0	0	0	0	1	3	4	3	3	3	3	3
622	2024/1/3 12:00:57	4	1	23	1	2	1		3	4	19	2	1	1	2	4	1	0	0	0	0	0	1	2	4	3	3	4	4	3
623	2024/1/3 12:07:17	2	1	20	1	2	2		3	2	9	2	2	1	2	1	1	0	1	1	0	0	1	2	2	2	4	4	4	4
624	2024/1/3 12:07:27	1	1	2.5	1	2	2		2	1	9	2	2	1	2	1	2	1	1	1	1	0	1	4	4	4	4	4	4	4
625	2024/1/3 12:08:14	1	1	6	1	2	2		3	1	2	2	1	1	2	1	2	1	1	0	0	0	1	2	2	2	2	3	3	3
626	2024/1/3 12:08:47	2	0	15	1	2	2		3	2	15	2	1	1	2	1	1	0	0	0	1	0	1	1	4	4	4	4	4	3
627	2024/1/3 12:12:13	2	1	14	1	2	2		3	2	28	2	1	1	2	1	1	1	0	0	0	0	1	4	4	4	4	4	4	4
628	2024/1/3 12:12:14	1	0	2	1	2	2		2	1	2	2	2	2	2	1	1	1	0	0	0	0	1	4	4	4	4	4	4	4
629	2024/1/3 12:15:55	1	1	8	1	2	2		3	1	3	2	1	1	1	4	1	1	1	1	0	0	1	4	4	4	4	4	4	4
630	2024/1/3 12:17:30	1	0	7	1	2	2		3	1	24	2	2	2	1	1	2	0	0	0	1	0	1	1	1	1	1	3	1	1
631	2024/1/3 12:18:01	2	1	13	1	2	2		3	2	2	1	1	1	1	1	1	1	1	0	1	0	1	3	3	3	3	3	3	3
632	2024/1/3 12:18:56	1	1	7	1	2	2		3	1	28	1	1	1	2	1	2	1	1	1	1	0	1	4	4	4	4	4	4	4
633	2024/1/3 12:18:58	2	0	17	1	2	2		3	2	28	2	1	1	1	1	2	1	0	0	1	0	1	2	2	2	2	2	2	2
634	2024/1/3 12:19:39	2	1	19	1	2	2		3	2	24	2	2	1	2	1	2	0	1	0	0	0	1	2	2	2	4	4	4	4
635	2024/1/3 12:19:42	2	1	15	1	2	2		3	2	28	1	1	1	2	1	2	1	0	1	0	0	2	4	4	3	3	3	3	3
636	2024/1/3 12:20:00	3	1	31	1	2	2		3	3	28	2	2	1	2	1	1	0	0	0	0	0	1	3	3	3	2	3	3	2
637	2024/1/3 12:20:31	1	1	1	1	2	2		2	1	8	2	2	2	2	1	2	1	0	1	0	0	1	2	3	3	3	3	3	2
638	2024/1/3 12:20:45	2	1	10	1	2	2		3	2	24	2	1	1	1	1	1	1	1	1	1	0	1	3	3	3	3	3	3	3
639	2024/1/3 12:21:11	1	1	7	1	2	2		3	1	24	2	1	1	1	1	2	1	0	1	0	0	1	1	1	1	3	3	3	3
640	2024/1/3 12:21:35	2	1	15	1	2	2		3	2	23	2	1	1	2	1	1	0	1	1	1	0	1	2	3	3	4	4	4	3
641	2024/1/3 12:26:34	3	1	16	1	2	2		3	3	15	2	1	1	1	1	1	0	0	1	1	0	1	1	1	1	1	1	1	1
642	2024/1/3 12:31:03	2	1	13	1	2	2		3	2	15	2	1	1	2	1	2	1	1	1	1	0	1	3	3	2	2	3	2	2
643	2024/1/3 12:32:13	1	0	10	1	2	2		1	1	18	2	1	1	1	1	1	1	0	0	0	0	1	3	3	3	2	3	2	2
644	2024/1/3 12:32:15	1	0	10	1	2	2		3	1	28	2	1	1	2	1	2	1	0	0	0	0	1	2	2	2	2	2	2	2
645	2024/1/3 12:32:34	3	0	26	1	2	2		3	3	28	2	1	1	1	1	2	0	0	1	0	0	1	3	2	2	4	4	4	3
646	2024/1/3 12:33:18	2	1	13	1	2	2		3	2	28	2	1	1	2	1	2	1	1	1	1	0	1	2	2	4	3	4	2	1
647	2024/1/3 12:33:30	2	1	19	1	2	2		3	2	23	2	2	1	2	1	2	1	1	1	1	0	1	4	4	4	4	4	4	4
648	2024/1/3 12:33:31	4	0	32	1	2	2		3	4	28	2	2	2	1	1	2	1	0	0	0	0	1	3	4	3	3	4	3	4
649	2024/1/3 12:33:58	2	1	32	1	2	2		3	2	23	2	1	1	2	1	2	1	0	0	1	0	1	4	4	4	4	4	4	4
650	2024/1/3 12:34:07	1	1	1.5	1	2	2		2	1	15	2	2	2	2	1	2	1	1	0	1	0	1	4	4	4	4	4	4	4
651	2024/1/3 12:34:23	1	1	7	1	2	2		3	1	28	2	1	1	2	1	1	0	0	0	0	0	2	1	1	1	1	2	2	2
652	2024/1/3 12:39:17	4	1	24	1	2	2		3	4	17	2	1	1	1	1	1	1	0	0	0	0	1	1	2	2	2	4	3	3
653	2024/1/3 12:39:25	2	1	8	1	2	2		3	2	28	2	1	1	2	1	1	1	1	1	1	0	1	4	4	4	4	4	4	4
654	2024/1/3 12:41:59	1	1	6	1	2	2		3	1	28	2	2	1	1	1	1	1	0	0	1	0	1	3	3	3	3	3	3	3
655	2024/1/3 12:42:09	1	1	0	1	2	2		3	1	28	2	2	1	2	1	2	1	1	1	0	0	1	2	2	3	3	2	3	3
656	2024/1/3 12:42:51	1	1	2.5	1	3	2		2	1	9	2	2	1	1	1	2	1	1	0	0	0	1	4	4	4	4	4	4	4
657	2024/1/3 12:43:05	1	1	7	1	2	2		3	1	15	2	2	2	2	1	1	1	0	0	0	0	1	3	3	3	3	3	3	3
658	2024/1/3 12:43:40	1	1	10	1	2	2		3	1	9	2	1	1	1	1	1	1	1	0	0	0	1	3	3	3	3	4	4	3
659	2024/1/3 12:44:47	1	1	9	1	2	2		2	1	9	2	1	2	2	1	2	1	0	0	0	0	1	1	1	2	2	2	2	2
660	2024/1/3 12:45:02	1	1	2	1	2	1		4	1	5	2	2	1	2	1	1	0	1	0	0	0	1	2	2	3	3	4	3	3
661	2024/1/3 12:47:26	3	0	17	1	2	2		3	3	17	2	1	1	1	1	1	0	0	1	0	0	1	2	3	3	3	4	3	3
662	2024/1/3 12:47:41	2	0	25	1	2	2		3	2	24	2	1	1	1	1	2	1	0	0	0	0	1	3	2	2	2	2	2	2
663	2024/1/3 12:48:54	2	0	20	1	2	2		3	2	28	2	1	1	1	1	2	1	0	0	0	0	1	2	2	2	3	3	3	3
664	2024/1/3 12:52:28	1	0	15	1	2	2		3	1	28	2	1	1	2	1	2	0	0	1	1	0	1	2	4	3	1	3	2	2
665	2024/1/3 12:53:19	1	1	6	1	2	2		3	1	8	2	1	1	1	1	1	1	0	0	1	0	1	3	3	3	3	3	3	3
666	2024/1/3 12:55:46	1	1	1	1	2	1		4	1	5	2	1	1	1	1	1	1	1	0	1	0	1	4	4	4	4	4	4	4
667	2024/1/3 12:56:16	2	0	14	1	2	2		3	2	24	2	1	1	2	1	2	0	0	0	1	0	1	3	3	4	4	4	4	4
668	2024/1/3 12:57:32	4	0	33	1	2	1		3	4	8	2	1	1	1	2	1	0	1	1	0	0	1	2	2	3	3	4	3	3
669	2024/1/3 12:57:35	1	1	9	1	2	2		3	1	5	1	1	2	1	2	1	1	1	1	1	0	1	2	2	2	2	2	2	2
670	2024/1/3 12:59:19	4	0	18	1	2	1		4	4	5	2	2	2	2	1	1	0	1	0	0	0	1	4	3	3	3	4	4	3
671	2024/1/3 12:59:37	1	1	8	1	2	2		3	1	10	2	1	2	1	1	1	1	1	1	1	0	1	3	3	3	3	4	3	3
672	2024/1/3 13:00:46	2	1	19	1	2	2		3	2	28	2	1	1	2	1	1	1	0	0	0	0	1	3	3	3	3	3	3	3
673	2024/1/3 13:01:03	2	0	12	1	2	2		3	2	18	1	1	1	2	1	2	1	0	0	1	0	1	2	1	1	1	1	1	1
674	2024/1/3 13:01:44	1	1	1.5	1	2	1		4	1	5	2	2	1	2	1	1	1	1	1	1	0	1	3	3	3	3	3	3	3
675	2024/1/3 13:02:08	3	0	18	1	2	1		3	3	8	2	2	2	2	1	1	0	0	0	1	0	1	3	2	2	2	2	2	2
676	2024/1/3 13:02:38	1	1	6	1	2	1		3	1	26	2	2	1	2	2	1	0	0	0	0	0	1	3	3	3	3	3	3	3
677	2024/1/3 13:03:06	1	0	5	1	2	1		3	1	8	2	1	2	2	1	1	0	1	1	0	0	1	3	3	3	3	3	3	3
678	2024/1/3 13:05:00	2	1	13	1	2	2		3	2	26	2	1	1	1	1	1	1	1	0	0	0	1	2	2	2	2	3	2	3
679	2024/1/3 13:05:18	4	0	2	1	2	1		3	4	26	2	1	1	1	1	1	0	1	0	0	0	1	3	3	3	2	3	2	3
680	2024/1/3 13:05:51	1	1	10	1	2	2		3	1	26	2	2	1	2	1	1	1	1	0	0	0	1	2	2	2	2	2	2	2
681	2024/1/3 13:06:43	1	1	16	4	2	2		3	1	28	2	1	1	2	1	2	1	1	1	0	0	1	4	4	4	4	4	4	4
682	2024/1/3 13:08:35	3	0	16	1	2	1		3	3	26	2	1	1	2	2	1	0	1	1	0	0	1	3	2	2	4	2	2	2
683	2024/1/3 13:10:12	2	1	9	1	2	2		3	2	26	2	1	1	1	1	1	0	0	0	0	0	1	2	2	2	2	2	2	2
684	2024/1/3 13:12:02	2	1	8	1	2	2		3	2	26	2	1	1	1	1	1	1	0	0	0	0	1	4	4	4	4	4	4	4
685	2024/1/3 13:14:01	1	1	5	1	2	2		3	1	28	2	1	1	2	1	1	1	1	1	1	0	1	3	3	2	4	3	2	2
686	2024/1/3 13:20:45	1	1	3	1	2	1		4	1	5	2	1	1	2	1	1	0	1	1	1	0	1	1	1	1	1	2	1	1
687	2024/1/3 13:21:22	1	1	10	1	2	2		3	1	18	2	1	1	2	1	1	1	1	1	1	0	1	4	4	4	4	4	4	4
688	2024/1/3 13:25:33	2	1	10	1	2	2		3	2	24	2	1	1	1	1	1	1	1	1	1	0	1	2	2	2	2	1	1	1
689	2024/1/3 13:28:57	1	1	2	1	1	2		2	1	5	2	2	1	2	2	1	1	1	0	0	0	1	3	3	3	3	4	3	3
690	2024/1/3 13:30:47	2	1	12	1	2	2		3	2	28	2	1	1	2	1	1	1	1	1	0	0	1	3	3	3	3	3	3	3
691	2024/1/3 13:30:51	2	1	12	1	2	2		3	2	1	2	1	1	1	1	1	1	0	0	0	0	1	3	3	3	3	3	3	3
692	2024/1/3 13:32:24	1	1	1	1	3	2		1	1	28	2	1	1	1	1	2	1	0	1	0	0	1	3	3	3	3	3	3	3
693	2024/1/3 13:33:44	2	0	10	1	2	1		3	2	28	2	2	1	2	1	2	0	1	1	1	0	1	4	4	4	4	4	4	4
694	2024/1/3 13:34:57	1	1	5	1	2	2		3	1	9	2	2	2	1	1	1	1	0	0	0	0	1	2	1	1	2	1	1	1
695	2024/1/3 13:35:55	4	0	20	1	2	1		4	4	6	2	1	1	2	1	1	0	1	1	0	0	1	3	3	3	3	3	3	3
696	2024/1/3 13:36:29	1	1	3	1	2	2		3	1	3	2	1	1	1	1	1	0	0	0	1	0	1	4	4	4	4	4	4	4
697	2024/1/3 13:36:39	1	0	4	1	2	1		3	1	11	2	2	1	2	1	1	0	0	1	1	0	1	2	2	2	2	2	2	1
698	2024/1/3 13:36:47	2	1	20	1	2	2		3	2	28	1	1	1	2	1	2	1	0	0	0	0	1	2	2	2	2	2	2	2
699	2024/1/3 13:41:08	1	1	3	1	2	1		4	1	6	2	2	1	1	2	1	1	1	0	0	0	1	4	4	4	4	4	4	4
700	2024/1/3 13:42:20	3	1	34	1	2	2		3	3	28	1	1	1	1	1	1	1	0	0	0	0	1	2	2	2	2	2	2	2
701	2024/1/3 13:42:31	2	1	12	1	2	2		3	2	6	2	1	1	2	2	1	1	0	0	0	0	1	4	4	4	4	4	4	4
702	2024/1/3 13:42:48	2	1	29	1	2	2		3	2	24	2	1	1	1	1	2	1	0	0	0	0	1	2	2	2	2	2	2	2
703	2024/1/3 13:43:02	2	1	24	1	2	2		3	2	28	2	1	1	1	1	2	1	1	1	1	0	1	1	1	1	1	1	1	1
704	2024/1/3 13:43:09	1	1	2	1	2	2		2	1	5	2	2	1	1	2	1	1	1	0	0	0	1	2	2	2	2	4	3	3
705	2024/1/3 13:43:34	1	0	4	1	2	1		3	1	1	2	2	2	2	2	1	0	0	1	0	0	1	1	1	1	1	1	1	1
706	2024/1/3 13:43:45	1	1	8	1	2	2		2	1	24	2	1	1	2	1	2	0	0	0	0	0	1	4	4	4	4	4	4	4
707	2024/1/3 13:44:26	2	0	18	4	2	2		3	2	23	2	2	1	1	1	2	1	0	0	0	0	1	2	1	1	2	2	1	1
708	2024/1/3 13:47:18	2	1	11	1	2	2		2	2	9	2	2	1	2	1	1	1	0	0	0	0	1	3	3	3	1	3	2	1
709	2024/1/3 13:48:01	1	0	5	1	2	1		4	1	28	2	2	2	2	1	2	0	0	1	0	0	1	2	1	3	3	3	3	3
710	2024/1/3 13:48:21	2	1	10	1	2	1		4	2	28	2	1	1	1	1	2	1	1	1	1	0	1	4	4	4	4	4	4	4
711	2024/1/3 13:48:34	2	1	15	1	2	2		3	2	28	1	1	1	2	1	1	1	1	1	1	0	1	2	1	1	2	1	1	1
712	2024/1/3 13:49:09	3	0	30	4	2	2		3	3	28	2	2	2	1	1	2	1	0	0	0	0	1	2	1	1	1	2	1	2
713	2024/1/3 13:49:31	1	0	5	1	2	2		3	1	19	2	2	2	1	1	2	1	0	0	0	0	1	1	3	3	3	4	3	3
714	2024/1/3 13:50:04	1	1	10	1	2	1		3	1	28	2	2	1	2	1	2	0	1	0	0	0	1	3	3	3	3	3	3	2
715	2024/1/3 13:50:36	3	1	20	1	1	1		4	3	28	2	2	1	1	1	1	1	0	0	0	0	1	4	4	4	3	1	3	3
716	2024/1/3 13:51:25	4	1	18	1	2	1		4	4	26	1	1	1	1	2	1	0	1	0	0	0	1	4	4	4	4	4	4	4
717	2024/1/3 13:54:23	2	1	20	1	2	2		3	2	24	2	1	1	1	1	2	1	1	1	0	0	1	1	1	1	1	1	1	1
718	2024/1/3 13:54:31	3	1	15	4	2	1		3	3	26	2	1	1	2	4	1	1	1	1	0	0	1	3	3	3	3	3	3	3
719	2024/1/3 13:55:38	1	0	5	1	2	1		3	1	28	2	2	1	2	1	1	1	1	1	0	0	1	2	2	2	1	1	1	1
720	2024/1/3 13:57:31	4	0	23	1	2	1		4	4	28	2	2	1	1	2	1	0	1	1	0	0	1	2	2	3	3	3	4	4
721	2024/1/3 14:00:12	3	0	14	1	2	2		3	3	5	1	1	2	1	1	1	0	0	1	1	0	1	4	3	3	3	3	3	4
722	2024/1/3 14:02:26	1	1	6	1	2	2		3	1	9	2	1	1	1	1	1	0	0	0	0	0	1	3	2	2	3	3	3	3
723	2024/1/3 14:03:44	2	1	14	1	2	2		3	2	2	2	1	1	2	1	1	1	1	0	0	0	1	1	1	1	1	1	1	1
724	2024/1/3 14:05:32	4	1	32	1	2	2		3	4	28	2	1	1	2	1	2	0	0	0	0	0	1	2	2	3	1	2	2	2
725	2024/1/3 14:05:46	2	1	20	1	2	2		3	2	28	2	1	1	2	1	2	1	0	1	1	0	2	2	2	2	2	2	2	2
726	2024/1/3 14:07:06	3	1	11	1	2	1		4	3	5	2	2	1	2	1	1	1	1	1	1	0	1	3	4	3	4	3	3	3
727	2024/1/3 14:07:34	1	1	3	1	2	2		2	1	26	2	1	1	2	2	1	1	1	0	0	0	1	3	3	3	3	4	4	4
728	2024/1/3 14:08:06	2	0	20	4	1	2		3	2	28	2	2	1	1	1	2	1	0	0	0	0	1	2	2	2	2	2	2	2
729	2024/1/3 14:09:51	2	1	20	1	2	2		3	2	28	2	1	1	1	1	1	1	1	1	1	0	1	4	3	4	4	4	4	4
730	2024/1/3 14:10:07	2	1	13	1	2	2		3	2	2	2	1	1	2	1	2	1	1	1	1	0	1	4	4	4	4	4	4	4
731	2024/1/3 14:10:40	1	1	2	1	1	2		4	1	26	2	1	1	1	1	1	1	0	0	0	0	1	3	3	3	2	2	2	2
732	2024/1/3 14:10:57	1	1	2	1	2	1		4	1	5	2	1	1	2	1	1	0	1	1	0	0	1	3	3	3	3	4	3	3
733	2024/1/3 14:11:50	2	0	8	1	2	1		3	2	28	2	1	1	2	1	1	1	1	0	0	0	1	3	3	3	3	3	3	3
734	2024/1/3 14:12:47	2	0	23	1	2	2		3	2	23	2	2	1	1	1	2	1	0	0	1	0	1	1	1	1	1	1	1	1
735	2024/1/3 14:12:54	4	0	17	1	2	1		4	4	9	2	2	2	2	1	1	0	1	1	0	0	1	4	4	4	4	4	4	4
736	2024/1/3 14:12:58	1	1	3	1	2	1		4	1	9	2	2	1	2	1	1	0	1	0	0	0	1	2	2	2	2	2	2	2
737	2024/1/3 14:14:33	1	0	12	1	2	2		3	1	11	2	1	1	1	1	1	0	0	1	1	0	1	4	4	4	4	4	4	4
738	2024/1/3 14:17:45	3	1	10	1	2	1		4	3	5	2	2	1	1	1	1	1	1	1	0	0	1	3	3	3	3	3	2	2
739	2024/1/3 14:18:35	4	0	25	1	2	1		4	4	5	1	1	1	2	1	1	0	0	1	1	0	1	2	2	2	2	2	1	1
740	2024/1/3 14:21:52	1	1	27	4	2	2		3	1	28	1	1	1	1	1	2	1	1	0	0	0	1	3	3	3	3	4	4	4
741	2024/1/3 14:23:44	4	0	25	1	2	1		3	4	6	2	2	1	2	1	1	0	1	0	0	0	1	4	4	2	3	4	4	3
742	2024/1/3 14:24:18	2	1	9	1	1	2		3	2	19	2	2	1	2	1	1	0	0	0	0	0	1	1	1	1	1	1	1	1
743	2024/1/3 14:26:09	3	0	15	1	2	1		4	3	28	2	1	1	1	1	1	0	0	0	1	0	1	3	2	2	2	3	3	3
744	2024/1/3 14:26:45	1	1	1	1	2	1		4	1	22	2	2	1	1	1	1	1	1	0	0	0	1	2	2	2	2	2	2	2
745	2024/1/3 14:27:25	1	1	1	1	2	1		4	1	5	1	1	1	1	1	1	1	0	0	1	0	1	3	1	2	2	2	2	1
746	2024/1/3 14:27:30	1	0	1	1	1	1		4	1	5	2	2	1	2	1	2	0	0	0	1	0	1	2	4	3	2	3	3	3
747	2024/1/3 14:27:45	1	1	2	1	2	2		2	1	8	2	2	2	2	1	1	1	0	0	0	0	1	4	4	4	4	4	4	4
748	2024/1/3 14:29:27	1	0	1	1	2	1		3	1	26	2	2	1	1	2	1	1	0	0	0	0	1	1	2	2	3	4	2	3
749	2024/1/3 14:33:51	1	1	6	1	2	2		3	1	28	2	1	1	2	1	2	1	0	1	1	0	1	3	2	3	3	3	2	3
750	2024/1/3 14:48:16	2	1	18	1	2	2		3	2	28	2	2	1	2	1	1	1	0	0	0	0	1	3	3	3	3	2	2	2
751	2024/1/3 14:49:07	1	0	10	1	2	2		2	1	25	2	1	1	1	1	2	1	0	0	0	0	1	2	2	2	2	2	2	2
752	2024/1/3 15:01:55	2	1	16	1	2	2		3	2	26	2	1	1	2	1	1	0	1	0	0	0	1	2	2	2	2	2	2	2
753	2024/1/3 15:11:31	1	1	6	1	2	2		3	1	26	1	2	2	2	4	1	0	1	0	0	0	1	3	3	3	3	3	3	2
754	2024/1/3 15:11:59	1	1	7	1	2	2		3	1	28	2	2	2	1	2	1	1	0	1	1	0	1	4	4	3	4	4	4	3
755	2024/1/3 15:17:45	1	1	3	1	2	2		2	1	27	2	2	2	2	1	1	1	1	0	0	0	1	1	2	2	4	4	3	4
756	2024/1/3 15:23:08	2	1	7	4	2	1		4	2	6	2	1	1	2	1	1	1	1	1	1	0	2	1	1	1	1	1	1	1
757	2024/1/3 15:26:24	3	0	26	1	4	2		3	3	28	2	1	1	2	1	1	0	0	1	1	0	1	2	2	2	2	2	2	2
758	2024/1/3 15:26:53	2	0	17	1	2	2		3	2	28	2	2	1	2	1	1	0	0	0	1	0	1	3	2	2	3	3	2	2
759	2024/1/3 15:28:22	1	1	4	1	2	2		3	1	24	2	2	1	1	4	2	1	1	1	1	0	1	2	3	2	2	2	2	2
760	2024/1/3 15:38:09	2	1	5	1	2	2		3	2	26	2	2	1	1	1	2	1	0	0	0	0	1	3	3	3	3	3	2	3
761	2024/1/3 15:43:55	1	1	1	1	2	2		3	1	3	2	2	2	2	1	2	1	0	0	0	0	1	4	4	4	4	4	4	4
762	2024/1/3 15:45:03	1	1	1.5	1	2	2		2	1	9	2	2	1	1	1	1	0	0	0	0	0	1	3	2	2	2	3	3	3
763	2024/1/3 15:54:14	2	1	13	1	2	2		3	2	13	2	1	1	2	1	1	1	0	1	0	0	1	4	2	4	3	4	4	4
764	2024/1/3 16:01:28	2	1	11	1	2	2		3	2	25	2	2	2	1	1	1	0	0	0	0	0	1	1	1	1	1	1	1	1
765	2024/1/3 16:11:45	2	0	3	1	1	2		4	2	5	2	2	2	1	1	1	1	0	0	0	0	1	4	4	4	4	4	4	1
766	2024/1/3 16:16:21	2	1	11	1	2	2		3	2	23	2	1	1	1	1	2	1	0	1	0	0	1	3	3	4	3	2	2	1
767	2024/1/3 16:29:04	1	0	5	1	2	2		3	1	23	2	2	1	1	1	2	0	1	1	1	0	1	2	2	2	3	3	3	3
768	2024/1/3 16:34:58	4	1	34	1	1	1		4	4	28	2	1	1	1	1	1	0	1	1	0	0	1	2	3	4	4	4	2	2
769	2024/1/3 16:42:13	1	1	0.5	1	2	1		4	1	12	2	1	1	1	1	1	1	1	1	1	0	1	1	1	1	1	1	1	1
770	2024/1/3 16:55:30	1	1	5	1	2	1		3	1	6	2	1	1	1	1	1	0	0	0	0	0	1	2	1	2	1	3	1	1
771	2024/1/3 16:58:22	2	1	10	1	2	2		3	2	19	2	2	1	1	1	1	1	0	0	1	0	1	3	3	3	3	3	3	3
772	2024/1/3 17:00:51	2	0	22	1	2	2		3	2	24	2	2	1	1	1	1	0	1	0	1	0	1	2	2	3	3	4	3	3
773	2024/1/3 17:01:41	2	0	17	1	1	2		3	2	5	1	1	1	2	1	1	0	0	0	1	1	1	4	4	2	3	4	3	4
774	2024/1/3 17:02:11	1	1	7	1	1	2		3	1	5	2	2	1	1	1	2	1	0	0	1	0	1	3	3	3	3	4	3	3
775	2024/1/3 17:03:46	1	1	3	1	2	2		3	1	24	2	2	1	1	1	1	1	1	1	1	0	1	2	2	2	2	2	2	2
776	2024/1/3 17:06:01	1	0	5	1	2	2		3	1	15	2	1	1	2	1	2	0	0	0	1	0	1	3	4	4	4	4	4	4
777	2024/1/3 17:06:09	1	1	18	1	1	2		3	1	5	2	2	1	1	1	1	1	1	1	0	0	1	1	1	1	1	3	2	1
778	2024/1/3 17:07:05	2	0	8	7	2	1		4	2	26	1	1	1	1	1	1	0	1	0	0	0	1	4	4	4	4	4	4	4
779	2024/1/3 17:07:44	1	0	1	1	2	1		4	1	26	2	2	1	2	1	1	0	1	0	0	0	1	2	2	2	2	2	2	2
780	2024/1/3 17:10:54	1	1	4	1	1	2		3	1	5	2	2	1	2	1	2	1	0	0	0	0	1	2	2	2	2	2	2	2
781	2024/1/3 17:12:36	1	1	2	1	2	1		4	1	5	2	2	1	1	2	1	1	1	1	1	0	1	3	3	3	3	3	3	3
782	2024/1/3 17:13:10	1	1	6	1	2	1		3	1	26	2	2	1	1	3	1	1	1	1	1	0	1	2	2	2	2	2	2	2
783	2024/1/3 17:17:54	2	1	10	1	2	2		3	2	28	2	2	1	1	1	2	1	1	0	0	0	1	3	4	4	3	3	3	3
784	2024/1/3 17:24:44	2	0	23	1	2	2		3	2	23	1	1	1	1	1	2	1	0	0	0	0	1	1	1	2	1	1	1	1
785	2024/1/3 17:28:43	1	1	1	1	2	2		3	1	9	2	2	1	2	1	1	1	1	0	0	0	1	2	2	3	3	3	3	3
786	2024/1/3 17:33:16	1	1	3	1	1	2		3	1	5	2	2	2	1	1	2	1	1	1	1	0	1	2	2	2	2	2	2	2
787	2024/1/3 17:33:27	1	1	5	1	1	2		3	1	5	2	2	2	2	1	2	1	1	0	0	0	1	2	1	1	1	1	1	1
788	2024/1/3 17:34:47	1	0	15	1	1	2		3	1	28	2	2	2	1	1	1	0	0	0	0	1	1	4	4	4	3	4	4	3
789	2024/1/3 17:35:28	1	0	1	1	1	2		3	1	5	2	2	2	2	1	2	1	0	0	1	0	1	2	3	2	3	3	3	2
790	2024/1/3 18:00:21	1	1	1	1	2	2		2	1	9	2	2	1	2	1	2	1	1	0	0	0	1	2	2	2	2	2	2	2
791	2024/1/3 18:02:23	1	1	7	1	2	2		3	1	24	2	1	1	1	1	1	1	1	1	1	0	1	2	2	2	2	2	2	2
792	2024/1/3 18:02:46	2	0	17	1	2	2		3	2	24	2	1	1	1	1	2	0	0	0	1	0	1	3	3	3	3	4	3	3
793	2024/1/3 18:03:09	1	1	4	7	2	2		3	1	24	1	2	1	2	1	2	1	0	0	0	0	1	3	3	2	2	2	2	2
794	2024/1/3 18:05:58	2	0	15	1	2	2		3	2	18	2	1	1	2	1	2	1	0	0	0	0	2	1	1	1	1	1	1	1
795	2024/1/3 18:06:56	1	1	1	1	3	2		2	1	27	2	2	1	2	1	1	1	1	0	0	0	1	3	2	2	3	2	2	2
796	2024/1/3 18:12:27	1	1	9	1	1	2		3	1	5	2	1	2	2	1	1	1	0	0	1	0	1	1	1	1	1	1	1	1
797	2024/1/3 18:14:31	2	1	13	1	2	2		3	2	28	2	1	1	1	1	1	1	0	0	0	0	1	3	3	3	3	3	3	3
798	2024/1/3 18:17:40	1	0	12	4	1	2		3	1	1	2	1	1	1	1	1	0	0	0	1	0	1	1	1	1	1	3	1	1
799	2024/1/3 18:22:17	1	1	6	1	1	2		3	1	5	2	2	1	1	1	2	1	0	0	0	0	1	2	2	2	4	4	3	2
800	2024/1/3 18:23:45	1	1	9	1	1	2		3	1	5	2	1	1	2	1	1	1	1	0	0	0	1	2	2	2	2	2	2	2
801	2024/1/3 18:24:48	1	1	15	1	1	2		3	1	5	2	1	1	2	1	1	1	1	1	0	0	1	2	2	2	2	2	2	2
802	2024/1/3 18:27:26	1	0	8	1	2	2		3	1	24	2	2	1	1	1	2	1	0	0	0	0	1	1	4	4	4	4	4	4
803	2024/1/3 18:30:11	1	1	9.5	1	2	2		3	1	17	2	1	1	2	1	1	1	0	1	1	0	1	1	2	2	2	2	2	2
804	2024/1/3 18:31:17	1	1	7	1	2	2		3	1	28	2	2	1	2	1	2	1	1	1	1	0	1	4	4	4	4	4	4	4
805	2024/1/3 18:33:54	4	0	26	1	2	2		3	4	24	2	2	1	2	1	2	0	0	0	1	0	1	4	4	4	4	4	4	4
806	2024/1/3 18:35:23	1	0	5	1	2	2		3	1	28	2	1	1	2	1	1	1	0	1	0	0	1	3	3	3	3	3	3	3
807	2024/1/3 18:35:35	1	0	6	1	2	2		3	1	24	2	2	2	2	1	2	1	0	0	0	0	2	1	1	1	1	1	1	1
808	2024/1/3 18:35:49	1	1	5	1	2	2		3	1	28	2	2	2	2	1	2	0	0	0	0	0	1	3	3	3	3	3	3	3
809	2024/1/3 18:37:30	2	1	14	1	2	2		3	2	24	1	2	1	1	1	2	0	0	0	0	0	1	1	1	1	2	2	2	2
810	2024/1/3 18:43:18	1	1	18	1	1	2		3	1	5	2	1	1	1	1	1	1	1	1	0	0	1	2	2	2	2	2	2	2
811	2024/1/3 18:44:29	1	1	5	1	1	2		3	1	10	2	2	1	2	1	2	1	1	0	0	0	1	2	2	2	2	2	2	2
812	2024/1/3 18:46:16	2	1	12	1	2	2		3	2	25	2	1	1	1	1	1	0	1	0	0	0	1	2	2	2	2	2	2	2
813	2024/1/3 18:52:32	1	1	1	1	2	2		2	1	9	2	2	1	2	1	2	1	1	0	1	0	1	3	3	3	3	3	3	3
814	2024/1/3 19:02:42	2	0	8	2	1	1		4	2	5	2	1	1	1	4	1	0	1	1	1	0	1	4	4	4	4	4	4	4
815	2024/1/3 19:05:43	1	1	6	1	1	1		4	1	5	2	1	2	2	1	1	1	0	0	0	0	1	2	2	2	2	2	2	2
816	2024/1/3 19:38:05	1	1	2	1	2	2		3	1	26	2	2	2	2	1	1	1	1	0	0	0	1	2	3	2	2	4	3	3
817	2024/1/3 19:39:48	2	1	11	1	1	2		3	2	5	2	1	2	2	1	2	1	0	1	1	0	2	2	2	2	2	2	2	2
818	2024/1/3 19:44:12	1	1	10	1	1	2		3	1	5	2	1	1	1	1	1	1	1	1	1	0	1	3	3	3	2	1	3	2
819	2024/1/3 19:45:19	2	0	13	1	2	2		3	2	25	2	1	1	2	1	1	1	0	1	1	0	1	3	4	4	4	4	3	4
820	2024/1/3 19:58:21	1	1	5	1	2	1		3	1	8	1	2	2	1	2	1	1	1	0	0	0	1	3	3	3	3	3	3	3
821	2024/1/3 20:13:04	2	0	8	1	2	1		3	2	8	2	1	1	2	1	2	0	0	0	1	0	1	2	2	2	3	4	3	3
822	2024/1/3 20:33:51	2	1	8	1	2	2		3	2	8	2	1	1	2	1	1	1	1	1	0	0	1	3	3	3	3	3	3	3
823	2024/1/3 21:41:48	1	1	5	1	2	2		3	1	19	2	2	1	2	1	2	0	0	0	0	0	1	3	1	2	2	2	2	2
824	2024/1/3 22:06:54	2	1	20	4	1	2		3	2	5	2	1	1	1	3	1	1	1	1	0	0	1	3	3	3	3	3	3	3
825	2024/1/4 8:51:49	1	0	11	1	3	2		3	1	25	2	1	1	2	1	2	1	0	1	1	0	1	4	4	4	4	4	4	4
826	2024/1/4 10:24:42	1	1	1	1	1	2		3	1	24	2	2	1	2	1	2	1	1	0	0	0	1	3	2	3	3	2	3	3
827	2024/1/4 10:25:25	2	1	19	1	2	2		3	2	10	2	1	1	2	1	2	1	1	0	0	0	1	2	2	3	3	3	3	3
828	2024/1/4 11:00:40	2	0	18	1	2	2		3	2	25	2	1	1	1	1	1	1	0	1	1	0	1	2	3	3	3	3	3	3
829	2024/1/4 13:10:52	2	1	20	1	2	2		3	2	25	2	1	1	2	1	2	1	0	1	0	0	1	3	3	3	3	3	3	3
830	2024/1/4 14:09:10	1	0	3	1	2	1		4	1	17	2	2	1	2	1	2	0	0	1	0	0	1	3	3	3	3	3	3	3
831	2024/1/4 16:35:02	1	1	11	1	2	2		3	1	26	2	2	1	2	1	1	1	1	1	0	0	1	2	3	3	4	4	2	2
832	2024/1/4 19:00:10	3	1	27	1	2	2		3	3	9	1	2	1	1	1	1	0	0	1	1	0	1	1	1	1	1	1	1	1
833	2024/1/4 19:03:50	1	1	9	1	2	2		2	1	9	2	1	1	1	1	1	1	1	1	1	0	1	1	2	2	2	2	2	2
834	2024/1/4 19:11:52	1	1	4	1	2	2		3	1	9	2	2	1	2	1	1	1	0	0	0	0	1	4	4	4	4	4	4	4
835	2024/1/4 19:12:36	1	1	5	1	1	2		3	1	9	2	2	2	2	1	1	1	0	1	1	0	1	3	2	3	3	4	3	3
836	2024/1/4 19:13:50	1	1	1	1	2	2		2	1	9	1	2	1	1	1	1	1	1	1	1	0	1	2	2	2	2	2	2	2
837	2024/1/4 19:31:04	1	1	3	1	2	2		3	1	9	2	2	1	1	1	2	1	0	0	1	0	1	2	3	3	2	2	2	2
838	2024/1/4 20:09:53	1	1	1.5	1	2	2		2	1	9	2	2	2	2	1	2	1	1	1	1	0	1	4	4	4	4	4	4	4
839	2024/1/4 20:29:30	1	1	3	1	2	2		2	1	9	2	2	1	2	1	1	1	1	1	1	0	1	3	3	2	3	4	3	3
840	2024/1/4 20:32:23	1	1	7	1	2	2		3	1	9	2	2	1	2	1	2	1	1	1	1	0	1	1	2	3	3	3	2	2
841	2024/1/4 20:37:51	2	1	11	1	2	2		3	2	9	2	1	1	2	1	1	1	0	1	1	0	1	4	4	4	4	4	4	4
842	2024/1/4 23:51:09	1	1	1.5	1	2	2		2	1	9	2	2	2	2	1	2	1	0	0	0	0	1	4	4	4	4	4	4	4
843	2024/1/5 17:10:46	1	1	2	1	2	2		2	1	9	2	2	1	2	1	1	1	1	1	1	0	1	3	2	2	2	2	2	2
