# Supplementary material for: Nurses’ high valuation of palliative care versus patient and family misconceptions: A mixed-approach study of Advanced Care Planning implementation in China
Source: PLoS One. 2025 Oct 7;20(10):e0333739. doi: 10.1371/journal.pone.0333739 (PMC12503265; doi:10.1371/journal.pone.0333739)
Supplement: S5 File — (XLSX) [file pone.0333739.s005.xlsx]

## Sheet: Patients (n=384)
ID	Group	Q1	Q2	Q3	Q4	Q5	Selected_for_interview
1	Patient	Neutral	Agree	Disagree	Disagree	Neutral	0
2	Patient	Strongly Agree	Disagree	Disagree	Agree	Strongly Agree	0
3	Patient	Neutral	Agree	Neutral	Neutral	Agree	0
4	Patient	Agree	Strongly Agree	Strongly Agree	Agree	Strongly Agree	0
5	Patient	Neutral	Disagree	Agree	Neutral	Agree	0
6	Patient	Agree	Agree	Agree	Strongly Disagree	Disagree	0
7	Patient	Strongly Disagree	Agree	Strongly Agree	Strongly Disagree	Disagree	0
8	Patient	Strongly Agree	Strongly Agree	Disagree	Disagree	Strongly Agree	0
9	Patient	Agree	Neutral	Strongly Disagree	Agree	Agree	0
10	Patient	Strongly Agree	Disagree	Neutral	Disagree	Neutral	0
11	Patient	Agree	Strongly Disagree	Strongly Agree	Strongly Agree	Strongly Agree	0
12	Patient	Disagree	Agree	Strongly Agree	Strongly Agree	Strongly Agree	1
13	Patient	Agree	Strongly Agree	Strongly Agree	Agree	Strongly Agree	0
14	Patient	Agree	Strongly Agree	Strongly Disagree	Neutral	Agree	0
15	Patient	Agree	Disagree	Agree	Disagree	Agree	0
16	Patient	Agree	Disagree	Agree	Neutral	Strongly Agree	0
17	Patient	Strongly Agree	Strongly Agree	Neutral	Agree	Neutral	0
18	Patient	Strongly Agree	Strongly Agree	Neutral	Strongly Agree	Neutral	0
19	Patient	Strongly Agree	Strongly Agree	Strongly Agree	Agree	Strongly Agree	0
20	Patient	Strongly Agree	Neutral	Neutral	Disagree	Neutral	0
21	Patient	Strongly Agree	Disagree	Neutral	Disagree	Neutral	0
22	Patient	Strongly Agree	Strongly Agree	Strongly Disagree	Neutral	Agree	0
23	Patient	Agree	Neutral	Strongly Disagree	Strongly Disagree	Agree	0
24	Patient	Strongly Agree	Disagree	Agree	Strongly Agree	Strongly Agree	0
25	Patient	Strongly Agree	Disagree	Neutral	Agree	Agree	0
26	Patient	Neutral	Agree	Agree	Strongly Disagree	Neutral	0
27	Patient	Strongly Agree	Strongly Disagree	Strongly Agree	Agree	Agree	0
28	Patient	Agree	Agree	Disagree	Neutral	Neutral	0
29	Patient	Agree	Strongly Agree	Neutral	Strongly Disagree	Disagree	0
30	Patient	Agree	Agree	Strongly Disagree	Agree	Neutral	0
31	Patient	Strongly Agree	Disagree	Strongly Disagree	Neutral	Agree	0
32	Patient	Neutral	Strongly Agree	Agree	Disagree	Strongly Agree	0
33	Patient	Strongly Agree	Disagree	Disagree	Disagree	Agree	0
34	Patient	Agree	Strongly Agree	Agree	Strongly Disagree	Strongly Agree	0
35	Patient	Neutral	Disagree	Strongly Agree	Strongly Disagree	Strongly Agree	0
36	Patient	Neutral	Neutral	Neutral	Strongly Agree	Agree	0
37	Patient	Disagree	Agree	Neutral	Disagree	Agree	1
38	Patient	Agree	Strongly Agree	Disagree	Agree	Agree	0
39	Patient	Agree	Agree	Strongly Agree	Agree	Neutral	0
40	Patient	Strongly Agree	Strongly Agree	Disagree	Strongly Agree	Strongly Agree	0
41	Patient	Agree	Neutral	Agree	Disagree	Agree	0
42	Patient	Agree	Agree	Strongly Agree	Neutral	Neutral	0
43	Patient	Agree	Strongly Agree	Strongly Disagree	Disagree	Disagree	0
44	Patient	Strongly Agree	Agree	Strongly Disagree	Strongly Agree	Strongly Agree	0
45	Patient	Disagree	Strongly Agree	Neutral	Neutral	Neutral	1
46	Patient	Disagree	Strongly Agree	Strongly Agree	Strongly Agree	Agree	1
47	Patient	Strongly Agree	Agree	Disagree	Strongly Agree	Agree	0
48	Patient	Agree	Disagree	Strongly Agree	Strongly Agree	Agree	0
49	Patient	Agree	Strongly Agree	Agree	Neutral	Agree	0
50	Patient	Strongly Agree	Neutral	Neutral	Neutral	Strongly Disagree	0
51	Patient	Strongly Agree	Neutral	Agree	Neutral	Agree	0
52	Patient	Strongly Agree	Agree	Disagree	Disagree	Agree	0
53	Patient	Neutral	Agree	Disagree	Neutral	Strongly Agree	0
54	Patient	Agree	Agree	Disagree	Agree	Neutral	0
55	Patient	Strongly Agree	Strongly Agree	Disagree	Strongly Agree	Strongly Disagree	0
56	Patient	Agree	Agree	Agree	Strongly Agree	Strongly Agree	0
57	Patient	Agree	Strongly Agree	Neutral	Agree	Neutral	0
58	Patient	Agree	Disagree	Strongly Agree	Strongly Agree	Strongly Agree	0
59	Patient	Agree	Disagree	Strongly Agree	Disagree	Strongly Agree	0
60	Patient	Agree	Neutral	Agree	Neutral	Agree	0
61	Patient	Strongly Agree	Agree	Disagree	Strongly Disagree	Agree	0
62	Patient	Agree	Strongly Disagree	Agree	Strongly Agree	Agree	0
63	Patient	Agree	Disagree	Neutral	Neutral	Strongly Agree	0
64	Patient	Neutral	Strongly Agree	Strongly Agree	Strongly Agree	Neutral	0
65	Patient	Neutral	Agree	Strongly Disagree	Agree	Disagree	0
66	Patient	Strongly Agree	Strongly Disagree	Neutral	Strongly Agree	Neutral	0
67	Patient	Neutral	Strongly Agree	Strongly Agree	Strongly Agree	Agree	0
68	Patient	Strongly Agree	Neutral	Neutral	Agree	Strongly Agree	0
69	Patient	Agree	Strongly Agree	Neutral	Agree	Agree	0
70	Patient	Strongly Agree	Agree	Neutral	Neutral	Strongly Agree	0
71	Patient	Strongly Agree	Neutral	Strongly Agree	Strongly Agree	Agree	0
72	Patient	Agree	Agree	Strongly Disagree	Strongly Disagree	Agree	0
73	Patient	Agree	Agree	Neutral	Disagree	Agree	0
74	Patient	Strongly Agree	Neutral	Disagree	Strongly Disagree	Disagree	0
75	Patient	Agree	Agree	Neutral	Strongly Disagree	Neutral	0
76	Patient	Strongly Agree	Strongly Agree	Neutral	Agree	Disagree	0
77	Patient	Neutral	Neutral	Agree	Neutral	Agree	0
78	Patient	Agree	Strongly Agree	Strongly Agree	Strongly Agree	Strongly Agree	0
79	Patient	Strongly Agree	Strongly Agree	Neutral	Agree	Strongly Agree	0
80	Patient	Agree	Agree	Strongly Agree	Agree	Agree	0
81	Patient	Agree	Strongly Agree	Strongly Disagree	Neutral	Agree	0
82	Patient	Agree	Neutral	Neutral	Agree	Agree	0
83	Patient	Neutral	Disagree	Strongly Disagree	Disagree	Strongly Agree	0
84	Patient	Strongly Agree	Agree	Agree	Agree	Agree	0
85	Patient	Agree	Strongly Agree	Agree	Strongly Disagree	Agree	0
86	Patient	Strongly Agree	Neutral	Disagree	Neutral	Neutral	0
87	Patient	Disagree	Disagree	Strongly Agree	Agree	Agree	1
88	Patient	Agree	Neutral	Disagree	Strongly Agree	Strongly Agree	0
89	Patient	Agree	Agree	Strongly Agree	Disagree	Agree	0
90	Patient	Strongly Agree	Strongly Agree	Neutral	Strongly Agree	Strongly Agree	0
91	Patient	Agree	Agree	Agree	Strongly Agree	Agree	0
92	Patient	Agree	Neutral	Neutral	Disagree	Strongly Agree	0
93	Patient	Strongly Agree	Neutral	Strongly Disagree	Strongly Agree	Agree	0
94	Patient	Strongly Agree	Neutral	Strongly Agree	Neutral	Strongly Agree	0
95	Patient	Agree	Agree	Strongly Agree	Strongly Agree	Strongly Agree	0
96	Patient	Strongly Disagree	Strongly Agree	Agree	Strongly Agree	Strongly Agree	0
97	Patient	Agree	Strongly Agree	Disagree	Disagree	Agree	0
98	Patient	Strongly Agree	Agree	Strongly Agree	Agree	Strongly Agree	0
99	Patient	Agree	Agree	Strongly Disagree	Agree	Agree	0
100	Patient	Strongly Agree	Disagree	Neutral	Strongly Disagree	Strongly Agree	0
101	Patient	Strongly Agree	Disagree	Agree	Agree	Agree	0
102	Patient	Agree	Agree	Disagree	Strongly Disagree	Agree	0
103	Patient	Agree	Disagree	Agree	Agree	Agree	0
104	Patient	Neutral	Agree	Agree	Neutral	Strongly Agree	0
105	Patient	Strongly Agree	Strongly Agree	Agree	Agree	Agree	0
106	Patient	Strongly Agree	Agree	Agree	Strongly Agree	Strongly Agree	0
107	Patient	Agree	Agree	Neutral	Agree	Neutral	0
108	Patient	Strongly Agree	Strongly Agree	Agree	Disagree	Agree	0
109	Patient	Disagree	Disagree	Neutral	Strongly Disagree	Neutral	1
110	Patient	Agree	Disagree	Agree	Strongly Agree	Strongly Agree	0
111	Patient	Agree	Strongly Agree	Strongly Agree	Strongly Disagree	Strongly Agree	0
112	Patient	Strongly Agree	Neutral	Strongly Agree	Strongly Disagree	Strongly Agree	0
113	Patient	Neutral	Strongly Agree	Strongly Disagree	Disagree	Strongly Agree	0
114	Patient	Disagree	Disagree	Neutral	Strongly Disagree	Agree	1
115	Patient	Agree	Agree	Neutral	Disagree	Strongly Agree	0
116	Patient	Neutral	Disagree	Agree	Neutral	Strongly Agree	0
117	Patient	Agree	Neutral	Agree	Agree	Agree	0
118	Patient	Neutral	Strongly Agree	Strongly Agree	Neutral	Strongly Agree	0
119	Patient	Agree	Strongly Agree	Agree	Strongly Agree	Agree	0
120	Patient	Agree	Agree	Agree	Agree	Agree	0
121	Patient	Agree	Strongly Agree	Strongly Disagree	Strongly Disagree	Agree	0
122	Patient	Neutral	Disagree	Neutral	Strongly Agree	Strongly Agree	0
123	Patient	Agree	Agree	Disagree	Strongly Disagree	Strongly Agree	0
124	Patient	Strongly Agree	Strongly Agree	Agree	Neutral	Agree	0
125	Patient	Agree	Neutral	Neutral	Neutral	Neutral	0
126	Patient	Strongly Disagree	Agree	Strongly Disagree	Neutral	Agree	0
127	Patient	Neutral	Strongly Agree	Agree	Neutral	Strongly Disagree	0
128	Patient	Disagree	Strongly Disagree	Agree	Strongly Disagree	Agree	1
129	Patient	Neutral	Agree	Agree	Neutral	Agree	0
130	Patient	Neutral	Strongly Agree	Agree	Neutral	Strongly Disagree	0
131	Patient	Strongly Disagree	Agree	Disagree	Agree	Agree	0
132	Patient	Strongly Agree	Neutral	Strongly Agree	Neutral	Strongly Agree	0
133	Patient	Agree	Strongly Agree	Neutral	Strongly Agree	Strongly Agree	0
134	Patient	Strongly Agree	Agree	Agree	Neutral	Disagree	0
135	Patient	Neutral	Agree	Agree	Neutral	Strongly Agree	0
136	Patient	Strongly Agree	Agree	Agree	Neutral	Agree	0
137	Patient	Neutral	Agree	Neutral	Agree	Strongly Agree	0
138	Patient	Neutral	Strongly Agree	Strongly Agree	Disagree	Disagree	0
139	Patient	Agree	Agree	Agree	Neutral	Strongly Agree	0
140	Patient	Agree	Neutral	Agree	Neutral	Neutral	0
141	Patient	Agree	Agree	Strongly Agree	Agree	Strongly Agree	0
142	Patient	Agree	Disagree	Agree	Disagree	Strongly Agree	0
143	Patient	Agree	Agree	Agree	Disagree	Neutral	0
144	Patient	Neutral	Agree	Disagree	Disagree	Neutral	0
145	Patient	Neutral	Strongly Agree	Neutral	Neutral	Agree	0
146	Patient	Disagree	Neutral	Neutral	Disagree	Neutral	1
147	Patient	Agree	Strongly Disagree	Agree	Agree	Disagree	0
148	Patient	Agree	Agree	Agree	Strongly Agree	Strongly Agree	0
149	Patient	Strongly Agree	Disagree	Strongly Disagree	Disagree	Neutral	0
150	Patient	Neutral	Disagree	Strongly Agree	Strongly Agree	Disagree	0
151	Patient	Strongly Agree	Neutral	Disagree	Agree	Agree	0
152	Patient	Strongly Agree	Strongly Disagree	Neutral	Strongly Disagree	Agree	0
153	Patient	Strongly Agree	Neutral	Disagree	Agree	Agree	0
154	Patient	Strongly Agree	Agree	Neutral	Agree	Strongly Agree	0
155	Patient	Neutral	Agree	Strongly Agree	Agree	Strongly Agree	0
156	Patient	Strongly Agree	Neutral	Strongly Disagree	Strongly Agree	Strongly Agree	0
157	Patient	Agree	Strongly Agree	Neutral	Disagree	Strongly Agree	0
158	Patient	Agree	Agree	Strongly Disagree	Neutral	Strongly Agree	0
159	Patient	Strongly Disagree	Neutral	Agree	Neutral	Neutral	0
160	Patient	Disagree	Agree	Agree	Neutral	Strongly Agree	1
161	Patient	Strongly Agree	Strongly Disagree	Neutral	Disagree	Agree	0
162	Patient	Agree	Disagree	Strongly Agree	Strongly Agree	Agree	0
163	Patient	Agree	Agree	Strongly Agree	Strongly Agree	Strongly Agree	0
164	Patient	Strongly Agree	Agree	Agree	Strongly Disagree	Disagree	0
165	Patient	Agree	Agree	Agree	Neutral	Strongly Agree	0
166	Patient	Agree	Disagree	Neutral	Disagree	Neutral	0
167	Patient	Disagree	Neutral	Strongly Disagree	Agree	Strongly Agree	1
168	Patient	Agree	Strongly Agree	Agree	Strongly Agree	Agree	0
169	Patient	Strongly Agree	Strongly Agree	Disagree	Strongly Disagree	Neutral	0
170	Patient	Neutral	Strongly Agree	Strongly Agree	Strongly Agree	Neutral	0
171	Patient	Strongly Agree	Agree	Agree	Agree	Agree	0
172	Patient	Agree	Agree	Strongly Agree	Strongly Disagree	Agree	0
173	Patient	Strongly Agree	Agree	Strongly Agree	Neutral	Strongly Agree	0
174	Patient	Disagree	Strongly Disagree	Agree	Strongly Agree	Strongly Agree	1
175	Patient	Strongly Agree	Agree	Disagree	Neutral	Disagree	0
176	Patient	Strongly Agree	Agree	Strongly Disagree	Strongly Agree	Strongly Agree	0
177	Patient	Strongly Agree	Agree	Neutral	Disagree	Agree	0
178	Patient	Agree	Strongly Disagree	Strongly Agree	Agree	Neutral	0
179	Patient	Strongly Agree	Neutral	Neutral	Disagree	Neutral	0
180	Patient	Neutral	Agree	Neutral	Neutral	Strongly Agree	0
181	Patient	Agree	Neutral	Strongly Agree	Disagree	Agree	0
182	Patient	Agree	Strongly Agree	Disagree	Strongly Agree	Agree	0
183	Patient	Strongly Agree	Agree	Neutral	Disagree	Agree	0
184	Patient	Strongly Agree	Neutral	Agree	Strongly Agree	Agree	0
185	Patient	Agree	Strongly Agree	Strongly Disagree	Agree	Agree	0
186	Patient	Disagree	Strongly Agree	Neutral	Strongly Agree	Agree	1
187	Patient	Strongly Disagree	Strongly Agree	Strongly Agree	Agree	Agree	0
188	Patient	Strongly Agree	Strongly Agree	Agree	Strongly Agree	Agree	0
189	Patient	Agree	Agree	Neutral	Agree	Strongly Agree	0
190	Patient	Neutral	Neutral	Agree	Agree	Strongly Disagree	0
191	Patient	Strongly Disagree	Strongly Agree	Agree	Strongly Agree	Agree	0
192	Patient	Neutral	Agree	Agree	Neutral	Agree	0
193	Patient	Strongly Agree	Neutral	Neutral	Agree	Agree	0
194	Patient	Disagree	Disagree	Agree	Disagree	Neutral	1
195	Patient	Disagree	Strongly Agree	Neutral	Agree	Agree	1
196	Patient	Agree	Agree	Strongly Agree	Agree	Neutral	0
197	Patient	Strongly Agree	Agree	Disagree	Disagree	Agree	0
198	Patient	Agree	Disagree	Agree	Agree	Neutral	0
199	Patient	Agree	Agree	Agree	Disagree	Strongly Agree	0
200	Patient	Neutral	Agree	Agree	Strongly Agree	Agree	0
201	Patient	Agree	Neutral	Strongly Disagree	Neutral	Agree	0
202	Patient	Disagree	Strongly Disagree	Agree	Neutral	Agree	0
203	Patient	Agree	Agree	Neutral	Neutral	Agree	0
204	Patient	Agree	Disagree	Agree	Agree	Agree	0
205	Patient	Disagree	Neutral	Strongly Agree	Agree	Strongly Agree	0
206	Patient	Neutral	Neutral	Agree	Neutral	Strongly Agree	0
207	Patient	Strongly Agree	Disagree	Disagree	Disagree	Agree	0
208	Patient	Strongly Agree	Neutral	Agree	Disagree	Agree	0
209	Patient	Neutral	Neutral	Strongly Disagree	Agree	Agree	0
210	Patient	Agree	Agree	Strongly Agree	Disagree	Strongly Agree	0
211	Patient	Disagree	Strongly Agree	Agree	Strongly Disagree	Agree	0
212	Patient	Disagree	Neutral	Disagree	Disagree	Strongly Agree	0
213	Patient	Neutral	Strongly Agree	Neutral	Strongly Agree	Disagree	0
214	Patient	Neutral	Strongly Agree	Disagree	Strongly Disagree	Strongly Agree	0
215	Patient	Agree	Agree	Strongly Agree	Agree	Strongly Agree	0
216	Patient	Neutral	Agree	Disagree	Neutral	Strongly Agree	0
217	Patient	Neutral	Agree	Neutral	Agree	Agree	0
218	Patient	Agree	Neutral	Agree	Neutral	Agree	0
219	Patient	Agree	Disagree	Neutral	Strongly Disagree	Disagree	0
220	Patient	Agree	Strongly Agree	Neutral	Neutral	Neutral	0
221	Patient	Agree	Agree	Strongly Agree	Disagree	Agree	0
222	Patient	Strongly Agree	Neutral	Agree	Neutral	Strongly Agree	0
223	Patient	Disagree	Agree	Agree	Agree	Agree	0
224	Patient	Disagree	Agree	Agree	Strongly Agree	Agree	0
225	Patient	Neutral	Disagree	Strongly Agree	Disagree	Strongly Agree	0
226	Patient	Agree	Neutral	Agree	Strongly Disagree	Strongly Agree	0
227	Patient	Disagree	Strongly Agree	Neutral	Neutral	Agree	0
228	Patient	Agree	Agree	Disagree	Strongly Agree	Neutral	0
229	Patient	Agree	Neutral	Agree	Neutral	Agree	0
230	Patient	Agree	Agree	Agree	Strongly Agree	Agree	0
231	Patient	Neutral	Disagree	Disagree	Strongly Agree	Neutral	0
232	Patient	Agree	Disagree	Strongly Agree	Strongly Agree	Agree	0
233	Patient	Neutral	Agree	Agree	Agree	Neutral	0
234	Patient	Agree	Strongly Agree	Agree	Disagree	Disagree	0
235	Patient	Strongly Disagree	Agree	Agree	Strongly Disagree	Disagree	0
236	Patient	Strongly Agree	Neutral	Neutral	Neutral	Agree	0
237	Patient	Agree	Agree	Disagree	Agree	Agree	0
238	Patient	Agree	Neutral	Strongly Disagree	Strongly Agree	Agree	0
239	Patient	Strongly Agree	Neutral	Agree	Strongly Agree	Agree	0
240	Patient	Strongly Agree	Agree	Agree	Strongly Disagree	Strongly Agree	0
241	Patient	Disagree	Strongly Agree	Agree	Strongly Disagree	Strongly Agree	0
242	Patient	Agree	Strongly Agree	Agree	Agree	Strongly Agree	0
243	Patient	Agree	Disagree	Strongly Agree	Agree	Agree	0
244	Patient	Strongly Disagree	Agree	Agree	Agree	Neutral	0
245	Patient	Agree	Disagree	Disagree	Disagree	Strongly Agree	0
246	Patient	Agree	Disagree	Agree	Neutral	Strongly Agree	0
247	Patient	Agree	Neutral	Neutral	Agree	Neutral	0
248	Patient	Strongly Agree	Strongly Disagree	Strongly Disagree	Strongly Agree	Strongly Agree	0
249	Patient	Agree	Strongly Agree	Agree	Agree	Strongly Agree	0
250	Patient	Strongly Disagree	Agree	Neutral	Neutral	Agree	0
251	Patient	Strongly Agree	Neutral	Agree	Disagree	Agree	0
252	Patient	Agree	Strongly Agree	Strongly Disagree	Agree	Agree	0
253	Patient	Strongly Agree	Agree	Neutral	Agree	Strongly Agree	0
254	Patient	Neutral	Agree	Disagree	Agree	Disagree	0
255	Patient	Strongly Agree	Strongly Agree	Neutral	Agree	Agree	0
256	Patient	Neutral	Neutral	Agree	Agree	Strongly Agree	0
257	Patient	Strongly Agree	Strongly Disagree	Strongly Agree	Disagree	Strongly Agree	0
258	Patient	Agree	Strongly Disagree	Strongly Disagree	Disagree	Strongly Agree	0
259	Patient	Strongly Agree	Agree	Strongly Agree	Disagree	Strongly Agree	0
260	Patient	Agree	Strongly Agree	Agree	Strongly Agree	Agree	0
261	Patient	Neutral	Agree	Strongly Disagree	Neutral	Agree	0
262	Patient	Agree	Agree	Strongly Agree	Agree	Neutral	0
263	Patient	Neutral	Neutral	Neutral	Disagree	Strongly Agree	0
264	Patient	Strongly Agree	Disagree	Neutral	Strongly Agree	Disagree	0
265	Patient	Strongly Disagree	Disagree	Neutral	Strongly Agree	Strongly Disagree	0
266	Patient	Strongly Agree	Neutral	Strongly Disagree	Strongly Agree	Strongly Agree	0
267	Patient	Strongly Agree	Agree	Agree	Agree	Strongly Agree	0
268	Patient	Disagree	Agree	Agree	Agree	Strongly Disagree	0
269	Patient	Strongly Agree	Disagree	Disagree	Neutral	Agree	0
270	Patient	Agree	Strongly Disagree	Strongly Disagree	Strongly Agree	Strongly Agree	0
271	Patient	Strongly Agree	Agree	Neutral	Strongly Disagree	Strongly Agree	0
272	Patient	Strongly Agree	Agree	Strongly Agree	Strongly Agree	Agree	0
273	Patient	Agree	Neutral	Strongly Agree	Disagree	Agree	0
274	Patient	Agree	Neutral	Agree	Strongly Agree	Strongly Agree	0
275	Patient	Strongly Agree	Agree	Agree	Strongly Disagree	Disagree	0
276	Patient	Agree	Neutral	Neutral	Strongly Disagree	Agree	0
277	Patient	Agree	Neutral	Strongly Agree	Disagree	Agree	0
278	Patient	Agree	Agree	Neutral	Strongly Disagree	Agree	0
279	Patient	Disagree	Neutral	Agree	Neutral	Neutral	0
280	Patient	Strongly Disagree	Strongly Agree	Disagree	Agree	Strongly Agree	0
281	Patient	Agree	Agree	Neutral	Neutral	Neutral	0
282	Patient	Agree	Strongly Agree	Neutral	Agree	Agree	0
283	Patient	Agree	Strongly Agree	Strongly Agree	Strongly Disagree	Strongly Disagree	0
284	Patient	Strongly Agree	Agree	Neutral	Strongly Agree	Agree	0
285	Patient	Neutral	Strongly Agree	Neutral	Agree	Neutral	0
286	Patient	Agree	Strongly Agree	Neutral	Disagree	Agree	0
287	Patient	Agree	Strongly Agree	Disagree	Agree	Agree	0
288	Patient	Agree	Agree	Neutral	Strongly Agree	Agree	0
289	Patient	Agree	Agree	Strongly Agree	Strongly Agree	Neutral	0
290	Patient	Disagree	Agree	Strongly Disagree	Disagree	Agree	0
291	Patient	Agree	Strongly Disagree	Neutral	Strongly Agree	Agree	0
292	Patient	Neutral	Agree	Agree	Disagree	Strongly Agree	0
293	Patient	Disagree	Disagree	Neutral	Strongly Agree	Strongly Agree	0
294	Patient	Agree	Agree	Agree	Neutral	Agree	0
295	Patient	Strongly Agree	Strongly Agree	Disagree	Disagree	Agree	0
296	Patient	Agree	Agree	Neutral	Agree	Strongly Disagree	0
297	Patient	Neutral	Agree	Agree	Strongly Agree	Agree	0
298	Patient	Strongly Agree	Strongly Disagree	Agree	Neutral	Strongly Agree	0
299	Patient	Strongly Agree	Strongly Agree	Agree	Agree	Agree	0
300	Patient	Disagree	Agree	Neutral	Strongly Agree	Strongly Agree	0
301	Patient	Strongly Agree	Strongly Agree	Agree	Disagree	Agree	0
302	Patient	Neutral	Agree	Neutral	Agree	Strongly Agree	0
303	Patient	Agree	Strongly Agree	Agree	Strongly Disagree	Strongly Agree	0
304	Patient	Neutral	Agree	Strongly Agree	Disagree	Agree	0
305	Patient	Strongly Agree	Neutral	Strongly Agree	Agree	Neutral	0
306	Patient	Agree	Neutral	Agree	Agree	Agree	0
307	Patient	Strongly Agree	Disagree	Strongly Agree	Neutral	Strongly Agree	0
308	Patient	Agree	Disagree	Agree	Strongly Agree	Strongly Agree	0
309	Patient	Agree	Agree	Agree	Agree	Strongly Agree	0
310	Patient	Neutral	Agree	Agree	Disagree	Neutral	0
311	Patient	Agree	Disagree	Strongly Agree	Neutral	Strongly Agree	0
312	Patient	Agree	Agree	Agree	Disagree	Strongly Agree	0
313	Patient	Neutral	Neutral	Strongly Disagree	Neutral	Strongly Agree	0
314	Patient	Strongly Agree	Strongly Agree	Disagree	Disagree	Agree	0
315	Patient	Neutral	Strongly Agree	Disagree	Agree	Strongly Agree	0
316	Patient	Strongly Disagree	Agree	Strongly Agree	Agree	Agree	0
317	Patient	Agree	Agree	Neutral	Agree	Agree	0
318	Patient	Strongly Agree	Agree	Neutral	Neutral	Disagree	0
319	Patient	Agree	Agree	Neutral	Agree	Strongly Agree	0
320	Patient	Strongly Agree	Strongly Agree	Neutral	Neutral	Strongly Agree	0
321	Patient	Agree	Agree	Agree	Agree	Strongly Agree	0
322	Patient	Neutral	Disagree	Strongly Agree	Strongly Agree	Strongly Agree	0
323	Patient	Disagree	Neutral	Strongly Agree	Strongly Agree	Strongly Agree	0
324	Patient	Strongly Agree	Strongly Agree	Agree	Agree	Agree	0
325	Patient	Agree	Disagree	Strongly Agree	Disagree	Strongly Agree	0
326	Patient	Neutral	Strongly Agree	Agree	Agree	Strongly Agree	0
327	Patient	Neutral	Strongly Agree	Neutral	Agree	Agree	0
328	Patient	Strongly Agree	Strongly Agree	Strongly Disagree	Neutral	Strongly Agree	0
329	Patient	Disagree	Disagree	Strongly Agree	Strongly Agree	Strongly Agree	0
330	Patient	Strongly Disagree	Neutral	Disagree	Strongly Agree	Strongly Agree	0
331	Patient	Disagree	Neutral	Strongly Agree	Strongly Disagree	Disagree	0
332	Patient	Strongly Agree	Disagree	Disagree	Agree	Agree	0
333	Patient	Strongly Disagree	Agree	Strongly Disagree	Strongly Agree	Neutral	0
334	Patient	Agree	Neutral	Strongly Agree	Disagree	Agree	0
335	Patient	Strongly Disagree	Neutral	Strongly Agree	Disagree	Neutral	0
336	Patient	Agree	Agree	Disagree	Agree	Strongly Agree	0
337	Patient	Strongly Agree	Neutral	Neutral	Agree	Agree	0
338	Patient	Strongly Agree	Neutral	Disagree	Disagree	Strongly Agree	0
339	Patient	Strongly Agree	Neutral	Disagree	Disagree	Agree	0
340	Patient	Strongly Agree	Disagree	Strongly Agree	Disagree	Strongly Agree	0
341	Patient	Disagree	Disagree	Strongly Disagree	Agree	Agree	0
342	Patient	Strongly Agree	Disagree	Disagree	Agree	Neutral	0
343	Patient	Agree	Agree	Disagree	Disagree	Neutral	0
344	Patient	Strongly Agree	Agree	Disagree	Neutral	Strongly Agree	0
345	Patient	Agree	Disagree	Agree	Neutral	Strongly Agree	0
346	Patient	Strongly Agree	Agree	Neutral	Agree	Disagree	0
347	Patient	Agree	Agree	Agree	Agree	Disagree	0
348	Patient	Disagree	Neutral	Neutral	Neutral	Strongly Agree	0
349	Patient	Agree	Agree	Disagree	Strongly Agree	Neutral	0
350	Patient	Disagree	Disagree	Strongly Agree	Agree	Agree	0
351	Patient	Strongly Agree	Neutral	Agree	Strongly Disagree	Strongly Agree	0
352	Patient	Agree	Agree	Neutral	Agree	Agree	0
353	Patient	Strongly Agree	Neutral	Neutral	Agree	Strongly Agree	0
354	Patient	Disagree	Agree	Neutral	Neutral	Neutral	0
355	Patient	Agree	Agree	Neutral	Agree	Agree	0
356	Patient	Agree	Strongly Disagree	Agree	Strongly Disagree	Agree	0
357	Patient	Strongly Disagree	Strongly Agree	Neutral	Strongly Disagree	Strongly Agree	0
358	Patient	Strongly Disagree	Strongly Agree	Agree	Neutral	Strongly Disagree	0
359	Patient	Agree	Strongly Agree	Neutral	Agree	Agree	0
360	Patient	Disagree	Strongly Agree	Agree	Agree	Disagree	0
361	Patient	Agree	Strongly Agree	Strongly Agree	Strongly Agree	Agree	0
362	Patient	Strongly Agree	Neutral	Strongly Agree	Strongly Disagree	Agree	0
363	Patient	Strongly Agree	Strongly Agree	Disagree	Agree	Strongly Agree	0
364	Patient	Strongly Agree	Strongly Agree	Disagree	Strongly Agree	Strongly Agree	0
365	Patient	Agree	Strongly Agree	Strongly Disagree	Strongly Agree	Neutral	0
366	Patient	Strongly Disagree	Strongly Agree	Disagree	Strongly Disagree	Strongly Agree	0
367	Patient	Neutral	Neutral	Disagree	Strongly Agree	Agree	0
368	Patient	Agree	Neutral	Disagree	Neutral	Agree	0
369	Patient	Agree	Strongly Agree	Disagree	Agree	Strongly Agree	0
370	Patient	Agree	Strongly Agree	Agree	Neutral	Strongly Disagree	0
371	Patient	Agree	Agree	Strongly Agree	Strongly Agree	Agree	0
372	Patient	Strongly Agree	Disagree	Disagree	Neutral	Agree	0
373	Patient	Agree	Neutral	Strongly Agree	Strongly Agree	Neutral	0
374	Patient	Agree	Strongly Agree	Neutral	Strongly Agree	Agree	0
375	Patient	Disagree	Strongly Disagree	Agree	Strongly Agree	Neutral	0
376	Patient	Strongly Agree	Neutral	Strongly Agree	Agree	Disagree	0
377	Patient	Strongly Agree	Agree	Strongly Agree	Disagree	Disagree	0
378	Patient	Strongly Agree	Agree	Neutral	Strongly Disagree	Strongly Agree	0
379	Patient	Agree	Neutral	Agree	Agree	Neutral	0
380	Patient	Disagree	Agree	Neutral	Strongly Agree	Strongly Agree	0
381	Patient	Agree	Agree	Agree	Strongly Disagree	Agree	0
382	Patient	Strongly Agree	Agree	Strongly Agree	Agree	Agree	0
383	Patient	Agree	Strongly Agree	Neutral	Agree	Strongly Agree	0
384	Patient	Strongly Agree	Agree	Neutral	Agree	Agree	0

## Sheet: Family (n=857)
ID	Group	Q1	Q2	Q3	Q4	Q5	Paired_Patient_ID	Selected_for_interview
1	Family	Agree	Neutral	Neutral	Strongly Agree	Strongly Agree		0
2	Family	Disagree	Neutral	Neutral	Agree	Strongly Agree	12	1
3	Family	Strongly Agree	Agree	Strongly Disagree	Strongly Agree	Agree		0
4	Family	Strongly Agree	Agree	Agree	Strongly Disagree	Strongly Agree		0
5	Family	Agree	Strongly Agree	Disagree	Agree	Agree		0
6	Family	Strongly Agree	Agree	Strongly Agree	Disagree	Neutral		0
7	Family	Strongly Agree	Agree	Strongly Agree	Strongly Agree	Disagree		0
8	Family	Strongly Agree	Neutral	Agree	Agree	Agree		0
9	Family	Agree	Agree	Neutral	Neutral	Agree		0
10	Family	Agree	Neutral	Strongly Agree	Agree	Agree		0
11	Family	Agree	Strongly Disagree	Agree	Agree	Disagree		0
12	Family	Agree	Agree	Agree	Strongly Agree	Agree		0
13	Family	Strongly Agree	Neutral	Strongly Agree	Strongly Agree	Neutral		0
14	Family	Agree	Strongly Agree	Strongly Disagree	Disagree	Strongly Agree		0
15	Family	Strongly Disagree	Neutral	Strongly Disagree	Neutral	Strongly Disagree		0
16	Family	Neutral	Strongly Agree	Agree	Agree	Neutral		0
17	Family	Disagree	Neutral	Neutral	Strongly Agree	Disagree	37	1
18	Family	Agree	Disagree	Strongly Agree	Agree	Agree		0
19	Family	Agree	Agree	Disagree	Strongly Disagree	Strongly Disagree		0
20	Family	Strongly Agree	Agree	Agree	Agree	Disagree		0
21	Family	Strongly Agree	Agree	Disagree	Strongly Agree	Strongly Agree		0
22	Family	Disagree	Disagree	Agree	Strongly Agree	Strongly Disagree	45	1
23	Family	Agree	Disagree	Agree	Strongly Agree	Agree		0
24	Family	Strongly Agree	Strongly Agree	Neutral	Agree	Strongly Agree		0
25	Family	Agree	Agree	Strongly Agree	Disagree	Neutral		0
26	Family	Agree	Neutral	Agree	Agree	Neutral		0
27	Family	Agree	Neutral	Neutral	Strongly Agree	Disagree		0
28	Family	Strongly Agree	Disagree	Strongly Agree	Strongly Agree	Agree		0
29	Family	Neutral	Strongly Agree	Disagree	Agree	Neutral		0
30	Family	Neutral	Strongly Agree	Strongly Agree	Strongly Agree	Neutral		0
31	Family	Strongly Agree	Strongly Agree	Strongly Disagree	Agree	Neutral		0
32	Family	Agree	Disagree	Disagree	Strongly Agree	Neutral		0
33	Family	Neutral	Disagree	Disagree	Neutral	Neutral		0
34	Family	Neutral	Agree	Strongly Agree	Agree	Agree		0
35	Family	Agree	Neutral	Disagree	Agree	Strongly Agree		0
36	Family	Agree	Strongly Agree	Disagree	Neutral	Neutral		0
37	Family	Disagree	Strongly Disagree	Strongly Agree	Agree	Strongly Agree	46	1
38	Family	Agree	Strongly Agree	Disagree	Agree	Neutral		0
39	Family	Strongly Agree	Agree	Strongly Agree	Agree	Agree		0
40	Family	Strongly Agree	Strongly Agree	Strongly Agree	Strongly Agree	Agree		0
41	Family	Strongly Disagree	Strongly Agree	Agree	Neutral	Neutral		0
42	Family	Strongly Disagree	Agree	Strongly Agree	Strongly Agree	Strongly Agree		0
43	Family	Agree	Disagree	Neutral	Neutral	Agree		0
44	Family	Strongly Agree	Neutral	Agree	Disagree	Strongly Agree		0
45	Family	Agree	Disagree	Strongly Agree	Strongly Agree	Agree		0
46	Family	Disagree	Strongly Agree	Strongly Agree	Disagree	Neutral	87	1
47	Family	Strongly Agree	Agree	Neutral	Agree	Neutral		0
48	Family	Neutral	Strongly Agree	Agree	Agree	Agree		0
49	Family	Strongly Disagree	Strongly Agree	Neutral	Strongly Agree	Agree		0
50	Family	Agree	Strongly Agree	Strongly Agree	Agree	Strongly Agree		0
51	Family	Agree	Agree	Strongly Disagree	Strongly Agree	Disagree		0
52	Family	Agree	Neutral	Strongly Disagree	Agree	Strongly Agree		0
53	Family	Neutral	Agree	Agree	Agree	Strongly Agree		0
54	Family	Agree	Strongly Agree	Strongly Disagree	Strongly Agree	Agree		0
55	Family	Strongly Agree	Neutral	Neutral	Disagree	Neutral		0
56	Family	Neutral	Strongly Agree	Disagree	Agree	Strongly Agree		0
57	Family	Disagree	Disagree	Strongly Agree	Neutral	Neutral	109	1
58	Family	Strongly Agree	Neutral	Agree	Strongly Agree	Agree		0
59	Family	Neutral	Agree	Strongly Agree	Agree	Strongly Agree		0
60	Family	Agree	Neutral	Strongly Agree	Strongly Disagree	Agree		0
61	Family	Agree	Agree	Disagree	Neutral	Strongly Agree		0
62	Family	Neutral	Agree	Strongly Agree	Neutral	Strongly Agree		0
63	Family	Neutral	Neutral	Strongly Agree	Neutral	Neutral		0
64	Family	Neutral	Agree	Agree	Strongly Agree	Neutral		0
65	Family	Disagree	Strongly Disagree	Agree	Agree	Agree	114	1
66	Family	Agree	Strongly Disagree	Disagree	Agree	Disagree		0
67	Family	Agree	Agree	Agree	Strongly Agree	Agree		0
68	Family	Neutral	Strongly Agree	Strongly Agree	Strongly Disagree	Strongly Agree		0
69	Family	Neutral	Neutral	Strongly Agree	Strongly Agree	Strongly Agree		0
70	Family	Agree	Agree	Agree	Agree	Agree		0
71	Family	Disagree	Neutral	Disagree	Agree	Disagree	128	1
72	Family	Neutral	Disagree	Neutral	Disagree	Strongly Agree		0
73	Family	Neutral	Agree	Agree	Agree	Strongly Agree		0
74	Family	Strongly Disagree	Neutral	Agree	Strongly Disagree	Agree		0
75	Family	Disagree	Disagree	Disagree	Disagree	Strongly Agree	146	1
76	Family	Agree	Neutral	Neutral	Strongly Disagree	Neutral		0
77	Family	Strongly Agree	Agree	Neutral	Strongly Agree	Neutral		0
78	Family	Agree	Neutral	Neutral	Agree	Agree		0
79	Family	Strongly Agree	Agree	Strongly Agree	Neutral	Agree		0
80	Family	Agree	Disagree	Strongly Agree	Strongly Agree	Agree		0
81	Family	Strongly Disagree	Agree	Neutral	Disagree	Neutral		0
82	Family	Neutral	Disagree	Neutral	Agree	Agree		0
83	Family	Agree	Agree	Disagree	Neutral	Agree		0
84	Family	Strongly Disagree	Agree	Strongly Agree	Agree	Neutral		0
85	Family	Agree	Neutral	Agree	Strongly Agree	Strongly Disagree		0
86	Family	Strongly Agree	Strongly Disagree	Agree	Neutral	Strongly Agree		0
87	Family	Agree	Strongly Disagree	Strongly Disagree	Strongly Agree	Agree		0
88	Family	Agree	Agree	Neutral	Agree	Strongly Agree		0
89	Family	Agree	Strongly Agree	Strongly Agree	Agree	Agree		0
90	Family	Agree	Agree	Agree	Neutral	Agree		0
91	Family	Agree	Strongly Disagree	Strongly Agree	Neutral	Strongly Disagree		0
92	Family	Neutral	Strongly Disagree	Agree	Neutral	Neutral		0
93	Family	Disagree	Disagree	Agree	Neutral	Agree	160	1
94	Family	Strongly Disagree	Agree	Strongly Agree	Strongly Agree	Neutral		0
95	Family	Neutral	Agree	Disagree	Neutral	Agree		0
96	Family	Strongly Agree	Agree	Strongly Disagree	Strongly Agree	Neutral		0
97	Family	Agree	Agree	Agree	Strongly Agree	Strongly Agree		0
98	Family	Strongly Disagree	Disagree	Neutral	Agree	Strongly Agree		0
99	Family	Neutral	Neutral	Agree	Disagree	Agree		0
100	Family	Strongly Agree	Neutral	Agree	Agree	Strongly Agree		0
101	Family	Strongly Agree	Agree	Agree	Strongly Agree	Disagree		0
102	Family	Agree	Strongly Disagree	Strongly Agree	Strongly Disagree	Neutral		0
103	Family	Neutral	Strongly Agree	Strongly Agree	Neutral	Agree		0
104	Family	Agree	Neutral	Strongly Disagree	Agree	Neutral		0
105	Family	Agree	Agree	Agree	Disagree	Neutral		0
106	Family	Agree	Agree	Agree	Agree	Agree		0
107	Family	Agree	Strongly Disagree	Disagree	Agree	Agree		0
108	Family	Strongly Disagree	Neutral	Strongly Agree	Strongly Disagree	Agree		0
109	Family	Neutral	Neutral	Disagree	Agree	Agree		0
110	Family	Neutral	Disagree	Agree	Strongly Agree	Strongly Agree		0
111	Family	Agree	Disagree	Strongly Agree	Strongly Disagree	Agree		0
112	Family	Strongly Agree	Neutral	Agree	Disagree	Agree		0
113	Family	Strongly Agree	Strongly Disagree	Agree	Disagree	Agree		0
114	Family	Neutral	Neutral	Disagree	Agree	Neutral		0
115	Family	Agree	Agree	Neutral	Strongly Agree	Agree		0
116	Family	Strongly Agree	Strongly Disagree	Strongly Agree	Strongly Agree	Agree		0
117	Family	Disagree	Neutral	Strongly Disagree	Neutral	Agree	167	1
118	Family	Agree	Agree	Agree	Neutral	Strongly Agree		0
119	Family	Agree	Neutral	Strongly Agree	Disagree	Agree		0
120	Family	Neutral	Strongly Agree	Neutral	Disagree	Strongly Disagree		0
121	Family	Agree	Agree	Agree	Agree	Agree		0
122	Family	Agree	Neutral	Strongly Agree	Agree	Strongly Agree		0
123	Family	Neutral	Neutral	Agree	Strongly Agree	Neutral		0
124	Family	Disagree	Agree	Agree	Strongly Disagree	Agree	174	1
125	Family	Neutral	Strongly Agree	Neutral	Disagree	Strongly Agree		0
126	Family	Neutral	Agree	Agree	Neutral	Strongly Agree		0
127	Family	Neutral	Agree	Agree	Agree	Neutral		0
128	Family	Neutral	Neutral	Strongly Agree	Strongly Agree	Strongly Agree		0
129	Family	Disagree	Strongly Agree	Disagree	Neutral	Strongly Agree	186	1
130	Family	Neutral	Neutral	Agree	Agree	Agree		0
131	Family	Strongly Disagree	Neutral	Agree	Disagree	Strongly Agree		0
132	Family	Strongly Agree	Agree	Disagree	Strongly Agree	Agree		0
133	Family	Strongly Agree	Agree	Agree	Neutral	Disagree		0
134	Family	Disagree	Neutral	Strongly Agree	Disagree	Neutral	194	1
135	Family	Disagree	Disagree	Agree	Agree	Agree	195	1
136	Family	Strongly Disagree	Disagree	Neutral	Neutral	Strongly Agree		0
137	Family	Neutral	Agree	Agree	Strongly Agree	Strongly Agree		0
138	Family	Strongly Agree	Disagree	Agree	Strongly Disagree	Agree		0
139	Family	Strongly Agree	Neutral	Neutral	Agree	Strongly Agree		0
140	Family	Neutral	Neutral	Disagree	Agree	Strongly Disagree		0
141	Family	Strongly Agree	Agree	Strongly Agree	Neutral	Neutral		0
142	Family	Strongly Agree	Agree	Neutral	Disagree	Strongly Disagree		0
143	Family	Disagree	Disagree	Strongly Disagree	Agree	Agree		0
144	Family	Disagree	Strongly Agree	Disagree	Agree	Strongly Agree		0
145	Family	Neutral	Strongly Agree	Agree	Agree	Disagree		0
146	Family	Strongly Agree	Agree	Agree	Strongly Agree	Strongly Agree		0
147	Family	Disagree	Agree	Strongly Agree	Agree	Agree		0
148	Family	Neutral	Disagree	Neutral	Strongly Disagree	Strongly Agree		0
149	Family	Agree	Strongly Agree	Strongly Disagree	Agree	Strongly Agree		0
150	Family	Strongly Disagree	Agree	Agree	Neutral	Strongly Agree		0
151	Family	Strongly Agree	Strongly Agree	Disagree	Agree	Strongly Agree		0
152	Family	Neutral	Strongly Agree	Agree	Strongly Agree	Agree		0
153	Family	Neutral	Strongly Disagree	Strongly Agree	Agree	Neutral		0
154	Family	Neutral	Agree	Agree	Disagree	Agree		0
155	Family	Strongly Disagree	Agree	Neutral	Strongly Agree	Strongly Agree		0
156	Family	Agree	Disagree	Strongly Agree	Neutral	Agree		0
157	Family	Neutral	Strongly Agree	Strongly Agree	Strongly Agree	Agree		0
158	Family	Neutral	Strongly Agree	Strongly Agree	Agree	Neutral		0
159	Family	Strongly Disagree	Strongly Agree	Disagree	Strongly Agree	Strongly Disagree		0
160	Family	Neutral	Neutral	Agree	Agree	Disagree		0
161	Family	Neutral	Neutral	Neutral	Strongly Disagree	Neutral		0
162	Family	Strongly Disagree	Strongly Agree	Disagree	Agree	Agree		0
163	Family	Neutral	Neutral	Strongly Agree	Strongly Agree	Strongly Agree		0
164	Family	Neutral	Agree	Neutral	Neutral	Strongly Agree		0
165	Family	Agree	Agree	Agree	Strongly Agree	Agree		0
166	Family	Agree	Disagree	Agree	Agree	Agree		0
167	Family	Disagree	Strongly Agree	Neutral	Neutral	Strongly Agree		0
168	Family	Disagree	Neutral	Strongly Agree	Neutral	Strongly Agree		0
169	Family	Disagree	Strongly Agree	Strongly Disagree	Agree	Neutral		0
170	Family	Neutral	Strongly Agree	Agree	Disagree	Neutral		0
171	Family	Agree	Agree	Strongly Agree	Agree	Neutral		0
172	Family	Disagree	Neutral	Agree	Agree	Neutral		0
173	Family	Neutral	Strongly Agree	Disagree	Agree	Neutral		0
174	Family	Disagree	Disagree	Neutral	Strongly Agree	Agree		0
175	Family	Strongly Agree	Strongly Agree	Agree	Neutral	Strongly Agree		0
176	Family	Agree	Strongly Disagree	Agree	Agree	Agree		0
177	Family	Neutral	Strongly Agree	Agree	Strongly Agree	Strongly Agree		0
178	Family	Strongly Agree	Agree	Agree	Strongly Agree	Strongly Agree		0
179	Family	Neutral	Neutral	Neutral	Strongly Disagree	Strongly Agree		0
180	Family	Agree	Agree	Strongly Disagree	Strongly Agree	Strongly Agree		0
181	Family	Strongly Agree	Agree	Neutral	Disagree	Strongly Agree		0
182	Family	Strongly Agree	Neutral	Agree	Agree	Agree		0
183	Family	Neutral	Agree	Agree	Strongly Agree	Disagree		0
184	Family	Neutral	Agree	Disagree	Neutral	Strongly Agree		0
185	Family	Strongly Agree	Neutral	Strongly Agree	Strongly Agree	Disagree		0
186	Family	Strongly Disagree	Agree	Disagree	Disagree	Strongly Agree		0
187	Family	Agree	Disagree	Agree	Disagree	Neutral		0
188	Family	Neutral	Agree	Disagree	Neutral	Agree		0
189	Family	Neutral	Disagree	Agree	Strongly Agree	Neutral		0
190	Family	Agree	Strongly Agree	Strongly Agree	Agree	Strongly Disagree		0
191	Family	Agree	Agree	Strongly Agree	Strongly Agree	Strongly Agree		0
192	Family	Strongly Agree	Agree	Strongly Agree	Agree	Strongly Agree		0
193	Family	Agree	Disagree	Neutral	Neutral	Strongly Agree		0
194	Family	Disagree	Strongly Disagree	Neutral	Neutral	Strongly Agree		0
195	Family	Neutral	Agree	Agree	Neutral	Strongly Disagree		0
196	Family	Disagree	Strongly Disagree	Agree	Disagree	Strongly Disagree		0
197	Family	Agree	Agree	Disagree	Disagree	Neutral		0
198	Family	Agree	Strongly Agree	Strongly Agree	Agree	Disagree		0
199	Family	Disagree	Neutral	Neutral	Disagree	Neutral		0
200	Family	Strongly Agree	Agree	Strongly Disagree	Strongly Disagree	Agree		0
201	Family	Strongly Agree	Neutral	Disagree	Strongly Agree	Agree		0
202	Family	Agree	Neutral	Strongly Agree	Agree	Agree		0
203	Family	Agree	Strongly Agree	Neutral	Strongly Agree	Strongly Agree		0
204	Family	Strongly Agree	Agree	Strongly Disagree	Strongly Disagree	Strongly Agree		0
205	Family	Agree	Disagree	Strongly Agree	Agree	Neutral		0
206	Family	Strongly Agree	Agree	Agree	Disagree	Strongly Agree		0
207	Family	Neutral	Agree	Strongly Agree	Strongly Agree	Neutral		0
208	Family	Disagree	Neutral	Disagree	Agree	Strongly Disagree		0
209	Family	Neutral	Disagree	Disagree	Strongly Agree	Strongly Agree		0
210	Family	Agree	Disagree	Strongly Agree	Strongly Agree	Agree		0
211	Family	Neutral	Disagree	Strongly Agree	Strongly Agree	Neutral		0
212	Family	Agree	Disagree	Agree	Neutral	Agree		0
213	Family	Agree	Agree	Strongly Disagree	Agree	Agree		0
214	Family	Agree	Neutral	Agree	Disagree	Neutral		0
215	Family	Strongly Agree	Agree	Agree	Strongly Agree	Agree		0
216	Family	Neutral	Agree	Strongly Agree	Strongly Agree	Agree		0
217	Family	Strongly Agree	Disagree	Strongly Agree	Strongly Disagree	Agree		0
218	Family	Neutral	Strongly Agree	Agree	Strongly Agree	Disagree		0
219	Family	Strongly Disagree	Neutral	Strongly Disagree	Neutral	Agree		0
220	Family	Agree	Strongly Agree	Strongly Disagree	Neutral	Strongly Agree		0
221	Family	Agree	Strongly Agree	Strongly Disagree	Neutral	Strongly Agree		0
222	Family	Agree	Neutral	Neutral	Agree	Strongly Agree		0
223	Family	Strongly Agree	Agree	Agree	Strongly Disagree	Neutral		0
224	Family	Agree	Agree	Strongly Agree	Agree	Agree		0
225	Family	Agree	Neutral	Agree	Agree	Strongly Agree		0
226	Family	Strongly Agree	Neutral	Neutral	Neutral	Strongly Agree		0
227	Family	Neutral	Agree	Agree	Agree	Strongly Disagree		0
228	Family	Disagree	Agree	Agree	Agree	Strongly Disagree		0
229	Family	Strongly Agree	Disagree	Strongly Disagree	Strongly Disagree	Strongly Disagree		0
230	Family	Neutral	Neutral	Strongly Disagree	Strongly Disagree	Agree		0
231	Family	Agree	Agree	Agree	Strongly Agree	Neutral		0
232	Family	Strongly Agree	Disagree	Strongly Agree	Strongly Agree	Agree		0
233	Family	Agree	Agree	Neutral	Strongly Disagree	Neutral		0
234	Family	Disagree	Agree	Agree	Agree	Neutral		0
235	Family	Strongly Agree	Strongly Disagree	Strongly Agree	Neutral	Neutral		0
236	Family	Agree	Disagree	Neutral	Strongly Disagree	Agree		0
237	Family	Strongly Agree	Agree	Neutral	Agree	Neutral		0
238	Family	Agree	Agree	Disagree	Neutral	Agree		0
239	Family	Agree	Agree	Agree	Neutral	Neutral		0
240	Family	Agree	Neutral	Strongly Agree	Strongly Disagree	Strongly Agree		0
241	Family	Neutral	Agree	Agree	Agree	Strongly Agree		0
242	Family	Agree	Neutral	Strongly Agree	Neutral	Disagree		0
243	Family	Disagree	Neutral	Strongly Agree	Disagree	Agree		0
244	Family	Agree	Agree	Agree	Agree	Agree		0
245	Family	Disagree	Agree	Agree	Disagree	Strongly Agree		0
246	Family	Neutral	Strongly Agree	Strongly Agree	Strongly Agree	Strongly Agree		0
247	Family	Neutral	Strongly Disagree	Strongly Agree	Agree	Strongly Agree		0
248	Family	Agree	Neutral	Strongly Disagree	Strongly Disagree	Agree		0
249	Family	Agree	Neutral	Agree	Neutral	Agree		0
250	Family	Agree	Disagree	Agree	Agree	Neutral		0
251	Family	Strongly Agree	Neutral	Agree	Neutral	Strongly Disagree		0
252	Family	Agree	Agree	Strongly Agree	Neutral	Strongly Agree		0
253	Family	Neutral	Agree	Agree	Neutral	Neutral		0
254	Family	Strongly Agree	Agree	Disagree	Disagree	Strongly Agree		0
255	Family	Disagree	Neutral	Disagree	Disagree	Strongly Agree		0
256	Family	Agree	Strongly Disagree	Strongly Disagree	Strongly Agree	Agree		0
257	Family	Strongly Agree	Agree	Agree	Strongly Agree	Strongly Disagree		0
258	Family	Agree	Agree	Disagree	Strongly Agree	Strongly Agree		0
259	Family	Agree	Strongly Disagree	Strongly Disagree	Disagree	Neutral		0
260	Family	Strongly Disagree	Neutral	Strongly Agree	Strongly Agree	Agree		0
261	Family	Neutral	Agree	Strongly Agree	Neutral	Disagree		0
262	Family	Neutral	Strongly Agree	Strongly Agree	Agree	Agree		0
263	Family	Agree	Strongly Agree	Agree	Agree	Agree		0
264	Family	Strongly Disagree	Disagree	Agree	Agree	Agree		0
265	Family	Strongly Agree	Agree	Strongly Agree	Neutral	Agree		0
266	Family	Agree	Strongly Agree	Disagree	Neutral	Disagree		0
267	Family	Disagree	Agree	Agree	Neutral	Strongly Agree		0
268	Family	Strongly Agree	Disagree	Strongly Agree	Agree	Neutral		0
269	Family	Neutral	Neutral	Strongly Disagree	Agree	Agree		0
270	Family	Strongly Agree	Neutral	Strongly Agree	Strongly Agree	Strongly Disagree		0
271	Family	Agree	Agree	Agree	Agree	Strongly Agree		0
272	Family	Neutral	Disagree	Neutral	Disagree	Agree		0
273	Family	Neutral	Agree	Strongly Agree	Agree	Strongly Agree		0
274	Family	Strongly Agree	Neutral	Agree	Neutral	Disagree		0
275	Family	Strongly Agree	Agree	Strongly Agree	Strongly Agree	Strongly Agree		0
276	Family	Agree	Agree	Agree	Neutral	Neutral		0
277	Family	Neutral	Agree	Strongly Disagree	Agree	Neutral		0
278	Family	Agree	Neutral	Agree	Agree	Strongly Agree		0
279	Family	Agree	Strongly Agree	Strongly Agree	Agree	Disagree		0
280	Family	Neutral	Agree	Disagree	Strongly Agree	Agree		0
281	Family	Neutral	Neutral	Strongly Agree	Strongly Agree	Agree		0
282	Family	Strongly Agree	Strongly Disagree	Agree	Strongly Agree	Agree		0
283	Family	Agree	Disagree	Agree	Strongly Agree	Agree		0
284	Family	Strongly Agree	Neutral	Neutral	Agree	Strongly Agree		0
285	Family	Strongly Agree	Neutral	Agree	Agree	Strongly Agree		0
286	Family	Neutral	Neutral	Agree	Agree	Strongly Agree		0
287	Family	Agree	Neutral	Neutral	Disagree	Strongly Agree		0
288	Family	Agree	Neutral	Agree	Neutral	Strongly Agree		0
289	Family	Neutral	Neutral	Neutral	Agree	Neutral		0
290	Family	Strongly Agree	Neutral	Neutral	Neutral	Strongly Agree		0
291	Family	Agree	Neutral	Neutral	Neutral	Disagree		0
292	Family	Neutral	Neutral	Neutral	Strongly Agree	Neutral		0
293	Family	Agree	Agree	Agree	Strongly Disagree	Strongly Agree		0
294	Family	Agree	Disagree	Agree	Agree	Strongly Agree		0
295	Family	Disagree	Disagree	Neutral	Agree	Disagree		0
296	Family	Agree	Agree	Agree	Strongly Disagree	Neutral		0
297	Family	Disagree	Disagree	Strongly Agree	Neutral	Neutral		0
298	Family	Neutral	Agree	Neutral	Strongly Disagree	Agree		0
299	Family	Neutral	Agree	Strongly Agree	Strongly Agree	Strongly Disagree		0
300	Family	Disagree	Disagree	Agree	Strongly Disagree	Neutral		0
301	Family	Agree	Strongly Disagree	Strongly Disagree	Strongly Agree	Neutral		0
302	Family	Neutral	Neutral	Strongly Agree	Strongly Agree	Strongly Agree		0
303	Family	Agree	Agree	Strongly Agree	Agree	Agree		0
304	Family	Strongly Agree	Strongly Agree	Agree	Agree	Strongly Agree		0
305	Family	Strongly Agree	Strongly Disagree	Strongly Agree	Strongly Agree	Strongly Agree		0
306	Family	Agree	Neutral	Agree	Agree	Strongly Agree		0
307	Family	Strongly Agree	Agree	Agree	Neutral	Strongly Agree		0
308	Family	Neutral	Agree	Agree	Neutral	Agree		0
309	Family	Neutral	Neutral	Neutral	Agree	Disagree		0
310	Family	Agree	Neutral	Strongly Agree	Strongly Disagree	Agree		0
311	Family	Strongly Disagree	Disagree	Agree	Neutral	Strongly Agree		0
312	Family	Agree	Neutral	Strongly Disagree	Neutral	Disagree		0
313	Family	Strongly Agree	Agree	Strongly Disagree	Strongly Agree	Agree		0
314	Family	Agree	Neutral	Agree	Disagree	Strongly Agree		0
315	Family	Agree	Strongly Disagree	Strongly Agree	Strongly Agree	Strongly Agree		0
316	Family	Agree	Strongly Agree	Neutral	Disagree	Agree		0
317	Family	Disagree	Neutral	Neutral	Agree	Strongly Agree		0
318	Family	Strongly Agree	Disagree	Disagree	Neutral	Strongly Disagree		0
319	Family	Agree	Agree	Strongly Agree	Disagree	Neutral		0
320	Family	Strongly Agree	Agree	Agree	Agree	Agree		0
321	Family	Disagree	Disagree	Strongly Agree	Agree	Agree		0
322	Family	Agree	Agree	Neutral	Neutral	Neutral		0
323	Family	Strongly Agree	Disagree	Disagree	Strongly Disagree	Agree		0
324	Family	Agree	Agree	Neutral	Neutral	Strongly Agree		0
325	Family	Agree	Strongly Disagree	Strongly Agree	Neutral	Disagree		0
326	Family	Neutral	Neutral	Agree	Strongly Agree	Neutral		0
327	Family	Agree	Strongly Agree	Agree	Strongly Agree	Agree		0
328	Family	Strongly Agree	Agree	Agree	Strongly Agree	Agree		0
329	Family	Neutral	Agree	Strongly Agree	Agree	Agree		0
330	Family	Agree	Disagree	Strongly Agree	Agree	Agree		0
331	Family	Agree	Neutral	Strongly Disagree	Neutral	Neutral		0
332	Family	Strongly Agree	Agree	Neutral	Strongly Agree	Agree		0
333	Family	Strongly Agree	Strongly Agree	Agree	Neutral	Agree		0
334	Family	Strongly Agree	Strongly Agree	Agree	Strongly Agree	Neutral		0
335	Family	Neutral	Agree	Strongly Agree	Neutral	Agree		0
336	Family	Strongly Agree	Strongly Agree	Agree	Agree	Neutral		0
337	Family	Strongly Agree	Strongly Agree	Agree	Neutral	Disagree		0
338	Family	Agree	Agree	Agree	Disagree	Strongly Agree		0
339	Family	Strongly Disagree	Disagree	Strongly Agree	Agree	Strongly Agree		0
340	Family	Neutral	Agree	Agree	Strongly Disagree	Agree		0
341	Family	Strongly Disagree	Agree	Strongly Agree	Strongly Disagree	Agree		0
342	Family	Agree	Neutral	Neutral	Strongly Disagree	Agree		0
343	Family	Strongly Disagree	Agree	Agree	Strongly Disagree	Strongly Agree		0
344	Family	Strongly Agree	Neutral	Agree	Agree	Agree		0
345	Family	Agree	Strongly Agree	Agree	Agree	Strongly Agree		0
346	Family	Agree	Disagree	Strongly Agree	Agree	Agree		0
347	Family	Neutral	Strongly Agree	Disagree	Strongly Disagree	Disagree		0
348	Family	Strongly Disagree	Agree	Neutral	Disagree	Strongly Agree		0
349	Family	Agree	Strongly Agree	Neutral	Strongly Agree	Neutral		0
350	Family	Agree	Strongly Agree	Agree	Strongly Agree	Neutral		0
351	Family	Agree	Strongly Disagree	Strongly Agree	Neutral	Neutral		0
352	Family	Agree	Agree	Agree	Disagree	Neutral		0
353	Family	Agree	Agree	Disagree	Agree	Disagree		0
354	Family	Agree	Neutral	Strongly Agree	Agree	Agree		0
355	Family	Disagree	Neutral	Disagree	Strongly Agree	Agree		0
356	Family	Disagree	Agree	Neutral	Disagree	Strongly Agree		0
357	Family	Disagree	Strongly Agree	Strongly Agree	Disagree	Strongly Disagree		0
358	Family	Strongly Agree	Strongly Agree	Disagree	Strongly Agree	Agree		0
359	Family	Neutral	Disagree	Neutral	Neutral	Agree		0
360	Family	Neutral	Strongly Agree	Strongly Agree	Strongly Agree	Strongly Agree		0
361	Family	Neutral	Agree	Strongly Agree	Strongly Agree	Agree		0
362	Family	Strongly Agree	Strongly Agree	Neutral	Strongly Agree	Strongly Agree		0
363	Family	Agree	Neutral	Strongly Agree	Neutral	Neutral		0
364	Family	Neutral	Agree	Neutral	Agree	Disagree		0
365	Family	Neutral	Strongly Agree	Neutral	Strongly Agree	Neutral		0
366	Family	Strongly Disagree	Neutral	Agree	Agree	Strongly Disagree		0
367	Family	Disagree	Neutral	Agree	Agree	Strongly Agree		0
368	Family	Agree	Neutral	Agree	Strongly Agree	Strongly Agree		0
369	Family	Agree	Strongly Agree	Strongly Agree	Neutral	Neutral		0
370	Family	Neutral	Agree	Agree	Strongly Disagree	Agree		0
371	Family	Strongly Agree	Strongly Agree	Neutral	Strongly Disagree	Neutral		0
372	Family	Neutral	Neutral	Neutral	Neutral	Agree		0
373	Family	Disagree	Disagree	Agree	Agree	Agree		0
374	Family	Strongly Agree	Strongly Agree	Strongly Agree	Neutral	Strongly Agree		0
375	Family	Strongly Agree	Strongly Agree	Neutral	Agree	Agree		0
376	Family	Disagree	Disagree	Strongly Disagree	Strongly Agree	Strongly Agree		0
377	Family	Agree	Strongly Agree	Neutral	Strongly Disagree	Strongly Agree		0
378	Family	Agree	Disagree	Strongly Agree	Agree	Agree		0
379	Family	Agree	Agree	Strongly Agree	Agree	Neutral		0
380	Family	Agree	Neutral	Strongly Agree	Neutral	Neutral		0
381	Family	Disagree	Agree	Disagree	Strongly Agree	Disagree		0
382	Family	Strongly Agree	Neutral	Strongly Agree	Neutral	Strongly Disagree		0
383	Family	Strongly Disagree	Agree	Agree	Strongly Agree	Strongly Agree		0
384	Family	Agree	Strongly Agree	Agree	Strongly Agree	Agree		0
385	Family	Strongly Agree	Agree	Agree	Disagree	Agree		0
386	Family	Agree	Disagree	Disagree	Agree	Strongly Agree		0
387	Family	Agree	Agree	Agree	Agree	Agree		0
388	Family	Neutral	Agree	Strongly Agree	Agree	Neutral		0
389	Family	Disagree	Agree	Agree	Disagree	Strongly Disagree		0
390	Family	Strongly Disagree	Agree	Agree	Neutral	Strongly Disagree		0
391	Family	Strongly Agree	Neutral	Agree	Strongly Disagree	Strongly Agree		0
392	Family	Agree	Neutral	Neutral	Agree	Strongly Agree		0
393	Family	Neutral	Agree	Strongly Disagree	Agree	Disagree		0
394	Family	Agree	Disagree	Neutral	Disagree	Strongly Agree		0
395	Family	Agree	Strongly Disagree	Neutral	Strongly Disagree	Neutral		0
396	Family	Disagree	Neutral	Strongly Agree	Strongly Agree	Strongly Disagree		0
397	Family	Neutral	Strongly Agree	Agree	Strongly Agree	Agree		0
398	Family	Disagree	Agree	Agree	Disagree	Agree		0
399	Family	Agree	Disagree	Neutral	Agree	Agree		0
400	Family	Strongly Disagree	Neutral	Neutral	Strongly Agree	Strongly Agree		0
401	Family	Agree	Strongly Agree	Agree	Strongly Agree	Strongly Agree		0
402	Family	Strongly Agree	Agree	Strongly Disagree	Strongly Agree	Neutral		0
403	Family	Disagree	Strongly Agree	Disagree	Agree	Agree		0
404	Family	Disagree	Disagree	Disagree	Neutral	Agree		0
405	Family	Agree	Agree	Agree	Strongly Agree	Strongly Agree		0
406	Family	Neutral	Neutral	Agree	Strongly Agree	Strongly Agree		0
407	Family	Neutral	Agree	Agree	Agree	Neutral		0
408	Family	Disagree	Neutral	Disagree	Neutral	Strongly Agree		0
409	Family	Agree	Agree	Neutral	Neutral	Agree		0
410	Family	Strongly Agree	Agree	Strongly Disagree	Neutral	Agree		0
411	Family	Disagree	Agree	Disagree	Agree	Strongly Agree		0
412	Family	Strongly Agree	Disagree	Strongly Agree	Strongly Disagree	Neutral		0
413	Family	Disagree	Agree	Strongly Agree	Strongly Agree	Neutral		0
414	Family	Disagree	Agree	Agree	Agree	Agree		0
415	Family	Agree	Disagree	Agree	Strongly Disagree	Disagree		0
416	Family	Neutral	Neutral	Neutral	Agree	Disagree		0
417	Family	Agree	Agree	Strongly Agree	Agree	Agree		0
418	Family	Strongly Disagree	Disagree	Strongly Disagree	Strongly Disagree	Strongly Agree		0
419	Family	Disagree	Disagree	Neutral	Disagree	Neutral		0
420	Family	Strongly Disagree	Strongly Agree	Strongly Agree	Strongly Agree	Neutral		0
421	Family	Agree	Neutral	Strongly Agree	Strongly Agree	Disagree		0
422	Family	Agree	Neutral	Strongly Agree	Agree	Disagree		0
423	Family	Neutral	Strongly Disagree	Strongly Disagree	Neutral	Disagree		0
424	Family	Strongly Agree	Disagree	Agree	Strongly Agree	Strongly Agree		0
425	Family	Disagree	Disagree	Strongly Agree	Neutral	Agree		0
426	Family	Agree	Neutral	Neutral	Disagree	Agree		0
427	Family	Strongly Agree	Agree	Neutral	Neutral	Strongly Agree		0
428	Family	Agree	Agree	Agree	Disagree	Neutral		0
429	Family	Agree	Agree	Agree	Agree	Neutral		0
430	Family	Agree	Agree	Strongly Disagree	Agree	Agree		0
431	Family	Neutral	Neutral	Strongly Agree	Strongly Agree	Strongly Disagree		0
432	Family	Strongly Agree	Neutral	Strongly Agree	Strongly Disagree	Neutral		0
433	Family	Strongly Agree	Neutral	Agree	Strongly Disagree	Agree		0
434	Family	Neutral	Neutral	Agree	Neutral	Neutral		0
435	Family	Agree	Strongly Disagree	Agree	Agree	Agree		0
436	Family	Neutral	Strongly Agree	Strongly Disagree	Agree	Agree		0
437	Family	Agree	Neutral	Agree	Strongly Agree	Strongly Agree		0
438	Family	Agree	Neutral	Neutral	Agree	Agree		0
439	Family	Disagree	Disagree	Strongly Agree	Neutral	Strongly Disagree		0
440	Family	Agree	Disagree	Strongly Agree	Agree	Agree		0
441	Family	Strongly Disagree	Disagree	Disagree	Agree	Agree		0
442	Family	Neutral	Agree	Strongly Agree	Neutral	Strongly Disagree		0
443	Family	Neutral	Strongly Disagree	Disagree	Neutral	Disagree		0
444	Family	Agree	Strongly Disagree	Neutral	Agree	Strongly Agree		0
445	Family	Neutral	Neutral	Agree	Agree	Strongly Agree		0
446	Family	Strongly Disagree	Strongly Agree	Agree	Strongly Agree	Strongly Agree		0
447	Family	Neutral	Agree	Strongly Agree	Agree	Strongly Agree		0
448	Family	Disagree	Neutral	Agree	Strongly Agree	Strongly Agree		0
449	Family	Disagree	Neutral	Strongly Agree	Agree	Strongly Disagree		0
450	Family	Strongly Disagree	Neutral	Neutral	Disagree	Neutral		0
451	Family	Strongly Disagree	Agree	Agree	Strongly Agree	Strongly Agree		0
452	Family	Disagree	Agree	Agree	Agree	Agree		0
453	Family	Neutral	Neutral	Agree	Agree	Agree		0
454	Family	Neutral	Agree	Agree	Neutral	Neutral		0
455	Family	Strongly Agree	Strongly Agree	Neutral	Strongly Agree	Agree		0
456	Family	Strongly Agree	Agree	Neutral	Strongly Agree	Strongly Agree		0
457	Family	Disagree	Agree	Strongly Agree	Neutral	Agree		0
458	Family	Agree	Neutral	Strongly Agree	Strongly Agree	Neutral		0
459	Family	Neutral	Neutral	Agree	Agree	Strongly Agree		0
460	Family	Agree	Agree	Neutral	Agree	Disagree		0
461	Family	Neutral	Neutral	Agree	Strongly Agree	Agree		0
462	Family	Neutral	Neutral	Agree	Agree	Disagree		0
463	Family	Agree	Disagree	Disagree	Agree	Neutral		0
464	Family	Agree	Strongly Disagree	Agree	Agree	Neutral		0
465	Family	Strongly Agree	Strongly Disagree	Strongly Agree	Agree	Agree		0
466	Family	Agree	Neutral	Strongly Agree	Disagree	Strongly Agree		0
467	Family	Neutral	Agree	Strongly Agree	Neutral	Strongly Agree		0
468	Family	Strongly Disagree	Neutral	Strongly Agree	Agree	Agree		0
469	Family	Strongly Disagree	Neutral	Neutral	Strongly Agree	Agree		0
470	Family	Agree	Strongly Agree	Agree	Agree	Neutral		0
471	Family	Disagree	Agree	Neutral	Disagree	Neutral		0
472	Family	Strongly Agree	Strongly Agree	Neutral	Neutral	Strongly Agree		0
473	Family	Strongly Agree	Strongly Disagree	Neutral	Strongly Agree	Agree		0
474	Family	Agree	Neutral	Strongly Agree	Neutral	Agree		0
475	Family	Neutral	Strongly Agree	Strongly Disagree	Disagree	Agree		0
476	Family	Strongly Agree	Neutral	Agree	Neutral	Strongly Disagree		0
477	Family	Agree	Strongly Agree	Agree	Agree	Neutral		0
478	Family	Agree	Disagree	Strongly Disagree	Agree	Neutral		0
479	Family	Agree	Neutral	Strongly Agree	Neutral	Neutral		0
480	Family	Strongly Disagree	Neutral	Strongly Agree	Agree	Strongly Agree		0
481	Family	Agree	Strongly Agree	Agree	Disagree	Strongly Disagree		0
482	Family	Neutral	Strongly Agree	Neutral	Agree	Agree		0
483	Family	Neutral	Neutral	Strongly Agree	Disagree	Neutral		0
484	Family	Neutral	Strongly Agree	Strongly Agree	Agree	Agree		0
485	Family	Strongly Disagree	Agree	Neutral	Agree	Strongly Agree		0
486	Family	Neutral	Agree	Agree	Strongly Agree	Strongly Agree		0
487	Family	Disagree	Neutral	Strongly Agree	Strongly Agree	Neutral		0
488	Family	Neutral	Strongly Disagree	Neutral	Neutral	Strongly Agree		0
489	Family	Agree	Strongly Disagree	Agree	Agree	Strongly Disagree		0
490	Family	Agree	Agree	Strongly Agree	Strongly Agree	Neutral		0
491	Family	Agree	Neutral	Strongly Agree	Strongly Disagree	Neutral		0
492	Family	Agree	Disagree	Neutral	Strongly Agree	Strongly Agree		0
493	Family	Agree	Agree	Strongly Disagree	Strongly Agree	Strongly Agree		0
494	Family	Neutral	Strongly Agree	Strongly Agree	Strongly Disagree	Strongly Agree		0
495	Family	Neutral	Disagree	Disagree	Agree	Neutral		0
496	Family	Agree	Strongly Agree	Agree	Agree	Disagree		0
497	Family	Strongly Disagree	Disagree	Agree	Agree	Agree		0
498	Family	Strongly Agree	Strongly Agree	Agree	Neutral	Strongly Agree		0
499	Family	Agree	Strongly Agree	Strongly Agree	Strongly Disagree	Strongly Agree		0
500	Family	Agree	Strongly Agree	Disagree	Neutral	Strongly Disagree		0
501	Family	Neutral	Agree	Strongly Disagree	Disagree	Agree		0
502	Family	Agree	Agree	Strongly Agree	Agree	Neutral		0
503	Family	Neutral	Strongly Agree	Neutral	Disagree	Agree		0
504	Family	Agree	Strongly Agree	Strongly Agree	Disagree	Agree		0
505	Family	Strongly Disagree	Agree	Disagree	Agree	Agree		0
506	Family	Agree	Strongly Disagree	Disagree	Strongly Agree	Neutral		0
507	Family	Neutral	Agree	Agree	Strongly Agree	Strongly Agree		0
508	Family	Disagree	Strongly Agree	Neutral	Agree	Agree		0
509	Family	Strongly Agree	Neutral	Agree	Neutral	Strongly Agree		0
510	Family	Agree	Disagree	Agree	Neutral	Neutral		0
511	Family	Strongly Agree	Strongly Disagree	Strongly Disagree	Strongly Agree	Agree		0
512	Family	Strongly Disagree	Neutral	Agree	Strongly Disagree	Disagree		0
513	Family	Neutral	Agree	Strongly Agree	Strongly Agree	Strongly Disagree		0
514	Family	Disagree	Neutral	Strongly Agree	Agree	Agree		0
515	Family	Agree	Agree	Agree	Strongly Agree	Neutral		0
516	Family	Neutral	Disagree	Agree	Agree	Strongly Agree		0
517	Family	Disagree	Strongly Agree	Neutral	Neutral	Neutral		0
518	Family	Strongly Disagree	Neutral	Strongly Agree	Disagree	Agree		0
519	Family	Agree	Strongly Disagree	Strongly Disagree	Agree	Agree		0
520	Family	Agree	Disagree	Strongly Agree	Strongly Agree	Agree		0
521	Family	Neutral	Neutral	Neutral	Strongly Agree	Agree		0
522	Family	Strongly Agree	Strongly Disagree	Strongly Agree	Neutral	Strongly Agree		0
523	Family	Disagree	Agree	Agree	Strongly Disagree	Agree		0
524	Family	Strongly Disagree	Strongly Disagree	Agree	Disagree	Strongly Agree		0
525	Family	Agree	Disagree	Agree	Strongly Agree	Agree		0
526	Family	Agree	Strongly Agree	Agree	Neutral	Strongly Disagree		0
527	Family	Neutral	Agree	Agree	Strongly Agree	Agree		0
528	Family	Disagree	Disagree	Neutral	Strongly Agree	Neutral		0
529	Family	Neutral	Neutral	Neutral	Disagree	Disagree		0
530	Family	Neutral	Neutral	Neutral	Disagree	Disagree		0
531	Family	Disagree	Agree	Neutral	Strongly Agree	Disagree		0
532	Family	Disagree	Neutral	Disagree	Neutral	Strongly Agree		0
533	Family	Strongly Agree	Neutral	Disagree	Strongly Agree	Agree		0
534	Family	Neutral	Neutral	Agree	Strongly Agree	Strongly Agree		0
535	Family	Neutral	Agree	Strongly Agree	Agree	Neutral		0
536	Family	Neutral	Strongly Agree	Agree	Neutral	Agree		0
537	Family	Disagree	Strongly Agree	Neutral	Disagree	Neutral		0
538	Family	Strongly Agree	Disagree	Neutral	Strongly Disagree	Disagree		0
539	Family	Neutral	Strongly Agree	Agree	Agree	Agree		0
540	Family	Agree	Strongly Agree	Strongly Agree	Agree	Strongly Agree		0
541	Family	Disagree	Agree	Disagree	Strongly Agree	Agree		0
542	Family	Neutral	Agree	Strongly Agree	Strongly Agree	Agree		0
543	Family	Strongly Agree	Neutral	Strongly Agree	Agree	Strongly Agree		0
544	Family	Neutral	Neutral	Strongly Agree	Strongly Agree	Neutral		0
545	Family	Strongly Agree	Strongly Agree	Neutral	Neutral	Strongly Agree		0
546	Family	Strongly Agree	Strongly Agree	Agree	Strongly Agree	Agree		0
547	Family	Agree	Disagree	Neutral	Disagree	Agree		0
548	Family	Neutral	Neutral	Agree	Agree	Strongly Disagree		0
549	Family	Disagree	Disagree	Agree	Neutral	Agree		0
550	Family	Agree	Agree	Strongly Agree	Neutral	Agree		0
551	Family	Agree	Strongly Agree	Neutral	Strongly Agree	Disagree		0
552	Family	Strongly Agree	Agree	Agree	Strongly Agree	Disagree		0
553	Family	Neutral	Strongly Agree	Agree	Agree	Strongly Agree		0
554	Family	Agree	Agree	Disagree	Agree	Agree		0
555	Family	Neutral	Neutral	Strongly Agree	Agree	Strongly Agree		0
556	Family	Agree	Strongly Disagree	Disagree	Agree	Strongly Disagree		0
557	Family	Agree	Neutral	Agree	Agree	Agree		0
558	Family	Strongly Agree	Strongly Disagree	Disagree	Strongly Disagree	Agree		0
559	Family	Neutral	Disagree	Neutral	Strongly Agree	Agree		0
560	Family	Agree	Agree	Strongly Disagree	Strongly Agree	Strongly Disagree		0
561	Family	Strongly Agree	Neutral	Agree	Agree	Neutral		0
562	Family	Neutral	Agree	Agree	Disagree	Strongly Agree		0
563	Family	Strongly Agree	Strongly Agree	Agree	Strongly Disagree	Strongly Agree		0
564	Family	Agree	Agree	Agree	Neutral	Strongly Agree		0
565	Family	Neutral	Neutral	Agree	Strongly Disagree	Strongly Agree		0
566	Family	Agree	Neutral	Disagree	Strongly Agree	Agree		0
567	Family	Neutral	Neutral	Disagree	Agree	Disagree		0
568	Family	Neutral	Agree	Strongly Disagree	Agree	Strongly Disagree		0
569	Family	Agree	Agree	Neutral	Strongly Agree	Strongly Disagree		0
570	Family	Strongly Disagree	Disagree	Neutral	Strongly Agree	Agree		0
571	Family	Strongly Agree	Disagree	Disagree	Strongly Agree	Agree		0
572	Family	Strongly Agree	Neutral	Strongly Agree	Strongly Disagree	Agree		0
573	Family	Agree	Neutral	Neutral	Agree	Strongly Agree		0
574	Family	Strongly Disagree	Neutral	Strongly Disagree	Agree	Strongly Agree		0
575	Family	Agree	Agree	Strongly Agree	Neutral	Disagree		0
576	Family	Neutral	Strongly Agree	Strongly Agree	Agree	Agree		0
577	Family	Agree	Strongly Agree	Agree	Agree	Strongly Disagree		0
578	Family	Neutral	Agree	Agree	Neutral	Strongly Agree		0
579	Family	Agree	Agree	Agree	Agree	Neutral		0
580	Family	Neutral	Strongly Agree	Disagree	Strongly Agree	Strongly Disagree		0
581	Family	Disagree	Agree	Strongly Agree	Strongly Agree	Agree		0
582	Family	Agree	Agree	Neutral	Disagree	Agree		0
583	Family	Disagree	Neutral	Agree	Neutral	Disagree		0
584	Family	Agree	Neutral	Agree	Agree	Disagree		0
585	Family	Strongly Agree	Strongly Disagree	Strongly Agree	Neutral	Agree		0
586	Family	Neutral	Agree	Agree	Agree	Disagree		0
587	Family	Agree	Strongly Agree	Agree	Disagree	Agree		0
588	Family	Neutral	Strongly Agree	Neutral	Neutral	Strongly Agree		0
589	Family	Agree	Agree	Strongly Agree	Neutral	Neutral		0
590	Family	Agree	Strongly Disagree	Agree	Strongly Disagree	Agree		0
591	Family	Neutral	Disagree	Neutral	Strongly Agree	Strongly Agree		0
592	Family	Agree	Neutral	Strongly Agree	Strongly Agree	Neutral		0
593	Family	Neutral	Agree	Strongly Agree	Agree	Agree		0
594	Family	Strongly Disagree	Strongly Disagree	Strongly Agree	Agree	Neutral		0
595	Family	Strongly Agree	Agree	Agree	Strongly Disagree	Agree		0
596	Family	Agree	Disagree	Strongly Agree	Agree	Strongly Disagree		0
597	Family	Strongly Agree	Strongly Agree	Agree	Agree	Agree		0
598	Family	Strongly Agree	Strongly Agree	Strongly Disagree	Strongly Agree	Strongly Disagree		0
599	Family	Strongly Agree	Agree	Neutral	Disagree	Agree		0
600	Family	Agree	Disagree	Neutral	Neutral	Agree		0
601	Family	Agree	Strongly Agree	Strongly Agree	Strongly Disagree	Agree		0
602	Family	Agree	Disagree	Strongly Agree	Strongly Agree	Agree		0
603	Family	Agree	Disagree	Strongly Disagree	Agree	Disagree		0
604	Family	Neutral	Agree	Neutral	Strongly Agree	Agree		0
605	Family	Agree	Disagree	Neutral	Neutral	Agree		0
606	Family	Disagree	Strongly Agree	Neutral	Agree	Agree		0
607	Family	Neutral	Disagree	Disagree	Agree	Neutral		0
608	Family	Disagree	Agree	Neutral	Disagree	Neutral		0
609	Family	Strongly Agree	Strongly Disagree	Strongly Disagree	Agree	Agree		0
610	Family	Strongly Agree	Strongly Disagree	Agree	Neutral	Agree		0
611	Family	Agree	Disagree	Neutral	Neutral	Disagree		0
612	Family	Neutral	Neutral	Agree	Disagree	Agree		0
613	Family	Agree	Strongly Agree	Disagree	Strongly Agree	Strongly Agree		0
614	Family	Strongly Agree	Agree	Strongly Agree	Agree	Neutral		0
615	Family	Neutral	Neutral	Strongly Disagree	Disagree	Agree		0
616	Family	Agree	Disagree	Agree	Disagree	Agree		0
617	Family	Agree	Disagree	Agree	Neutral	Disagree		0
618	Family	Agree	Neutral	Disagree	Neutral	Disagree		0
619	Family	Neutral	Strongly Disagree	Agree	Neutral	Agree		0
620	Family	Strongly Agree	Neutral	Strongly Agree	Strongly Agree	Strongly Agree		0
621	Family	Agree	Neutral	Agree	Agree	Agree		0
622	Family	Neutral	Strongly Agree	Neutral	Neutral	Neutral		0
623	Family	Neutral	Neutral	Strongly Agree	Neutral	Strongly Disagree		0
624	Family	Strongly Agree	Agree	Agree	Strongly Agree	Strongly Agree		0
625	Family	Agree	Neutral	Neutral	Neutral	Disagree		0
626	Family	Agree	Neutral	Neutral	Agree	Strongly Agree		0
627	Family	Strongly Agree	Disagree	Disagree	Strongly Disagree	Neutral		0
628	Family	Strongly Agree	Agree	Neutral	Agree	Strongly Agree		0
629	Family	Strongly Agree	Agree	Neutral	Strongly Disagree	Agree		0
630	Family	Neutral	Neutral	Agree	Agree	Strongly Agree		0
631	Family	Agree	Strongly Disagree	Strongly Agree	Strongly Disagree	Neutral		0
632	Family	Agree	Neutral	Neutral	Agree	Disagree		0
633	Family	Disagree	Agree	Agree	Strongly Agree	Agree		0
634	Family	Neutral	Neutral	Strongly Agree	Strongly Agree	Agree		0
635	Family	Agree	Disagree	Strongly Agree	Disagree	Neutral		0
636	Family	Strongly Agree	Disagree	Agree	Agree	Agree		0
637	Family	Strongly Agree	Strongly Agree	Agree	Strongly Disagree	Strongly Agree		0
638	Family	Agree	Neutral	Agree	Strongly Disagree	Disagree		0
639	Family	Strongly Disagree	Neutral	Agree	Agree	Agree		0
640	Family	Disagree	Strongly Agree	Neutral	Neutral	Strongly Agree		0
641	Family	Strongly Disagree	Agree	Strongly Agree	Neutral	Strongly Agree		0
642	Family	Neutral	Neutral	Strongly Agree	Strongly Disagree	Strongly Agree		0
643	Family	Agree	Agree	Agree	Disagree	Agree		0
644	Family	Neutral	Disagree	Strongly Agree	Agree	Strongly Agree		0
645	Family	Neutral	Strongly Disagree	Neutral	Strongly Disagree	Strongly Agree		0
646	Family	Strongly Agree	Agree	Disagree	Agree	Strongly Disagree		0
647	Family	Neutral	Strongly Disagree	Disagree	Strongly Agree	Strongly Agree		0
648	Family	Agree	Agree	Agree	Disagree	Agree		0
649	Family	Strongly Agree	Disagree	Agree	Agree	Strongly Agree		0
650	Family	Agree	Agree	Strongly Agree	Disagree	Neutral		0
651	Family	Agree	Disagree	Disagree	Agree	Strongly Agree		0
652	Family	Strongly Agree	Neutral	Strongly Agree	Neutral	Agree		0
653	Family	Disagree	Agree	Neutral	Agree	Strongly Agree		0
654	Family	Strongly Disagree	Strongly Agree	Strongly Agree	Agree	Agree		0
655	Family	Strongly Disagree	Agree	Agree	Neutral	Agree		0
656	Family	Agree	Agree	Strongly Agree	Strongly Disagree	Agree		0
657	Family	Agree	Neutral	Neutral	Strongly Agree	Strongly Agree		0
658	Family	Neutral	Agree	Strongly Disagree	Strongly Agree	Neutral		0
659	Family	Strongly Agree	Neutral	Agree	Strongly Disagree	Agree		0
660	Family	Agree	Disagree	Neutral	Strongly Agree	Agree		0
661	Family	Agree	Agree	Neutral	Agree	Agree		0
662	Family	Disagree	Strongly Agree	Strongly Agree	Strongly Disagree	Agree		0
663	Family	Agree	Agree	Agree	Neutral	Strongly Agree		0
664	Family	Agree	Strongly Agree	Agree	Neutral	Strongly Agree		0
665	Family	Strongly Disagree	Agree	Disagree	Strongly Disagree	Neutral		0
666	Family	Strongly Agree	Strongly Agree	Strongly Disagree	Strongly Agree	Strongly Agree		0
667	Family	Agree	Strongly Disagree	Neutral	Disagree	Disagree		0
668	Family	Disagree	Agree	Agree	Strongly Disagree	Neutral		0
669	Family	Agree	Agree	Strongly Agree	Neutral	Disagree		0
670	Family	Neutral	Disagree	Agree	Agree	Neutral		0
671	Family	Agree	Agree	Neutral	Neutral	Disagree		0
672	Family	Neutral	Agree	Disagree	Strongly Agree	Neutral		0
673	Family	Agree	Neutral	Agree	Agree	Strongly Agree		0
674	Family	Strongly Agree	Neutral	Strongly Agree	Agree	Strongly Agree		0
675	Family	Agree	Agree	Disagree	Agree	Agree		0
676	Family	Disagree	Disagree	Agree	Neutral	Strongly Agree		0
677	Family	Strongly Agree	Strongly Disagree	Strongly Agree	Agree	Agree		0
678	Family	Agree	Disagree	Agree	Neutral	Neutral		0
679	Family	Strongly Agree	Agree	Agree	Agree	Strongly Agree		0
680	Family	Neutral	Disagree	Disagree	Agree	Strongly Agree		0
681	Family	Neutral	Agree	Strongly Agree	Strongly Agree	Disagree		0
682	Family	Agree	Strongly Agree	Agree	Strongly Agree	Strongly Agree		0
683	Family	Agree	Strongly Agree	Neutral	Agree	Strongly Agree		0
684	Family	Agree	Strongly Disagree	Strongly Agree	Agree	Strongly Agree		0
685	Family	Disagree	Strongly Agree	Agree	Agree	Strongly Agree		0
686	Family	Neutral	Agree	Strongly Agree	Disagree	Agree		0
687	Family	Agree	Strongly Disagree	Neutral	Strongly Agree	Neutral		0
688	Family	Disagree	Agree	Disagree	Disagree	Agree		0
689	Family	Agree	Disagree	Neutral	Agree	Disagree		0
690	Family	Neutral	Strongly Agree	Agree	Strongly Agree	Agree		0
691	Family	Neutral	Neutral	Neutral	Agree	Agree		0
692	Family	Agree	Strongly Agree	Agree	Strongly Agree	Strongly Agree		0
693	Family	Agree	Agree	Agree	Strongly Agree	Agree		0
694	Family	Neutral	Disagree	Agree	Agree	Agree		0
695	Family	Agree	Neutral	Neutral	Strongly Agree	Strongly Agree		0
696	Family	Agree	Agree	Agree	Disagree	Strongly Agree		0
697	Family	Neutral	Disagree	Agree	Agree	Strongly Disagree		0
698	Family	Strongly Agree	Disagree	Strongly Agree	Strongly Disagree	Strongly Agree		0
699	Family	Strongly Agree	Strongly Agree	Agree	Agree	Strongly Agree		0
700	Family	Agree	Disagree	Disagree	Agree	Disagree		0
701	Family	Agree	Neutral	Neutral	Agree	Neutral		0
702	Family	Agree	Disagree	Agree	Disagree	Neutral		0
703	Family	Strongly Agree	Strongly Agree	Strongly Agree	Strongly Disagree	Disagree		0
704	Family	Strongly Agree	Neutral	Disagree	Strongly Agree	Neutral		0
705	Family	Strongly Agree	Strongly Agree	Agree	Neutral	Disagree		0
706	Family	Agree	Neutral	Strongly Agree	Agree	Agree		0
707	Family	Disagree	Agree	Agree	Strongly Agree	Agree		0
708	Family	Strongly Agree	Strongly Agree	Strongly Agree	Strongly Agree	Neutral		0
709	Family	Disagree	Agree	Agree	Neutral	Strongly Disagree		0
710	Family	Disagree	Neutral	Strongly Disagree	Agree	Agree		0
711	Family	Agree	Agree	Agree	Strongly Disagree	Strongly Disagree		0
712	Family	Strongly Agree	Strongly Disagree	Agree	Strongly Agree	Agree		0
713	Family	Agree	Disagree	Disagree	Neutral	Neutral		0
714	Family	Agree	Strongly Agree	Agree	Neutral	Agree		0
715	Family	Agree	Agree	Neutral	Strongly Agree	Strongly Disagree		0
716	Family	Strongly Agree	Neutral	Agree	Neutral	Strongly Agree		0
717	Family	Neutral	Neutral	Agree	Neutral	Strongly Agree		0
718	Family	Neutral	Strongly Disagree	Strongly Agree	Strongly Agree	Strongly Agree		0
719	Family	Agree	Strongly Agree	Neutral	Agree	Strongly Agree		0
720	Family	Neutral	Neutral	Agree	Disagree	Strongly Agree		0
721	Family	Agree	Strongly Agree	Disagree	Neutral	Agree		0
722	Family	Neutral	Agree	Neutral	Neutral	Disagree		0
723	Family	Neutral	Strongly Agree	Strongly Disagree	Strongly Agree	Agree		0
724	Family	Neutral	Agree	Neutral	Disagree	Agree		0
725	Family	Strongly Disagree	Disagree	Strongly Agree	Strongly Agree	Agree		0
726	Family	Strongly Agree	Agree	Agree	Strongly Agree	Strongly Agree		0
727	Family	Neutral	Strongly Agree	Strongly Agree	Strongly Agree	Neutral		0
728	Family	Neutral	Disagree	Agree	Strongly Agree	Agree		0
729	Family	Strongly Disagree	Disagree	Strongly Agree	Neutral	Strongly Agree		0
730	Family	Agree	Agree	Disagree	Agree	Disagree		0
731	Family	Strongly Disagree	Strongly Agree	Agree	Strongly Agree	Agree		0
732	Family	Neutral	Neutral	Agree	Agree	Strongly Agree		0
733	Family	Agree	Strongly Agree	Neutral	Disagree	Neutral		0
734	Family	Strongly Agree	Strongly Disagree	Agree	Strongly Agree	Neutral		0
735	Family	Strongly Agree	Agree	Agree	Agree	Strongly Agree		0
736	Family	Strongly Disagree	Neutral	Disagree	Disagree	Disagree		0
737	Family	Strongly Agree	Agree	Strongly Agree	Strongly Agree	Disagree		0
738	Family	Disagree	Strongly Agree	Agree	Neutral	Neutral		0
739	Family	Strongly Agree	Agree	Agree	Agree	Neutral		0
740	Family	Neutral	Agree	Strongly Agree	Neutral	Agree		0
741	Family	Strongly Agree	Neutral	Strongly Agree	Strongly Agree	Strongly Disagree		0
742	Family	Disagree	Agree	Strongly Agree	Disagree	Strongly Agree		0
743	Family	Agree	Agree	Strongly Disagree	Strongly Agree	Disagree		0
744	Family	Neutral	Disagree	Neutral	Disagree	Strongly Agree		0
745	Family	Agree	Neutral	Neutral	Neutral	Strongly Agree		0
746	Family	Agree	Disagree	Strongly Agree	Agree	Agree		0
747	Family	Neutral	Agree	Agree	Neutral	Agree		0
748	Family	Disagree	Agree	Agree	Agree	Neutral		0
749	Family	Disagree	Agree	Neutral	Agree	Neutral		0
750	Family	Strongly Disagree	Agree	Disagree	Neutral	Agree		0
751	Family	Agree	Strongly Agree	Neutral	Agree	Agree		0
752	Family	Agree	Strongly Agree	Neutral	Strongly Agree	Strongly Agree		0
753	Family	Strongly Disagree	Disagree	Disagree	Agree	Neutral		0
754	Family	Strongly Disagree	Neutral	Neutral	Strongly Disagree	Agree		0
755	Family	Agree	Agree	Strongly Agree	Agree	Strongly Agree		0
756	Family	Agree	Agree	Agree	Strongly Agree	Agree		0
757	Family	Agree	Strongly Agree	Agree	Agree	Neutral		0
758	Family	Agree	Disagree	Neutral	Agree	Neutral		0
759	Family	Strongly Agree	Agree	Strongly Agree	Disagree	Strongly Agree		0
760	Family	Neutral	Strongly Disagree	Strongly Disagree	Neutral	Agree		0
761	Family	Agree	Strongly Agree	Disagree	Agree	Agree		0
762	Family	Strongly Agree	Agree	Strongly Agree	Strongly Agree	Strongly Agree		0
763	Family	Strongly Disagree	Neutral	Agree	Disagree	Agree		0
764	Family	Disagree	Disagree	Strongly Agree	Neutral	Neutral		0
765	Family	Agree	Neutral	Neutral	Agree	Disagree		0
766	Family	Neutral	Strongly Disagree	Neutral	Neutral	Disagree		0
767	Family	Agree	Agree	Disagree	Disagree	Disagree		0
768	Family	Disagree	Agree	Agree	Agree	Agree		0
769	Family	Agree	Strongly Disagree	Disagree	Strongly Agree	Agree		0
770	Family	Neutral	Strongly Disagree	Agree	Agree	Agree		0
771	Family	Neutral	Neutral	Agree	Strongly Disagree	Neutral		0
772	Family	Neutral	Strongly Disagree	Neutral	Neutral	Agree		0
773	Family	Neutral	Strongly Agree	Disagree	Agree	Agree		0
774	Family	Strongly Disagree	Agree	Neutral	Strongly Disagree	Agree		0
775	Family	Neutral	Strongly Disagree	Agree	Strongly Disagree	Agree		0
776	Family	Agree	Agree	Strongly Disagree	Strongly Agree	Agree		0
777	Family	Neutral	Disagree	Agree	Agree	Agree		0
778	Family	Disagree	Agree	Disagree	Strongly Agree	Disagree		0
779	Family	Strongly Disagree	Disagree	Agree	Disagree	Agree		0
780	Family	Agree	Strongly Agree	Agree	Strongly Disagree	Agree		0
781	Family	Neutral	Strongly Disagree	Strongly Disagree	Disagree	Strongly Disagree		0
782	Family	Agree	Neutral	Disagree	Strongly Disagree	Strongly Agree		0
783	Family	Strongly Agree	Disagree	Strongly Disagree	Agree	Agree		0
784	Family	Agree	Agree	Agree	Strongly Agree	Agree		0
785	Family	Disagree	Neutral	Strongly Disagree	Agree	Strongly Disagree		0
786	Family	Agree	Disagree	Neutral	Strongly Agree	Neutral		0
787	Family	Neutral	Strongly Agree	Disagree	Strongly Agree	Strongly Agree		0
788	Family	Neutral	Neutral	Neutral	Agree	Neutral		0
789	Family	Neutral	Neutral	Agree	Neutral	Agree		0
790	Family	Neutral	Agree	Strongly Agree	Disagree	Neutral		0
791	Family	Strongly Disagree	Disagree	Neutral	Strongly Agree	Agree		0
792	Family	Strongly Agree	Disagree	Neutral	Agree	Agree		0
793	Family	Strongly Agree	Neutral	Agree	Strongly Agree	Strongly Agree		0
794	Family	Strongly Agree	Neutral	Neutral	Neutral	Disagree		0
795	Family	Disagree	Disagree	Strongly Agree	Strongly Agree	Agree		0
796	Family	Strongly Agree	Neutral	Strongly Agree	Strongly Agree	Agree		0
797	Family	Agree	Strongly Agree	Agree	Neutral	Disagree		0
798	Family	Agree	Neutral	Agree	Agree	Strongly Disagree		0
799	Family	Neutral	Agree	Agree	Strongly Disagree	Strongly Disagree		0
800	Family	Strongly Agree	Disagree	Neutral	Neutral	Agree		0
801	Family	Agree	Neutral	Agree	Agree	Strongly Agree		0
802	Family	Strongly Agree	Disagree	Agree	Strongly Agree	Strongly Agree		0
803	Family	Neutral	Disagree	Strongly Agree	Agree	Strongly Agree		0
804	Family	Agree	Agree	Strongly Disagree	Disagree	Agree		0
805	Family	Agree	Agree	Agree	Agree	Strongly Agree		0
806	Family	Strongly Agree	Neutral	Strongly Disagree	Strongly Agree	Agree		0
807	Family	Neutral	Disagree	Strongly Agree	Strongly Agree	Strongly Agree		0
808	Family	Strongly Disagree	Agree	Agree	Strongly Agree	Neutral		0
809	Family	Agree	Neutral	Disagree	Disagree	Neutral		0
810	Family	Agree	Agree	Neutral	Disagree	Strongly Agree		0
811	Family	Neutral	Strongly Agree	Agree	Agree	Strongly Disagree		0
812	Family	Strongly Disagree	Agree	Neutral	Strongly Agree	Strongly Agree		0
813	Family	Strongly Agree	Strongly Agree	Disagree	Strongly Disagree	Agree		0
814	Family	Agree	Disagree	Disagree	Strongly Agree	Agree		0
815	Family	Neutral	Agree	Strongly Disagree	Strongly Agree	Strongly Agree		0
816	Family	Neutral	Disagree	Neutral	Agree	Agree		0
817	Family	Agree	Disagree	Agree	Strongly Agree	Strongly Agree		0
818	Family	Strongly Disagree	Neutral	Disagree	Disagree	Strongly Agree		0
819	Family	Neutral	Agree	Agree	Strongly Disagree	Agree		0
820	Family	Neutral	Agree	Strongly Disagree	Strongly Agree	Agree		0
821	Family	Strongly Agree	Strongly Agree	Agree	Neutral	Agree		0
822	Family	Strongly Disagree	Disagree	Disagree	Agree	Neutral		0
823	Family	Agree	Disagree	Agree	Strongly Disagree	Agree		0
824	Family	Agree	Disagree	Agree	Strongly Agree	Neutral		0
825	Family	Disagree	Strongly Agree	Neutral	Strongly Agree	Agree		0
826	Family	Strongly Agree	Disagree	Agree	Agree	Agree		0
827	Family	Agree	Neutral	Agree	Agree	Agree		0
828	Family	Disagree	Strongly Agree	Strongly Agree	Strongly Agree	Strongly Disagree		0
829	Family	Disagree	Agree	Strongly Agree	Agree	Agree		0
830	Family	Neutral	Strongly Disagree	Disagree	Disagree	Agree		0
831	Family	Agree	Neutral	Strongly Disagree	Agree	Disagree		0
832	Family	Agree	Agree	Strongly Agree	Neutral	Agree		0
833	Family	Disagree	Agree	Strongly Agree	Agree	Neutral		0
834	Family	Neutral	Disagree	Agree	Strongly Agree	Strongly Agree		0
835	Family	Strongly Agree	Neutral	Agree	Neutral	Strongly Agree		0
836	Family	Agree	Neutral	Agree	Agree	Agree		0
837	Family	Strongly Disagree	Agree	Strongly Agree	Neutral	Neutral		0
838	Family	Disagree	Agree	Agree	Strongly Agree	Strongly Agree		0
839	Family	Neutral	Neutral	Agree	Neutral	Agree		0
840	Family	Agree	Disagree	Agree	Strongly Disagree	Neutral		0
841	Family	Neutral	Agree	Neutral	Agree	Neutral		0
842	Family	Agree	Strongly Agree	Agree	Agree	Neutral		0
843	Family	Neutral	Agree	Neutral	Strongly Agree	Agree		0
844	Family	Agree	Strongly Agree	Neutral	Strongly Disagree	Disagree		0
845	Family	Neutral	Agree	Agree	Strongly Disagree	Agree		0
846	Family	Strongly Disagree	Disagree	Agree	Disagree	Strongly Agree		0
847	Family	Strongly Agree	Strongly Agree	Neutral	Neutral	Disagree		0
848	Family	Strongly Agree	Disagree	Agree	Strongly Agree	Strongly Agree		0
849	Family	Strongly Agree	Agree	Agree	Neutral	Agree		0
850	Family	Neutral	Neutral	Strongly Agree	Neutral	Strongly Agree		0
851	Family	Agree	Strongly Disagree	Disagree	Neutral	Strongly Disagree		0
852	Family	Agree	Strongly Disagree	Strongly Agree	Agree	Disagree		0
853	Family	Strongly Agree	Disagree	Neutral	Agree	Disagree		0
854	Family	Neutral	Agree	Strongly Disagree	Disagree	Disagree		0
855	Family	Disagree	Disagree	Agree	Neutral	Neutral		0
856	Family	Strongly Agree	Neutral	Neutral	Disagree	Agree		0
857	Family	Strongly Agree	Agree	Strongly Agree	Strongly Agree	Disagree		0
